# Supplementary material for: DDB1 engagement defines the selectivity of S656 analogs for cyclin K degradation over CDK inhibition
Source: EMBO Rep. 2025 Apr 28;26(11):2836–54. doi: 10.1038/s44319-025-00448-y (PMC12152147; doi:10.1038/s44319-025-00448-y)
Supplement: Supplementary file 2 — Table EV1 [file 44319_2025_448_MOESM2_ESM.xlsx]

## Sheet: Sheet1
Sequences of the 97-mer shRNAs
Target gene	Sequences of the 97-mer shRNA
CUL4A	TGCTGTTGACAGTGAGCGCGGACAAGAAGATGTTACTAAATAGTGAAGCCACAGATGTATTTAGTAACATCTTCTTGTCCATGCCTACTGCCTCGGA
CUL4B	TGCTGTTGACAGTGAGCGCTGGTGACAAGTTCATTTGTAATAGTGAAGCCACAGATGTATTACAAATGAACTTGTCACCATTGCCTACTGCCTCGGA
CCNK	TGCTGTTGACAGTGAGCGCAAGTGTGAATGTAACAACATATAGTGAAGCCACAGATGTATATGTTGTTACATTCACACTTATGCCTACTGCCTCGGA
CDK1	TGCTGTTGACAGTGAGCGCTCGGGAAATTTCTCTATTAAATAGTGAAGCCACAGATGTATTTAATAGAGAAATTTCCCGAATGCCTACTGCCTCGGA
CDK2	TGCTGTTGACAGTGAGCGAGCCCGGCAAGATTTTAGTAAATAGTGAAGCCACAGATGTATTTACTAAAATCTTGCCGGGCCTGCCTACTGCCTCGGA
CDK4	TGCTGTTGACAGTGAGCGCCCTTCCCATTTCTCTACACTATAGTGAAGCCACAGATGTATAGTGTAGAGAAATGGGAAGGATGCCTACTGCCTCGGA
CDK7	TGCTGTTGACAGTGAGCGcTCCAGATTATGTGACATTTAATAGTGAAGCCACAGATGTATTAAATGTCACATAATCTGGAATGCCTACTGCCTCGGA
CDK9	TGCTGTTGACAGTGAGCGCCAAGATCCTTCAGCTTCTAAATAGTGAAGCCACAGATGTATTTAGAAGCTGAAGGATCTTGATGCCTACTGCCTCGGA
