# Supplementary material for: DDB1 engagement defines the selectivity of S656 analogs for cyclin K degradation over CDK inhibition
Source: EMBO Rep. 2025 Apr 28;26(11):2836–54. doi: 10.1038/s44319-025-00448-y (PMC12152147; doi:10.1038/s44319-025-00448-y)
Supplement: Supplementary file 3 — Table EV2 [file 44319_2025_448_MOESM3_ESM.xlsx]

## Sheet: Sheet1
Sequences of the qPCR primers
qPCR Primers	Sequence Forward	Sequence Reverse
CCNK	TAAGCGAGCCGTGGTTGTT	CAACGGTGGATGAGTGGTCT
CDK12	GAACTCCCACAATGCCACA	CTCTGGTGGAAGAATGTGAGG
CDK13	TTGCTCGATTGTATAGCTCAGAA	CAATGGCTGGTGTGTATCGT
CUL4A	GGACCTCGCACAGATGTACC	CGATCGCTGTTCCAAAAGTC
CUL4B	TAGCCAAGCGCCTGTTAGTC	GCAGCTCCGCATTCATGTTT
BRCA1	TTGTTGATGTGGAGGAGCAA	CAGATTCCAGGTAAGGGGTTC
BRCA2	AGCTTACTCCGGCCAAAAA	TTCCTCCAATGCTTGGTAAATAA
ATR	TGGGCCTATATTGCAGGGTTT	TGTAGAACTTTCCATCTGAGCCT
BLM	TTTATCCTGATGCCGACTGG	ACCCCAGGAGAAACACAGG
ERRC4	CCACTGACACTCGGAAAGC	CACGCATATCCACAACTATGC
BARD1	TTGCTGCTACCAGAGAAGAATG	TACGCTGCCCAGTGTTCAT
RAD51	GGCGGTCAGAGATCATACAGA	AGATCCAGTCTCAATTCCACCT
CDK1	TGGATCTGAAGAAATACTTGGATTCTA	CAATCCCCTGTAGGATTTGG
CDK2	TCCTCTTCCCCTCATCAAGA	CCGATGAGAATGGCAGAAAG
CDK4	GAGGAGTCGGGAGCACAG	CGGATTACCTTCATCCTTATGTAGA
CDK7	CCATGTGCTCGAATTACGG	GTCTTGGCAGCTGACATCC
CDK9	CTTCGGGGAGGTGTTCAAGG	CCCCTCCTTCTCGTTTTCCA
