# Supplementary material for: DDB1 engagement defines the selectivity of S656 analogs for cyclin K degradation over CDK inhibition
Source: EMBO Rep. 2025 Apr 28;26(11):2836–54. doi: 10.1038/s44319-025-00448-y (PMC12152147; doi:10.1038/s44319-025-00448-y)
Supplement: Supplementary file 5 — Data Set EV1 [file 44319_2025_448_MOESM5_ESM.xlsx]

## Sheet: Description
Data for S656 molecule in discovery and validation screen (primary AML specimens)

## Sheet: Discovery screen
Patient ID	% inhibition S656 at 1uM	Cytogenetic group
05H094	86.4519	Normal karyotype
05H186	6.9519	Normal karyotype
06H021	4.15924	Normal karyotype
06H088	6.2062	MLL translocations (+MLL FISH positive) (Irrespective of additional cytogenetic abnormalities)
06H089	7.21425	Intermediate abnormal karyotype (except isolated trisomy/tetrasomy 8)
06H117	82.3815	MLL translocations (+MLL FISH positive) (Irrespective of additional cytogenetic abnormalities)
06H143	14.5198	Intermediate abnormal karyotype (except isolated trisomy/tetrasomy 8)
06H146	29.8532	Normal karyotype
07H003	14.0649	MLL translocations (+MLL FISH positive) (Irrespective of additional cytogenetic abnormalities)
07H069	23.1838	Intermediate abnormal karyotype (except isolated trisomy/tetrasomy 8)
07H089	78.4246	Normal karyotype
07H125	27.8849	Normal karyotype
07H135	27.4753	Normal karyotype
08H018	11.394	Complex (3 and more chromosomal abnormalities)
08H021	84.1431	MLL translocations (+MLL FISH positive) (Irrespective of additional cytogenetic abnormalities)
08H049	93.1099	NUP98-NSD1(normal karyotype)
08H082	15.0713	Normal karyotype
08H085	0	MLL translocations (+MLL FISH positive) (Irrespective of additional cytogenetic abnormalities)
08H112	13.38	Normal karyotype
08H113	0	Normal karyotype
09H016	93.8815	inv(16)(p13.1q22)/t(16;16)(p13.1;q22)/CBFB-MYH11 (Irrespective of additional cytogenetic abnormalities)
09H026	14.2639	Normal karyotype
09H031	0	Normal karyotype
09H046	13.487	Monosomy17/del17p (less than 3 chromosomal abnormalities)
09H054	4.71771	Complex (3 and more chromosomal abnormalities)
09H090	85.0323	Intermediate abnormal karyotype (except isolated trisomy/tetrasomy 8)
09H106	6.80784	Normal karyotype
09H115	0	Normal karyotype
10H007	8.33166	Hyperdiploid numerical abnormalities only
10H008	32.0875	inv(16)(p13.1q22)/t(16;16)(p13.1;q22)/CBFB-MYH11 (Irrespective of additional cytogenetic abnormalities)
10H029	88.4632	Intermediate abnormal karyotype (except isolated trisomy/tetrasomy 8)
10H063	5.38962	EVI1 rearrangements (+EVI1 FISH positive) (Irrespective of additional cytogenetic abnormalities)
10H109	16.1386	Intermediate abnormal karyotype (except isolated trisomy/tetrasomy 8)
10H113	1.67894	Complex (3 and more chromosomal abnormalities)
10H115	82.2736	Normal karyotype
10H127	13.8477	MLL translocations (+MLL FISH positive) (Irrespective of additional cytogenetic abnormalities)
10H161	0	Trisomy/tetrasomy 8 (isolated)
10H174	0	Complex (3 and more chromosomal abnormalities)
11H006	0	Normal karyotype
11H008	57.5809	Intermediate abnormal karyotype (except isolated trisomy/tetrasomy 8)
11H019	1.19058	Intermediate abnormal karyotype (except isolated trisomy/tetrasomy 8)
11H046	1.12047	Normal karyotype
11H138	1.87287	Hyperdiploid numerical abnormalities only
11H157	0	Normal karyotype
11H160	19.6736	NUP98-NSD1(normal karyotype)
12H030	0	Intermediate abnormal karyotype (except isolated trisomy/tetrasomy 8)
12H106	16.7285	Complex (3 and more chromosomal abnormalities)
12H171	0	Normal karyotype
12H173	19.4928	Intermediate abnormal karyotype (except isolated trisomy/tetrasomy 8)
13H048	24.9594	Normal karyotype
13H073	11.3118	Normal karyotype
13H114	20.2917	Normal karyotype
13H141	22.407	Complex (3 and more chromosomal abnormalities)
13H150	97.1261	Complex (3 and more chromosomal abnormalities)
14H001	1.5529	Normal karyotype
14H019	24.0271	Normal karyotype

## Sheet: Validation screen
Patient ID	S656 IC50 (nM)	Cytogenetic group
02H017	2227	MLL translocations (+MLL FISH positive) (Irrespective of additional cytogenetic abnormalities)
02H033	1372	MLL translocations (+MLL FISH positive) (Irrespective of additional cytogenetic abnormalities)
02H060	980	Intermediate abnormal karyotype (except isolated trisomy/tetrasomy 8)
03H041	731	NUP98-NSD1(normal karyotype)
03H094	974	Complex (3 and more chromosomal abnormalities)
03H109	761	inv(16)(p13.1q22)/t(16;16)(p13.1;q22)/CBFB-MYH11 (Irrespective of additional cytogenetic abnormalities)
03H112	1033	inv(16)(p13.1q22)/t(16;16)(p13.1;q22)/CBFB-MYH11 (Irrespective of additional cytogenetic abnormalities)
03H119	1265	Normal karyotype
04H050	2196	EVI1 rearrangements (+EVI1 FISH positive) (Irrespective of additional cytogenetic abnormalities)
04H055	1036	Intermediate abnormal karyotype (except isolated trisomy/tetrasomy 8)
04H096	846	Monosomy 5/ 5q-/Monosomy 7/ 7q- (less than 3 chromosomal abnormalities)
04H121	1077	MLL translocations (+MLL FISH positive) (Irrespective of additional cytogenetic abnormalities)
04H138	1987	Trisomy/tetrasomy 8 (isolated)
05H031	1129	Monosomy 5/ 5q-/Monosomy 7/ 7q- (less than 3 chromosomal abnormalities)
05H072	867	t(15;17)(q24;q21)/PML-RARA (Irrespective of additional cytogenetic abnormalities)
05H078	1199	Normal karyotype
05H113	1066	inv(16)(p13.1q22)/t(16;16)(p13.1;q22)/CBFB-MYH11 (Irrespective of additional cytogenetic abnormalities)
05H118	809	t(8;21)(q22;q22)/RUNX1-RUNX1T1 (Irrespective of additional cytogenetic abnormalities)
05H149	1384	Normal karyotype
05H193	999	Monosomy 5/ 5q-/Monosomy 7/ 7q- (less than 3 chromosomal abnormalities)
06H004	2158	Complex (3 and more chromosomal abnormalities)
06H014	731	Monosomy 5/ 5q-/Monosomy 7/ 7q- (less than 3 chromosomal abnormalities)
06H063	1595	inv(16)(p13.1q22)/t(16;16)(p13.1;q22)/CBFB-MYH11 (Irrespective of additional cytogenetic abnormalities)
06H073	2212	MLL translocations (+MLL FISH positive) (Irrespective of additional cytogenetic abnormalities)
06H088	1265	MLL translocations (+MLL FISH positive) (Irrespective of additional cytogenetic abnormalities)
06H117	983	MLL translocations (+MLL FISH positive) (Irrespective of additional cytogenetic abnormalities)
06H122	658	Normal karyotype
06H151	683	inv(16)(p13.1q22)/t(16;16)(p13.1;q22)/CBFB-MYH11 (Irrespective of additional cytogenetic abnormalities)
07H003	2193	MLL translocations (+MLL FISH positive) (Irrespective of additional cytogenetic abnormalities)
07H034	2336	Complex (3 and more chromosomal abnormalities)
07H038	2073	Complex (3 and more chromosomal abnormalities)
07H042	2135	Normal karyotype
07H099	661	inv(16)(p13.1q22)/t(16;16)(p13.1;q22)/CBFB-MYH11 (Irrespective of additional cytogenetic abnormalities)
07H107	1384	Normal karyotype
07H131	2675	Normal karyotype
07H137	1042	t(8;21)(q22;q22)/RUNX1-RUNX1T1 (Irrespective of additional cytogenetic abnormalities)
07H144	1059	inv(16)(p13.1q22)/t(16;16)(p13.1;q22)/CBFB-MYH11 (Irrespective of additional cytogenetic abnormalities)
07H155	2445	Trisomy/tetrasomy 8 (isolated)
07H156	844	Complex (3 and more chromosomal abnormalities)
08H018	2209	Complex (3 and more chromosomal abnormalities)
08H021	1013	MLL translocations (+MLL FISH positive) (Irrespective of additional cytogenetic abnormalities)
08H022	717	Complex (3 and more chromosomal abnormalities)
08H034	780	t(8;21)(q22;q22)/RUNX1-RUNX1T1 (Irrespective of additional cytogenetic abnormalities)
08H056	2127	Intermediate abnormal karyotype (except isolated trisomy/tetrasomy 8)
08H063	1803	Trisomy/tetrasomy 8 (isolated)
08H065	1116	Intermediate abnormal karyotype (except isolated trisomy/tetrasomy 8)
08H072	2122	t(8;21)(q22;q22)/RUNX1-RUNX1T1 (Irrespective of additional cytogenetic abnormalities)
08H085	1014	MLL translocations (+MLL FISH positive) (Irrespective of additional cytogenetic abnormalities)
08H087	1418	Normal karyotype
08H088	2339	Trisomy/tetrasomy 8 (isolated)
08H099	953	inv(16)(p13.1q22)/t(16;16)(p13.1;q22)/CBFB-MYH11 (Irrespective of additional cytogenetic abnormalities)
08H108	826	Trisomy/tetrasomy 8 (isolated)
08H118	548	EVI1 rearrangements (+EVI1 FISH positive) (Irrespective of additional cytogenetic abnormalities)
09H016	974	inv(16)(p13.1q22)/t(16;16)(p13.1;q22)/CBFB-MYH11 (Irrespective of additional cytogenetic abnormalities)
09H032	1276	MLL translocations (+MLL FISH positive) (Irrespective of additional cytogenetic abnormalities)
09H040	782	t(8;21)(q22;q22)/RUNX1-RUNX1T1 (Irrespective of additional cytogenetic abnormalities)
09H043	820	Normal karyotype
09H045	1084	Complex (3 and more chromosomal abnormalities)
09H058	2202	Normal karyotype
09H066	2010	inv(16)(p13.1q22)/t(16;16)(p13.1;q22)/CBFB-MYH11 (Irrespective of additional cytogenetic abnormalities)
09H070	2237	Normal karyotype
09H078	2463	Complex (3 and more chromosomal abnormalities)
09H089	802	Complex (3 and more chromosomal abnormalities)
09H094	2174	Intermediate abnormal karyotype (except isolated trisomy/tetrasomy 8)
09H111	2229	Normal karyotype
09H113	916	Normal karyotype
10H005	992	Intermediate abnormal karyotype (except isolated trisomy/tetrasomy 8)
10H007	983	Hyperdiploid numerical abnormalities only
10H014	907	Complex (3 and more chromosomal abnormalities)
10H026	1108	Normal karyotype
10H038	1319	NUP98-NSD1(normal karyotype)
10H046	828	EVI1 rearrangements (+EVI1 FISH positive) (Irrespective of additional cytogenetic abnormalities)
10H051	797	Complex (3 and more chromosomal abnormalities)
10H070	840	Complex (3 and more chromosomal abnormalities)
10H107	1615	EVI1 rearrangements (+EVI1 FISH positive) (Irrespective of additional cytogenetic abnormalities)
10H127	1443	MLL translocations (+MLL FISH positive) (Irrespective of additional cytogenetic abnormalities)
10H161	1172	Trisomy/tetrasomy 8 (isolated)
10H174	887	Complex (3 and more chromosomal abnormalities)
11H002	1245	Complex (3 and more chromosomal abnormalities)
11H008	1450	Intermediate abnormal karyotype (except isolated trisomy/tetrasomy 8)
11H019	1087	Intermediate abnormal karyotype (except isolated trisomy/tetrasomy 8)
11H022	689	inv(16)(p13.1q22)/t(16;16)(p13.1;q22)/CBFB-MYH11 (Irrespective of additional cytogenetic abnormalities)
11H104	906	inv(16)(p13.1q22)/t(16;16)(p13.1;q22)/CBFB-MYH11 (Irrespective of additional cytogenetic abnormalities)
11H127	2227	Complex (3 and more chromosomal abnormalities)
11H145	680	Complex (3 and more chromosomal abnormalities)
11H151	1052	Normal karyotype
11H170	2333	Complex (3 and more chromosomal abnormalities)
11H179	788	inv(16)(p13.1q22)/t(16;16)(p13.1;q22)/CBFB-MYH11 (Irrespective of additional cytogenetic abnormalities)
11H187	1061	Complex (3 and more chromosomal abnormalities)
11H217	1244	Intermediate abnormal karyotype (except isolated trisomy/tetrasomy 8)
11H232	1132	Monosomy 5/ 5q-/Monosomy 7/ 7q- (less than 3 chromosomal abnormalities)
12H033	2375	Normal karyotype
12H042	831	inv(16)(p13.1q22)/t(16;16)(p13.1;q22)/CBFB-MYH11 (Irrespective of additional cytogenetic abnormalities)
12H055	1394	Complex (3 and more chromosomal abnormalities)
12H058	2251	Complex (3 and more chromosomal abnormalities)
12H079	769	Intermediate abnormal karyotype (except isolated trisomy/tetrasomy 8)
12H091	891	Normal karyotype
12H106	2227	Complex (3 and more chromosomal abnormalities)
12H139	640	t(15;17)(q24;q21)/PML-RARA (Irrespective of additional cytogenetic abnormalities)
12H148	1476	EVI1 rearrangements (+EVI1 FISH positive) (Irrespective of additional cytogenetic abnormalities)
12H165	906	inv(16)(p13.1q22)/t(16;16)(p13.1;q22)/CBFB-MYH11 (Irrespective of additional cytogenetic abnormalities)
12H166	783	t(8;21)(q22;q22)/RUNX1-RUNX1T1 (Irrespective of additional cytogenetic abnormalities)
12H175	1187	Normal karyotype
12H183	728	t(8;21)(q22;q22)/RUNX1-RUNX1T1 (Irrespective of additional cytogenetic abnormalities)
13H006	2434	Complex (3 and more chromosomal abnormalities)
13H012	2877	Intermediate abnormal karyotype (except isolated trisomy/tetrasomy 8)
13H018	2180	Complex (3 and more chromosomal abnormalities)
13H053	2194	Normal karyotype
13H056	1123	Complex (3 and more chromosomal abnormalities)
13H058	2256	Normal karyotype
13H065	2006	Intermediate abnormal karyotype (except isolated trisomy/tetrasomy 8)
13H120	583	inv(16)(p13.1q22)/t(16;16)(p13.1;q22)/CBFB-MYH11 (Irrespective of additional cytogenetic abnormalities)
13H141	934	Complex (3 and more chromosomal abnormalities)
13H170	938	Normal karyotype
13H186	997	Intermediate abnormal karyotype (except isolated trisomy/tetrasomy 8)
14H012	830	Intermediate abnormal karyotype (except isolated trisomy/tetrasomy 8)
14H017	735	Intermediate abnormal karyotype (except isolated trisomy/tetrasomy 8)
14H027	1209	Intermediate abnormal karyotype (except isolated trisomy/tetrasomy 8)
14H049	846	Normal karyotype
14H053	728	MLL translocations (+MLL FISH positive) (Irrespective of additional cytogenetic abnormalities)
14H109	1254	Normal karyotype
14H119	586	Complex (3 and more chromosomal abnormalities)
15H002	1023	Trisomy/tetrasomy 8 (isolated)
15H003	894	MLL translocations (+MLL FISH positive) (Irrespective of additional cytogenetic abnormalities)
15H013	776	Normal karyotype
15H027	901	Complex (3 and more chromosomal abnormalities)
15H037	1336	Complex (3 and more chromosomal abnormalities)
15H045	680	Monosomy 5/ 5q-/Monosomy 7/ 7q- (less than 3 chromosomal abnormalities)
15H049	864	NUP98-NSD1(normal karyotype)
15H058	694	Complex (3 and more chromosomal abnormalities)
15H059	494	Normal karyotype
15H065	660	Complex (3 and more chromosomal abnormalities)
15H068	945	Normal karyotype
16H027	1330	Complex (3 and more chromosomal abnormalities)
16H042	1131	Complex (3 and more chromosomal abnormalities)
16H073	877	MLL translocations (+MLL FISH positive) (Irrespective of additional cytogenetic abnormalities)
16H089	856	Normal karyotype
16H099	1020	Normal karyotype
16H105	752	Normal karyotype
16H107	2233	Normal karyotype
16H108	1112	Normal karyotype
16H119	647	Intermediate abnormal karyotype (except isolated trisomy/tetrasomy 8)
16H129	955	Normal karyotype
17H037	2240	MLL translocations (+MLL FISH positive) (Irrespective of additional cytogenetic abnormalities)
17H059	695	Trisomy/tetrasomy 8 (isolated)
17H065	1546	Monosomy 5/ 5q-/Monosomy 7/ 7q- (less than 3 chromosomal abnormalities)
17H209	2291	Complex (3 and more chromosomal abnormalities)
17H210	1233	EVI1 rearrangements (+EVI1 FISH positive) (Irrespective of additional cytogenetic abnormalities)
18H016	921	Normal karyotype
18H047	689	Complex (3 and more chromosomal abnormalities)
18H093	1512	Normal karyotype
18H094	780	EVI1 rearrangements (+EVI1 FISH positive) (Irrespective of additional cytogenetic abnormalities)
18H138	715	Normal karyotype
18H146	918	Monosomy 5/ 5q-/Monosomy 7/ 7q- (less than 3 chromosomal abnormalities)
18H156	682	Intermediate abnormal karyotype (except isolated trisomy/tetrasomy 8)
18H166	928	Intermediate abnormal karyotype (except isolated trisomy/tetrasomy 8)
18H194	1797	Normal karyotype
