# Supplementary material for: DDB1 engagement defines the selectivity of S656 analogs for cyclin K degradation over CDK inhibition
Source: EMBO Rep. 2025 Apr 28;26(11):2836–54. doi: 10.1038/s44319-025-00448-y (PMC12152147; doi:10.1038/s44319-025-00448-y)
Supplement: Supplementary file 6 — Data Set EV2 [file 44319_2025_448_MOESM6_ESM.xlsx]

## Sheet: Description
Whole genome CRISPR/Cas9 loss-of-function screen results obtained in OCI-AML1 EKO cells exposed to S656

## Sheet: Synthetic lethal
Target	Score	p-value	FDR
USP38	-0.99	6.3e-05	0.12
KIF22	-1	6.3e-05	0.12
KRT1	-0.9	0.00013	0.21
POLR2G	-0.88	0.00019	0.3
RBM25	-0.84	0.00025	0.32
FCGR2C	-1	0.00025	0.32
CDCA3	-0.72	0.00025	0.32
COPS6	-0.81	0.00031	0.32
NOX1	-0.8	0.00031	0.32
SYCP2L	-0.81	0.00031	0.32
TP53	-0.77	0.00038	0.34
TMEM215	-0.77	0.00038	0.34
DCAF5	-0.76	0.00041	0.36
ZIM2	-1.8	0.00044	0.38
CD274	-0.7	0.0006	0.41
CIB3	-0.74	0.00063	0.41
FAM98B	-0.73	0.00063	0.41
C16orf96	-0.71	0.00079	0.49
PHACTR4	-0.71	0.00085	0.49
HIST1H1D	-0.7	0.001	0.56
ZNF470	-0.68	0.0012	0.58
HOXA9	-0.58	0.0015	0.64
SHH	-0.66	0.0015	0.64
SMEK1	-0.66	0.0016	0.65
NUP160	-0.66	0.0016	0.65
TGDS	-0.6	0.0017	0.65
PCDHGA4	-0.64	0.0018	0.67
LRP6	-0.64	0.0018	0.67
SLCO4C1	-0.64	0.0018	0.67
ETV7	-0.64	0.0019	0.67
MRPL33	-0.64	0.0019	0.67
OR4P4	-0.63	0.002	0.71
FAM71D	-0.63	0.0021	0.73
NUP98	-0.63	0.0022	0.73
NUP205	-0.62	0.0023	0.75
POLA2	-0.62	0.0024	0.75
SMR3A	-0.61	0.0025	0.75
E2F3	-0.61	0.0026	0.75
SOX17	-0.61	0.0026	0.75
MAD2L2	-0.61	0.0026	0.75
REN	-0.61	0.0026	0.75
IL1RL1	-0.54	0.0027	0.76
BARHL2	-0.6	0.0028	0.77
ADAT1	-0.6	0.0029	0.78
KRTAP10-5	-0.6	0.003	0.8
PDIA4	-0.6	0.003	0.8
SPATA5	-0.59	0.0032	0.8
MAEL	-0.54	0.0034	0.82
SOX18	-0.58	0.0036	0.83
SPATS2	-0.58	0.0036	0.83
VPS25	-0.58	0.0037	0.83
KCTD10	-0.58	0.0037	0.83
PTPRK	-0.58	0.0037	0.83
CATSPER2	-0.58	0.0038	0.83
C14orf80	-0.51	0.0038	0.83
MBNL1	-0.57	0.0039	0.83
GUCY2C	-0.57	0.0039	0.83
SMNDC1	-0.57	0.0039	0.83
OR10K2	-0.57	0.0041	0.83
FNBP1	-0.38	0.0042	0.83
ITPR1	-0.57	0.0043	0.83
SIM1	-0.56	0.0045	0.83
SPDEF	-0.56	0.0045	0.83
MRPS24	-0.56	0.0047	0.83
non-targeting-4971	-2.9	0.0047	0.83
REST	-0.56	0.0047	0.83
ZFP57	-0.55	0.0048	0.83
CTSE	-0.55	0.0048	0.83
IQCJ-SCHIP1	-0.66	0.0048	0.83
WDTC1	-0.55	0.0048	0.83
C15orf54	-0.55	0.0048	0.83
PDK2	-0.55	0.0049	0.83
ZDHHC2	-0.55	0.0051	0.84
FIGNL2	-0.55	0.0051	0.84
HEATR6	-0.54	0.0051	0.84
PBK	-0.54	0.0052	0.84
KIAA1456	-0.48	0.0053	0.85
TAL1	-0.54	0.0055	0.86
2023-09-11	-0.5	0.0055	0.86
MSI2	-0.54	0.0056	0.86
MED1	-0.41	0.0057	0.86
KIAA1549L	-0.54	0.0057	0.86
CTNS	-0.53	0.0059	0.86
DDX19A	-0.53	0.0059	0.86
TRMT44	-0.53	0.006	0.87
KIAA0825	-0.53	0.0062	0.88
HPRT1	-0.53	0.0063	0.89
SLC25A43	-0.4	0.0063	0.89
UXS1	-0.49	0.0063	0.89
RPL36AL	-0.53	0.0063	0.89
RNASE11	-0.52	0.0066	0.89
DNAJA2	-0.48	0.0069	0.89
ZNF44	-0.46	0.0069	0.89
CCDC150	-0.52	0.007	0.89
BTN2A2	-0.46	0.0073	0.89
TRAF6	-0.51	0.0075	0.9
COL14A1	-0.45	0.0075	0.9
SLC30A10	-0.51	0.0075	0.9
HMGN5	-0.47	0.0077	0.9
GART	-0.45	0.0078	0.9
non-targeting-9510	-2.7	0.0078	0.9
EDEM3	-0.51	0.0078	0.9
TBX2	-0.51	0.0079	0.9
ERCC3	-0.5	0.0082	0.93
LRRC3C	-0.5	0.0082	0.93
TMEM33	-0.5	0.0085	0.94
TXNIP	-0.44	0.009	0.94
POLR3K	-0.5	0.0091	0.94
ARL9	-0.5	0.0093	0.94
TRPV1	-0.5	0.0093	0.94
RLTPR	-0.43	0.0094	0.94
ARHGAP12	-0.49	0.0096	0.94
SRPK3	-0.49	0.0096	0.94
NME3	-0.49	0.0097	0.94
USP6NL	-0.49	0.0097	0.94
PRR23B	-0.49	0.0098	0.94
CECR2	-0.49	0.0098	0.94
non-targeting-6978	-2.6	0.0099	0.94
GOLGA1	-0.49	0.01	0.94
WDR62	-0.42	0.01	0.94
SH3D19	-0.42	0.01	0.94
HACL1	-0.49	0.01	0.94
KRTAP9-6	-0.49	0.01	0.94
FBXL18	-0.48	0.01	0.94
PLEKHB2	-0.4	0.011	0.94
PAF1	-0.42	0.011	0.94
C9	-0.45	0.011	0.94
HNRNPA2B1	-0.39	0.011	0.94
RGS7BP	-0.48	0.011	0.94
DENND5B	-0.48	0.011	0.94
PILRB	-0.45	0.011	0.94
CA13	-0.48	0.011	0.94
GALK1	-0.48	0.011	0.94
CLDN10	-0.48	0.011	0.94
LEO1	-0.48	0.011	0.94
C8orf37	-0.44	0.012	0.94
FAXDC2	-0.48	0.012	0.94
LCN10	-0.48	0.012	0.94
CYBB	-0.41	0.012	0.94
FOXH1	-0.48	0.012	0.94
SLAIN1	-0.47	0.012	0.94
JMJD6	-0.47	0.012	0.94
CKAP5	-0.47	0.012	0.94
TTLL1	-0.47	0.012	0.94
FAM43A	-0.47	0.012	0.94
COMMD1	-0.47	0.012	0.94
SLC9A9	-0.47	0.013	0.94
non-targeting-3773	-2.5	0.013	0.94
OR5M8	-0.46	0.013	0.94
TTC30B	-0.46	0.013	0.94
GPR6	-0.46	0.013	0.94
EXOC3L2	-0.46	0.013	0.94
TAS1R2	-0.46	0.013	0.94
OR5K4	-0.46	0.013	0.94
C1QTNF1	-0.46	0.013	0.94
TMEM150A	-0.43	0.013	0.94
TMEM132B	-0.46	0.013	0.94
CXCR2	-0.46	0.013	0.94
C20orf144	-0.46	0.013	0.94
RGS9BP	-0.46	0.013	0.94
SFRP1	-0.46	0.013	0.94
DENND4C	-0.35	0.014	0.94
SREK1	-0.46	0.014	0.94
CAPRIN1	-0.46	0.014	0.94
MSANTD4	-0.46	0.014	0.94
GCG	-0.46	0.014	0.94
C3orf20	-0.46	0.014	0.94
SLC44A2	-0.4	0.014	0.94
ABCC4	-0.45	0.014	0.94
SPOP	-0.45	0.014	0.94
TRAPPC13	-0.45	0.014	0.94
NR1D1	-0.45	0.014	0.94
KCNJ6	-0.45	0.014	0.94
LPIN2	-0.45	0.014	0.94
HCFC2	-0.39	0.015	0.94
CCT8L2	-0.45	0.015	0.94
EXOG	-0.45	0.015	0.94
non-targeting-11346	-2.5	0.015	0.94
SEC13	-0.45	0.015	0.94
NEFH	-0.27	0.015	0.94
SPINK9	-0.44	0.015	0.94
CXCR1	-0.44	0.016	0.94
A2ML1	-0.44	0.016	0.94
non-targeting-7402	-2.4	0.016	0.94
COL4A2	-0.44	0.016	0.94
NBPF16	-1.5	0.016	0.94
EMILIN2	-0.44	0.016	0.94
MAP4	-0.44	0.016	0.94
PCP2	-0.44	0.016	0.94
HINT3	-0.41	0.016	0.94
RLN3	-0.44	0.016	0.94
IMMT	-0.41	0.016	0.94
RNF2	-0.41	0.016	0.94
FAM134A	-0.44	0.016	0.94
ASNSD1	-0.44	0.017	0.94
UBA5	-0.36	0.017	0.94
AGPAT4	-0.44	0.017	0.94
THYN1	-0.33	0.017	0.94
TMEM206	-0.36	0.017	0.94
PRAF2	-0.43	0.017	0.94
SUSD2	-0.43	0.017	0.94
DISP2	-0.43	0.017	0.94
ZNF324	-0.43	0.017	0.94
ARHGAP31	-0.38	0.017	0.94
ZNF100	-0.38	0.017	0.94
TMEFF1	-0.43	0.017	0.94
DEGS2	-0.43	0.017	0.94
RSPH6A	-0.43	0.017	0.94
non-targeting-8850	-2.4	0.017	0.94
ZNF420	-0.43	0.017	0.94
PSMD12	-0.38	0.017	0.94
SLC35A3	-0.38	0.017	0.94
SEC22A	-0.38	0.017	0.94
non-targeting-8648	-2.4	0.017	0.94
QPCTL	-0.43	0.017	0.94
FGFBP1	-0.43	0.018	0.94
KRTAP27-1	-0.43	0.018	0.94
PPAP2B	-0.37	0.018	0.94
KRTAP16-1	-0.43	0.018	0.94
PFDN4	-0.43	0.018	0.94
BCLAF1	-0.43	0.018	0.94
OSR1	-0.43	0.019	0.94
non-targeting-201	-2.4	0.019	0.94
PIGU	-0.37	0.019	0.94
KNSTRN	-0.37	0.019	0.94
USP17L2	-0.42	0.019	0.94
COL3A1	-0.42	0.019	0.94
CHRND	-0.42	0.019	0.94
MICB	-0.42	0.019	0.94
FH	-0.42	0.019	0.94
CDK20	-0.42	0.019	0.94
XPO7	-0.42	0.019	0.94
PRB1	-0.37	0.019	0.94
MYO5C	-0.42	0.019	0.94
MUCL1	-0.42	0.019	0.94
HBB	-0.42	0.019	0.94
non-targeting-4957	-2.3	0.019	0.94
NRG4	-0.42	0.02	0.94
PRRC2C	-0.42	0.02	0.94
L3MBTL3	-0.42	0.02	0.94
MINA	-0.36	0.02	0.94
non-targeting-7856	-2.3	0.02	0.94
C9orf41	-0.36	0.02	0.94
FMO3	-0.34	0.02	0.94
ZNF606	-0.42	0.02	0.94
ACVR2A	-0.39	0.021	0.94
PLIN1	-0.42	0.021	0.94
EFNB2	-0.42	0.021	0.94
METTL21D	-0.42	0.021	0.94
COLCA2	-0.42	0.021	0.94
SEL1L3	-0.36	0.021	0.94
OR4A5	-0.41	0.021	0.94
MYH4	-0.41	0.021	0.94
MACC1	-0.41	0.021	0.94
HOXB4	-0.41	0.021	0.94
KIF2A	-0.41	0.021	0.94
non-targeting-4123	-2.3	0.021	0.94
LOC391322	-0.82	0.021	0.94
ZNF675	-0.41	0.021	0.94
MRPL27	-0.41	0.021	0.94
GXYLT1	-0.41	0.022	0.94
PAK7	-0.41	0.022	0.94
NUP133	-0.41	0.022	0.94
TOR3A	-0.38	0.022	0.94
COL6A3	-0.41	0.022	0.94
SAMHD1	-0.38	0.022	0.94
KIF4B	-0.41	0.022	0.94
C20orf26	-0.38	0.022	0.94
SNX8	-0.41	0.023	0.94
TRIM45	-0.35	0.023	0.94
RALB	-0.35	0.023	0.94
TLX1	-0.41	0.023	0.94
CRBN	-0.29	0.023	0.94
NUTM2A	-0.4	0.023	0.94
CCNG1	-0.35	0.023	0.94
SLC7A11	-0.4	0.023	0.94
non-targeting-8476	-2.2	0.023	0.94
MIPEP	-0.4	0.023	0.94
NANOS1	-0.4	0.023	0.94
SPINK8	-0.4	0.024	0.94
non-targeting-1520	-2.2	0.024	0.94
METTL2A	-0.37	0.024	0.94
NEMF	-0.4	0.024	0.94
PSMD2	-0.37	0.024	0.94
LOC389602	-0.4	0.024	0.94
OR2Z1	-0.4	0.025	0.94
HEXIM1	-0.4	0.025	0.94
NOL3	-0.4	0.025	0.94
KLHDC2	-0.4	0.025	0.94
LUZP1	-0.4	0.025	0.94
ARID4B	-0.4	0.025	0.94
B4GALT2	-0.4	0.025	0.94
GPR143	-0.4	0.025	0.94
non-targeting-3851	-2.2	0.025	0.94
CAMK2G	-0.37	0.025	0.94
ELAVL2	-0.4	0.025	0.94
GOLGA8M	-0.59	0.025	0.94
GDF5	-0.25	0.026	0.94
non-targeting-3940	-2.2	0.026	0.94
CDKN2AIP	-0.34	0.026	0.94
SERPINB8	-0.39	0.026	0.94
OSER1	-0.36	0.026	0.94
SHQ1	-0.39	0.026	0.94
C18orf32	-0.65	0.026	0.94
CBX8	-0.39	0.026	0.94
PTPN4	-0.39	0.026	0.94
AK3	-0.36	0.027	0.94
ZNF280D	-0.36	0.027	0.94
FOXQ1	-0.39	0.027	0.94
ZFAND3	-0.36	0.027	0.94
CSRNP3	-0.39	0.027	0.94
UGGT1	-0.33	0.027	0.94
SS18L1	-0.39	0.027	0.94
KHDRBS3	-0.33	0.027	0.94
non-targeting-8316	-2.2	0.027	0.94
NUP62	-0.39	0.027	0.94
KLHL26	-0.39	0.027	0.94
KLRD1	-0.36	0.027	0.94
non-targeting-11626	-2.2	0.027	0.94
non-targeting-9157	-2.2	0.027	0.94
non-targeting-10943	-2.2	0.027	0.94
LRIG1	-0.26	0.027	0.94
LRCH1	-0.39	0.028	0.94
DVL2	-0.33	0.028	0.94
XRN2	-0.33	0.028	0.94
OR52L1	-0.39	0.028	0.94
CENPO	-0.36	0.028	0.94
MSRB2	-0.39	0.028	0.94
GTSCR1	-0.39	0.028	0.94
FAM231A	-0.36	0.028	0.94
ANKRD30B	-0.39	0.028	0.94
ITIH2	-0.39	0.028	0.94
MICAL2	-0.33	0.028	0.94
FAM135A	-0.31	0.028	0.94
DCAF8	-0.39	0.028	0.94
RFPL4A	-0.31	0.028	0.94
CCNL1	-0.38	0.028	0.94
SGOL1	-0.39	0.028	0.94
PRR5-ARHGAP8	-2.1	0.028	0.94
OR10Z1	-0.38	0.028	0.94
RWDD4	-0.25	0.028	0.94
RYBP	-0.38	0.029	0.94
C2CD4A	-0.38	0.029	0.94
ZNF215	-0.33	0.029	0.94
CD200	-0.35	0.029	0.94
non-targeting-9719	-2.1	0.029	0.94
C15orf52	-0.33	0.029	0.94
EIF5A2	-0.35	0.029	0.94
GALNT6	-0.38	0.029	0.94
NAGLU	-0.31	0.029	0.94
TUFT1	-0.38	0.029	0.94
non-targeting-3195	-2.1	0.029	0.94
PRKAR1A	-0.38	0.03	0.94
CCNB2	-0.38	0.03	0.94
KLHL23	-0.38	0.03	0.94
PCIF1	-0.32	0.03	0.94
PLB1	-0.38	0.03	0.94
DDX31	-0.38	0.03	0.94
MYH1	-0.38	0.031	0.94
PADI2	-0.38	0.031	0.94
DR1	-0.38	0.031	0.94
AGFG2	-0.3	0.031	0.94
PKN3	-0.38	0.031	0.94
KIAA1009	-0.38	0.031	0.94
TPM3	-0.25	0.031	0.94
SNUPN	-0.38	0.031	0.94
E2F4	-0.35	0.031	0.94
POLI	-0.32	0.031	0.94
non-targeting-9854	-2.1	0.031	0.94
SLC38A11	-0.35	0.031	0.94
CLN5	-0.37	0.031	0.94
CCDC71	-0.37	0.031	0.94
JSRP1	-0.35	0.031	0.94
ARF5	-0.35	0.031	0.94
NEURL4	-0.37	0.031	0.94
NHSL2	-0.37	0.031	0.94
CCL16	-0.37	0.032	0.94
CASC3	-0.37	0.032	0.94
PHC2	-0.3	0.032	0.94
non-targeting-8108	-2.1	0.032	0.94
FAM203A	-0.37	0.032	0.94
ST6GAL1	-0.37	0.032	0.94
PTGES3L	-0.35	0.032	0.94
ABCF3	-0.37	0.032	0.94
MTMR11	-0.32	0.032	0.94
VWA7	-0.37	0.032	0.94
ZNF679	-0.37	0.032	0.94
TROAP	-0.37	0.032	0.94
MADCAM1	-0.37	0.032	0.94
GYLTL1B	-0.37	0.032	0.94
KCNN2	-0.37	0.032	0.94
ORMDL1	-0.37	0.032	0.94
ADSS	-0.37	0.032	0.94
BTNL2	-0.37	0.033	0.94
CASP8	-0.34	0.033	0.94
BST1	-0.37	0.033	0.94
SPEN	-0.32	0.033	0.94
CDK10	-0.37	0.033	0.94
LOC100132813	-0.37	0.033	0.94
MEDAG	-0.37	0.033	0.94
ESX1	-0.37	0.033	0.94
USP17L1	-2.1	0.033	0.94
non-targeting-3175	-2.1	0.033	0.94
NTS	-0.37	0.033	0.94
PROCA1	-0.37	0.033	0.94
CNGB1	-0.37	0.033	0.94
ANKRD35	-0.37	0.033	0.94
UGT1A9	-1.2	0.033	0.94
ALG8	-0.34	0.034	0.94
OR2A7	-1.2	0.034	0.94
DDB2	-0.37	0.034	0.94
BRD9	-0.37	0.034	0.94
OR13A1	-0.37	0.034	0.94
B4GALT7	-0.37	0.034	0.94
C7orf61	-0.37	0.034	0.94
STON1	-0.37	0.034	0.94
PNMAL2	-0.37	0.034	0.94
RNF4	-0.37	0.034	0.94
HABP2	-0.34	0.034	0.94
ATP6V0E2	-0.37	0.034	0.94
VMA21	-0.37	0.034	0.94
OSBPL3	-0.37	0.034	0.94
PXK	-0.36	0.035	0.94
MNAT1	-0.36	0.035	0.94
non-targeting-977	-2	0.035	0.94
KCNK2	-0.36	0.035	0.95
non-targeting-10129	-2	0.035	0.95
MTUS2	-0.36	0.035	0.95
MSH3	-0.36	0.035	0.95
PIGK	-0.31	0.035	0.95
SNX16	-0.33	0.036	0.95
SP8	-0.36	0.036	0.95
PXMP4	-0.31	0.036	0.95
SCGB2B2	-0.36	0.036	0.95
FBXO24	-0.36	0.036	0.95
TP53TG3D	-0.89	0.036	0.95
USP25	-0.31	0.036	0.95
TMEM144	-0.33	0.036	0.95
ZNF222	-0.36	0.036	0.95
CAMK4	-0.36	0.036	0.95
PKDREJ	-0.36	0.036	0.95
LCE3E	-0.72	0.037	0.95
SETD7	-0.33	0.037	0.95
NKIRAS2	-0.36	0.037	0.95
GPC1	-0.36	0.037	0.95
KIF21B	-0.36	0.037	0.95
ANP32A	-0.3	0.037	0.95
TTC18	-0.3	0.037	0.95
FBRSL1	-0.33	0.037	0.95
RDH16	-0.36	0.037	0.95
PWWP2A	-0.36	0.037	0.95
AGA	-0.36	0.037	0.96
ABCC10	-0.36	0.037	0.96
non-targeting-8708	-2	0.037	0.96
FAM60A	-0.27	0.037	0.96
UGT1A10	-0.42	0.038	0.96
ZNF771	-0.36	0.038	0.96
TTC21B	-0.35	0.038	0.96
ATG4D	-0.26	0.038	0.96
GATSL1	-0.35	0.038	0.96
TMEM161B	-0.3	0.038	0.96
PLG	-0.3	0.038	0.96
GSAP	-0.35	0.038	0.96
EFNA5	-0.35	0.038	0.96
ICA1	-0.35	0.039	0.96
ZNF468	-0.3	0.039	0.96
HMGCR	-0.35	0.039	0.96
CDC42EP5	-0.35	0.039	0.96
ZDHHC13	-0.24	0.039	0.96
SCG2	-0.35	0.039	0.96
KCNH5	-0.35	0.039	0.96
non-targeting-1985	-2	0.039	0.96
DOC2A	-0.35	0.039	0.96
PRMT7	-0.28	0.039	0.96
KIAA1755	-0.35	0.039	0.96
ARHGAP20	-0.35	0.039	0.96
S100G	-0.38	0.039	0.96
PPP1R21	-0.35	0.04	0.97
SPNS2	-0.32	0.04	0.97
DLX1	-0.35	0.04	0.97
RABEPK	-0.32	0.04	0.97
non-targeting-1116	-2	0.041	0.97
SLC3A2	-0.35	0.041	0.97
CHST12	-0.35	0.041	0.97
GALK2	-0.26	0.041	0.97
MMAB	-0.29	0.041	0.97
C10orf53	-0.35	0.041	0.97
TNFRSF1A	-0.26	0.041	0.97
KIAA0930	-0.35	0.041	0.97
FAM43B	-0.35	0.041	0.97
TRMT10C	-0.35	0.041	0.97
SLC26A9	-0.35	0.042	0.97
FBXW11	-0.35	0.042	0.97
TIPIN	-0.35	0.042	0.97
SNX12	-0.32	0.042	0.97
KRCC1	-0.35	0.042	0.97
JMY	-0.35	0.042	0.97
non-targeting-2784	-1.9	0.042	0.97
PPIC	-0.35	0.042	0.97
SFTPA1	-0.34	0.042	0.97
UPB1	-0.34	0.042	0.97
CD79B	-0.34	0.042	0.97
BPI	-0.34	0.042	0.97
LIPN	-0.29	0.042	0.97
FAM186B	-0.34	0.042	0.97
WDFY4	-0.34	0.042	0.97
FRMPD4	-0.34	0.042	0.97
AMPD2	-0.32	0.042	0.97
IK	-0.34	0.043	0.97
NUB1	-0.29	0.043	0.97
RBM42	-0.29	0.043	0.97
SIGIRR	-0.22	0.043	0.97
FOSL2	-0.34	0.043	0.97
ZNF841	-0.31	0.043	0.97
LCOR	-0.34	0.043	0.97
PLD1	-0.34	0.043	0.97
RFESD	-0.27	0.043	0.97
KLF5	-0.29	0.043	0.97
RAB39A	-0.34	0.043	0.97
CENPW	-0.34	0.044	0.97
FBXL15	-0.34	0.044	0.97
SNAP29	-0.34	0.044	0.97
RUNX3	-0.34	0.044	0.97
COPG1	-0.29	0.044	0.97
SPTBN4	-0.34	0.044	0.97
PIPOX	-0.34	0.044	0.97
NBL1	-0.34	0.044	0.97
ANKRD13D	-0.34	0.044	0.97
C12orf60	-0.34	0.044	0.97
DCAF16	-0.34	0.045	0.97
CBWD6	-1.1	0.045	0.97
ENPEP	-0.34	0.045	0.97
RBM12	-0.34	0.045	0.97
FAF2	-0.25	0.045	0.97
REEP5	-0.29	0.045	0.97
PAGR1	-0.28	0.046	0.97
SEC62	-0.31	0.046	0.97
DMBX1	-0.34	0.046	0.97
CLSTN1	-0.34	0.046	0.97
CDK5RAP3	-0.34	0.046	0.97
INPPL1	-0.34	0.046	0.97
H2AFB2	-1.1	0.046	0.97
KCTD18	-0.28	0.046	0.97
PUM2	-0.24	0.046	0.97
RHOG	-0.34	0.046	0.97
SLC9C2	-0.34	0.046	0.97
OR8K3	-0.34	0.046	0.97
PRR15L	-0.34	0.047	0.97
NADK2	-0.3	0.047	0.97
TMED7-TICAM2	-0.83	0.047	0.97
MAGI1	-0.33	0.047	0.97
TYW3	-0.33	0.047	0.97
OR6C74	-0.33	0.047	0.97
PTPRQ	-0.33	0.047	0.97
CDK13	-0.3	0.047	0.97
ELL3	-0.33	0.047	0.97
SLC38A3	-0.33	0.047	0.97
COPS7B	-0.24	0.047	0.98
non-targeting-8726	-1.9	0.047	0.98
non-targeting-568	-1.9	0.047	0.98
UNC119	-0.33	0.048	0.98
DCAF12L1	-0.33	0.048	0.98
ZG16	-0.33	0.048	0.98
IZUMO2	-0.33	0.048	0.98
TMEM59L	-0.33	0.048	0.98
STPG2	-0.3	0.048	0.98
VCPIP1	-0.33	0.049	0.98
MDM1	-0.33	0.049	0.98
non-targeting-9091	-1.9	0.049	0.98
PRAMEF7	-0.19	0.049	0.98
FASTKD1	-0.26	0.05	0.98
SPATA31C2	-0.33	0.05	0.98
GPR82	-0.33	0.05	0.98
APOL1	-0.33	0.05	0.98
CTBP1	-0.21	0.05	0.98
VAT1	-0.3	0.05	0.98
non-targeting-748	-1.8	0.05	0.98
HLX	-0.33	0.05	0.98
KLHDC4	-0.33	0.05	0.98
L3HYPDH	-0.33	0.05	0.98
PHIP	-0.33	0.05	0.98
NLRP2	-0.33	0.05	0.98
non-targeting-7995	-1.8	0.051	0.98
non-targeting-1525	-1.8	0.051	0.98
C6orf195	-0.33	0.051	0.98
PNPLA8	-0.24	0.051	0.98
ETV6	-0.24	0.051	0.98
CDR2L	-0.33	0.051	0.98
TEP1	-0.33	0.051	0.98
GUCY1A3	-0.33	0.051	0.98
CCDC111	-0.33	0.051	0.98
ATP1B1	-0.33	0.051	0.98
non-targeting-10746	-1.8	0.051	0.98
non-targeting-402	-1.8	0.051	0.98
SORBS3	-0.32	0.051	0.98
TMC3	-0.32	0.052	0.98
ACER1	-0.32	0.052	0.98
non-targeting-4776	-1.8	0.052	0.98
EFHB	-0.32	0.052	0.98
CBS	-0.32	0.052	0.98
NUDT13	-0.29	0.052	0.98
non-targeting-2476	-1.8	0.052	0.98
RNASEH2A	-0.32	0.052	0.98
CYP17A1	-0.25	0.052	0.98
non-targeting-6426	-1.8	0.052	0.98
DCDC2C	-0.32	0.052	0.98
GSK3B	-0.27	0.052	0.98
MPP5	-0.32	0.052	0.98
ATP6V0A2	-0.27	0.053	0.98
ODF2	-0.25	0.053	0.98
CLHC1	-0.23	0.053	0.98
KNTC1	-0.27	0.053	0.98
CALML3	-0.32	0.053	0.98
non-targeting-8382	-1.8	0.053	0.98
WSCD1	-0.25	0.053	0.98
CCR5	-0.32	0.053	0.98
NR2F2	-0.32	0.053	0.98
non-targeting-7463	-1.8	0.053	0.98
OR5A2	-0.32	0.054	0.98
UFL1	-0.32	0.054	0.98
non-targeting-1561	-1.8	0.054	0.98
GJB6	-0.32	0.054	0.98
CDC42BPG	-0.32	0.054	0.98
non-targeting-6653	-1.8	0.054	0.98
ACSBG2	-0.32	0.054	0.98
TMEM200C	-0.32	0.054	0.98
UBAP1	-0.32	0.054	0.98
LCE3B	-0.32	0.054	0.98
S100A7	-0.25	0.054	0.98
PRDX4	-0.32	0.054	0.98
MGRN1	-0.27	0.055	0.98
ZNF708	-0.32	0.055	0.98
TEX33	-0.32	0.055	0.98
non-targeting-4364	-1.8	0.055	0.98
CCDC40	-0.32	0.055	0.98
SLFN14	-0.32	0.055	0.98
RTDR1	-0.32	0.055	0.98
ACOT8	-0.32	0.055	0.98
TOR1B	-0.27	0.055	0.98
HIST1H3A	-0.32	0.055	0.98
CD2AP	-0.27	0.055	0.98
CAPG	-0.31	0.056	0.98
SETBP1	-0.31	0.056	0.98
PLAA	-0.27	0.056	0.98
SART1	-0.31	0.056	0.98
KIF15	-0.31	0.056	0.98
TSPAN13	-0.31	0.056	0.98
CPA6	-0.31	0.056	0.98
ZNFX1	-0.26	0.056	0.98
PCDHB6	-0.31	0.056	0.98
EPHA4	-0.31	0.056	0.98
SPINT1	-0.28	0.056	0.98
FABP12	-0.31	0.056	0.98
TEX13B	-0.31	0.056	0.98
RGS6	-0.31	0.057	0.98
AVL9	-0.31	0.057	0.98
POU3F4	-0.31	0.057	0.98
CADM2	-0.26	0.057	0.98
LRRD1	-0.31	0.057	0.98
SOD2	-0.31	0.057	0.98
HS3ST5	-0.31	0.057	0.98
SAT2	-0.31	0.057	0.98
TMEM86A	-0.31	0.057	0.98
MAGEE2	-0.31	0.057	0.98
CDC20	-0.31	0.058	0.98
TSGA10	-0.31	0.058	0.98
CLIC2	-0.26	0.058	0.98
CDKN2A	-0.31	0.058	0.98
PCDH9	-0.31	0.058	0.98
PPP1R12C	-0.22	0.058	0.98
SOSTDC1	-0.31	0.058	0.98
PNISR	-0.26	0.058	0.98
MS4A14	-0.31	0.058	0.98
ECT2L	-0.31	0.058	0.98
CD33	-0.31	0.058	0.98
KLHL9	-0.31	0.058	0.98
ZNF131	-0.31	0.058	0.98
BMPR1B	-0.31	0.059	0.98
MRVI1	-0.26	0.059	0.98
AK9	-0.21	0.059	0.98
IQCE	-0.31	0.059	0.98
non-targeting-5574	-1.8	0.059	0.98
SMAD3	-0.31	0.059	0.98
MOK	-0.26	0.059	0.98
CYP2C19	-0.31	0.059	0.98
SKI	-0.31	0.059	0.98
RNASE10	-0.31	0.059	0.98
HMOX2	-0.26	0.059	0.98
RAD51B	-0.31	0.059	0.98
PRMT8	-0.31	0.059	0.98
GPR55	-0.31	0.059	0.98
LRP10	-0.26	0.059	0.98
METTL6	-0.24	0.059	0.98
GNG4	-0.31	0.059	0.98
C6orf203	-0.31	0.059	0.98
FBLN2	-0.31	0.059	0.98
EPB41L4B	-0.31	0.06	0.98
ANP32D	-0.3	0.06	0.98
ICAM4	-0.3	0.06	0.98
MST1R	-0.3	0.06	0.98
ALDH1A2	-0.3	0.06	0.98
RAB3GAP2	-0.3	0.06	0.98
C9orf64	-0.3	0.06	0.98
FSIP2	-0.3	0.06	0.98
ANG	-0.3	0.06	0.98
CNTNAP4	-0.3	0.06	0.98
OR10H1	-0.3	0.06	0.98
ATP2B4	-0.3	0.06	0.98
TELO2	-0.3	0.06	0.98
XCL1	-0.2	0.061	0.98
ZNF500	-0.3	0.061	0.98
P2RX1	-0.3	0.061	0.98
ACSL1	-0.26	0.061	0.98
KCNH4	-0.3	0.061	0.98
MOSPD1	-0.26	0.061	0.98
C3orf58	-0.3	0.061	0.98
S100A3	-0.3	0.062	0.98
ANKRD29	-0.22	0.062	0.98
VPS13D	-0.3	0.062	0.98
GNS	-0.23	0.062	0.98
non-targeting-286	-1.7	0.062	0.98
non-targeting-10781	-1.7	0.062	0.98
MFAP2	-0.25	0.062	0.98
CYP2C9	-0.3	0.062	0.98
CTNND2	-0.3	0.062	0.98
URGCP	-0.23	0.062	0.98
NKD2	-0.3	0.063	0.98
MRPL54	-0.3	0.063	0.98
ZNF718	-0.4	0.063	0.98
FAM50B	-0.3	0.063	0.98
RAB40B	-0.3	0.063	0.98
SPRY3	-0.14	0.063	0.98
S100A4	-0.3	0.063	0.98
DMXL2	-0.3	0.063	0.98
PLIN3	-0.3	0.063	0.98
ARL2BP	-0.3	0.063	0.98
non-targeting-8113	-1.7	0.063	0.98
COL4A4	-0.3	0.063	0.98
SPAG1	-0.23	0.063	0.98
MRPS25	-0.27	0.063	0.98
ACSM4	-0.3	0.063	0.98
ADH7	-0.3	0.063	0.98
CT47B1	-0.3	0.063	0.98
non-targeting-5235	-1.7	0.064	0.98
NLRP14	-0.3	0.064	0.98
MTRR	-0.21	0.064	0.98
ATG16L1	-0.3	0.064	0.98
SATB2	-0.3	0.064	0.98
non-targeting-5507	-1.7	0.064	0.98
non-targeting-10579	-1.7	0.064	0.98
C10orf71	-0.3	0.064	0.98
CDCA2	-0.3	0.064	0.98
non-targeting-9546	-1.7	0.064	0.98
DNAH10	-0.3	0.064	0.98
POTEG	-0.21	0.064	0.98
ATP10D	-0.3	0.064	0.98
SETDB1	-0.3	0.064	0.98
VEPH1	-0.3	0.064	0.98
ZDHHC6	-0.23	0.064	0.98
OR56A3	-0.3	0.064	0.98
CAMK1G	-0.3	0.065	0.98
non-targeting-2188	-1.7	0.065	0.98
non-targeting-1919	-1.7	0.065	0.98
CNOT8	-0.25	0.065	0.98
non-targeting-538	-1.7	0.065	0.98
IL36RN	-0.3	0.065	0.98
LTA	-0.3	0.065	0.98
DDHD2	-0.3	0.065	0.98
non-targeting-2252	-1.7	0.065	0.98
PATE3	-0.3	0.065	0.98
UBASH3A	-0.3	0.065	0.98
PHF7	-0.21	0.065	0.98
ITPKC	-0.3	0.065	0.98
ZNF30	-0.3	0.065	0.98
DEFB115	-0.3	0.065	0.98
NME1	-0.29	0.066	0.98
ERCC2	-0.29	0.066	0.98
GPR31	-0.29	0.066	0.98
DHX16	-0.29	0.066	0.98
DACT1	-0.29	0.066	0.98
CHIT1	-0.29	0.066	0.98
CCDC138	-0.25	0.066	0.98
RSPO3	-0.29	0.066	0.98
ESRP1	-0.29	0.066	0.98
C8orf87	-0.29	0.066	0.98
EDEM2	-0.21	0.066	0.98
non-targeting-1050	-1.7	0.066	0.98
SLFN12L	-0.27	0.066	0.98
TAOK3	-0.25	0.067	0.98
FAM72A	-0.18	0.067	0.98
MNS1	-0.29	0.067	0.98
TMTC1	-0.27	0.067	0.98
TPCN2	-0.25	0.067	0.98
KRT12	-0.29	0.067	0.98
ISG20L2	-0.29	0.067	0.98
C8orf82	-0.29	0.068	0.98
TFAP2D	-0.29	0.068	0.98
PRC1	-0.29	0.068	0.98
UBE2S	-0.26	0.068	0.98
TNK2	-0.29	0.068	0.98
RASGRP3	-0.29	0.068	0.98
IFT122	-0.24	0.068	0.98
C2orf72	-0.29	0.068	0.98
NRP1	-0.24	0.068	0.98
TOX	-0.29	0.069	0.98
SAA2	-0.35	0.069	0.98
SPEF2	-0.29	0.069	0.98
MRPL43	-0.29	0.069	0.98
DPH1	-0.29	0.069	0.98
NUP210L	-0.29	0.069	0.98
CACNA1H	-0.29	0.069	0.98
CTAG1A	-0.14	0.069	0.98
EBF3	-0.24	0.069	0.98
PHYKPL	-0.19	0.07	0.98
COX10	-0.24	0.07	0.98
TBL1XR1	-0.29	0.07	0.98
non-targeting-7070	-1.7	0.07	0.98
RCSD1	-0.29	0.07	0.98
OR52B2	-0.29	0.07	0.98
BORA	-0.29	0.07	0.98
HLA-DOA	-0.29	0.07	0.98
ASAH1	-0.29	0.07	0.98
non-targeting-7654	-1.7	0.07	0.98
GPC6	-0.29	0.07	0.98
FAR2	-0.21	0.07	0.98
BCL7C	-0.29	0.071	0.98
AJAP1	-0.29	0.071	0.98
non-targeting-7380	-1.7	0.071	0.98
MLLT10	-0.29	0.071	0.98
GJC2	-0.28	0.071	0.98
NID1	-0.26	0.071	0.98
non-targeting-5928	-1.7	0.071	0.98
OR2C3	-0.28	0.071	0.98
C17orf80	-0.28	0.071	0.98
non-targeting-11141	-1.7	0.071	0.98
MYL10	-0.28	0.071	0.98
CCDC97	-0.28	0.071	0.98
CDC27	-0.17	0.071	0.98
ANO2	-0.28	0.072	0.98
SHANK1	-0.28	0.072	0.98
SS18	-0.28	0.072	0.98
PYGB	-0.28	0.072	0.98
TFF1	-0.28	0.072	0.98
CD302	-0.26	0.072	0.98
XAGE3	-0.24	0.072	0.98
MCTS1	-0.26	0.072	0.98
ARL2	-0.28	0.072	0.98
CMIP	-0.2	0.072	0.98
GDAP2	-0.25	0.072	0.98
LARP7	-0.28	0.073	0.98
PARP10	-0.28	0.073	0.98
PCNP	-0.25	0.073	0.98
FAM175A	-0.28	0.073	0.98
AKT2	-0.24	0.073	0.98
CTRB1	-0.28	0.073	0.98
FRZB	-0.28	0.073	0.98
SLC38A2	-0.25	0.074	0.98
SLC17A4	-0.28	0.074	0.98
DTNA	-0.28	0.074	0.98
C9orf169	-0.28	0.074	0.98
GSTA5	-0.28	0.074	0.98
NFRKB	-0.28	0.074	0.98
C8orf4	-0.28	0.074	0.98
non-targeting-11015	-1.6	0.074	0.98
GHRL	-0.28	0.074	0.98
non-targeting-9178	-1.6	0.074	0.98
C12orf52	-0.28	0.074	0.98
B3GAT2	-0.28	0.074	0.98
C15orf61	-0.28	0.074	0.98
C16orf74	-0.28	0.074	0.98
BLNK	-0.28	0.075	0.98
ZCCHC13	-0.28	0.075	0.98
PRDM11	-0.28	0.075	0.98
CLDN7	-0.28	0.075	0.98
SOCS3	-0.28	0.075	0.98
DPP6	-0.28	0.075	0.98
RAP1GDS1	-0.25	0.075	0.98
NUTM1	-0.28	0.075	0.98
ARID1B	-0.28	0.075	0.98
SMURF2	-0.28	0.075	0.98
CD3EAP	-0.28	0.075	0.98
PHYHD1	-0.23	0.075	0.98
FCHSD1	-0.28	0.075	0.98
EFHC1	-0.23	0.076	0.98
GPALPP1	-0.28	0.076	0.98
H1FNT	-0.28	0.076	0.98
TIFA	-0.28	0.076	0.98
PSG9	-0.28	0.076	0.98
HNRNPH2	-0.28	0.076	0.98
RPP14	-0.28	0.076	0.98
SPSB3	-0.28	0.076	0.98
IGFBP7	-0.21	0.077	0.98
C6orf222	-0.28	0.077	0.98
NSUN5	-0.25	0.077	0.98
CCSAP	-0.28	0.077	0.98
B3GALNT1	-0.28	0.077	0.98
C1QL4	-0.28	0.077	0.98
TAS2R8	-0.27	0.077	0.98
ZNF346	-0.25	0.077	0.98
TNFRSF17	-0.27	0.077	0.98
B3GNT4	-0.27	0.077	0.98
GPR151	-0.27	0.077	0.98
KCNG1	-0.27	0.077	0.98
SATB1	-0.27	0.077	0.98
GATS	-0.27	0.077	0.98
GLI1	-0.27	0.077	0.98
MXRA5	-0.27	0.078	0.98
non-targeting-2696	-1.6	0.078	0.98
ABT1	-0.27	0.078	0.98
PRAMEF19	-0.42	0.078	0.98
HCK	-0.25	0.078	0.98
VWA5A	-0.27	0.078	0.98
OSGIN1	-0.27	0.078	0.98
non-targeting-5332	-1.6	0.078	0.98
HAGHL	-0.27	0.079	0.98
TMEM182	-0.27	0.079	0.98
C1QTNF5	-0.27	0.079	0.98
CYGB	-0.23	0.079	0.98
non-targeting-3027	-1.6	0.079	0.98
SYT11	-0.27	0.079	0.98
IRAK3	-0.27	0.079	0.98
ADK	-0.27	0.079	0.98
F5	-0.27	0.079	0.98
non-targeting-4991	-1.6	0.079	0.98
ZNF705D	-1.6	0.079	0.98
RGL4	-0.27	0.079	0.98
RAB3IP	-0.23	0.08	0.98
non-targeting-4417	-1.6	0.08	0.98
WNT2	-0.27	0.08	0.98
TIMP2	-0.27	0.08	0.98
BRPF3	-0.27	0.08	0.98
non-targeting-5122	-1.6	0.08	0.98
POTED	-0.27	0.08	0.98
MED12L	-0.27	0.08	0.98
BRF2	-0.27	0.08	0.98
SIGMAR1	-0.23	0.08	0.98
non-targeting-10469	-1.6	0.08	0.98
CHD4	-0.27	0.081	0.98
TSC22D2	-0.27	0.081	0.98
DIAPH1	-0.27	0.081	0.98
WDR59	-0.23	0.081	0.98
EGFR	-0.23	0.081	0.98
APOBEC4	-0.27	0.081	0.98
MAP2	-0.27	0.081	0.98
ADAM21	-0.27	0.081	0.98
non-targeting-495	-1.6	0.081	0.98
PRKCH	-0.23	0.081	0.98
TEX13A	-0.27	0.081	0.98
non-targeting-182	-1.6	0.081	0.98
FCRL6	-0.27	0.081	0.98
ADAP2	-0.22	0.082	0.98
RNF103-CHMP3	-0.41	0.082	0.98
non-targeting-1380	-1.6	0.082	0.98
TRAF2	-0.27	0.082	0.98
GREM2	-0.27	0.082	0.98
ZNF844	-0.22	0.082	0.98
non-targeting-8006	-1.6	0.082	0.98
CLCNKB	-0.27	0.083	0.98
GNB5	-0.27	0.083	0.98
ZBBX	-0.27	0.083	0.98
KLHDC1	-0.24	0.083	0.98
CASP7	-0.27	0.083	0.98
AWAT1	-0.27	0.083	0.98
IMP4	-0.27	0.083	0.98
SALL3	-0.27	0.083	0.98
AKIP1	-0.27	0.083	0.98
ARSG	-0.27	0.083	0.98
PRRC2A	-0.22	0.083	0.98
NME9	-0.27	0.083	0.98
OBSCN	-0.16	0.083	0.98
NPIPB8	-0.47	0.083	0.98
SELM	-0.24	0.083	0.98
FHL2	-0.27	0.083	0.98
ZNF136	-0.24	0.083	0.98
PARVA	-0.19	0.083	0.98
SNED1	-0.27	0.083	0.98
EIF4G2	-0.2	0.083	0.98
AQP8	-0.27	0.083	0.98
ADAMTS15	-0.27	0.084	0.98
ALG6	-0.26	0.084	0.98
TMEM127	-0.26	0.084	0.98
PTP4A1	-0.26	0.084	0.98
CCDC106	-0.26	0.084	0.98
AKAP12	-0.26	0.084	0.98
ARHGDIB	-0.26	0.084	0.98
ZNF181	-0.26	0.084	0.98
HLA-A	-0.24	0.084	0.98
SHISA9	-0.26	0.084	0.98
TLK2	-0.22	0.084	0.98
LACC1	-0.26	0.084	0.98
KLHL32	-0.26	0.084	0.98
RAB9B	-0.26	0.085	0.98
KCNC2	-0.26	0.085	0.98
OR2F2	-0.26	0.085	0.98
GRIPAP1	-0.16	0.085	0.98
BCAP29	-0.26	0.085	0.98
HMCN1	-0.19	0.085	0.98
non-targeting-1071	-1.6	0.085	0.98
CER1	-0.26	0.085	0.98
TTLL6	-0.26	0.085	0.98
THPO	-0.26	0.085	0.98
SETDB2	-0.19	0.085	0.98
SH3PXD2B	-0.26	0.085	0.98
C19orf73	-0.26	0.085	0.98
OR52R1	-0.26	0.085	0.98
LSM10	-0.26	0.085	0.98
EPG5	-0.26	0.085	0.98
ZNF560	-0.26	0.085	0.98
PNPLA6	-0.22	0.085	0.98
UBIAD1	-0.26	0.086	0.98
PGRMC2	-0.26	0.086	0.98
HMGN3	-0.26	0.086	0.98
OTUD4	-0.26	0.086	0.98
ALDH1L2	-0.26	0.086	0.98
PABPC4L	-0.26	0.086	0.98
MAGEA4	-0.26	0.086	0.98
FOXI3	-0.26	0.087	0.98
TBX15	-0.26	0.087	0.98
CCL3L1	-0.2	0.087	0.98
non-targeting-10147	-1.5	0.087	0.98
AURKC	-0.26	0.087	0.98
IL1F10	-0.26	0.087	0.98
EXD3	-0.22	0.087	0.98
BMI1	-0.26	0.087	0.98
AKT3	-0.26	0.087	0.98
RPL36A	-0.18	0.087	0.98
non-targeting-9444	-1.5	0.087	0.98
non-targeting-10798	-1.5	0.087	0.98
MUSTN1	-0.23	0.087	0.98
TMEM184B	-0.26	0.088	0.98
PHF3	-0.26	0.088	0.98
C3orf62	-0.26	0.088	0.98
VPS9D1	-0.15	0.088	0.98
ZAK	-0.22	0.088	0.98
GRTP1	-0.26	0.088	0.98
RIPK1	-0.26	0.088	0.98
GSTT2B	-0.67	0.088	0.98
VCY	-0.14	0.088	0.98
HIST1H1A	-0.26	0.088	0.98
MYO1E	-0.26	0.088	0.98
LSR	-0.26	0.089	0.98
MDK	-0.26	0.089	0.98
MICALCL	-0.26	0.089	0.98
SLFN5	-0.26	0.089	0.98
GPM6B	-0.26	0.089	0.98
TMEM51	-0.26	0.089	0.98
USP28	-0.18	0.089	0.98
TMEM229B	-0.23	0.089	0.98
PTGR1	-0.21	0.089	0.98
IRX1	-0.26	0.089	0.98
ZMYM2	-0.23	0.089	0.98
HESX1	-0.26	0.09	0.98
COLGALT2	-0.26	0.09	0.98
KIAA2022	-0.26	0.09	0.98
MYO1G	-0.26	0.09	0.98
LRRN2	-0.26	0.09	0.98
non-targeting-213	-1.5	0.09	0.98
ARRDC1	-0.16	0.09	0.98
ATOH1	-0.26	0.09	0.98
HLF	-0.25	0.09	0.98
non-targeting-5635	-1.5	0.09	0.98
CERS6	-0.18	0.09	0.98
OR8B2	-0.23	0.091	0.98
ATG4A	-0.25	0.091	0.98
SH3RF1	-0.25	0.091	0.98
FOXO1	-0.25	0.091	0.98
HELB	-0.21	0.091	0.98
non-targeting-8155	-1.5	0.091	0.98
OR2D3	-0.25	0.091	0.98
LCN12	-0.19	0.091	0.98
non-targeting-697	-1.5	0.091	0.98
SIMC1	-0.25	0.091	0.98
SYT2	-0.25	0.091	0.98
BZW1	-0.13	0.091	0.98
FAM120A	-0.25	0.092	0.98
ING4	-0.25	0.092	0.98
MKRN2	-0.25	0.092	0.98
FAM135B	-0.25	0.092	0.98
BEND4	-0.25	0.092	0.98
C22orf26	-0.25	0.092	0.98
DUSP23	-0.25	0.092	0.98
CLYBL	-0.23	0.092	0.98
RHOH	-0.25	0.092	0.98
TPRN	-0.25	0.092	0.98
GALNT15	-0.21	0.092	0.98
DLX2	-0.25	0.093	0.98
HDAC7	-0.15	0.093	0.98
non-targeting-6638	-1.5	0.093	0.98
XPOT	-0.23	0.093	0.98
WSB2	-0.25	0.093	0.98
SNX32	-0.25	0.093	0.98
KIAA1211	-0.25	0.093	0.98
ARID1A	-0.25	0.094	0.98
RALBP1	-0.25	0.094	0.98
non-targeting-3341	-1.5	0.094	0.98
POU2AF1	-0.25	0.094	0.98
MGAT5	-0.25	0.094	0.98
MRGPRX2	-0.25	0.094	0.98
RNF34	-0.25	0.094	0.98
DNAH12	-0.25	0.094	0.98
SPANXA1	-0.11	0.094	0.98
RBCK1	-0.21	0.095	0.98
NDUFA2	-0.25	0.095	0.98
MEIG1	-0.39	0.095	0.98
TRIM65	-0.25	0.095	0.98
PLK5	-0.25	0.095	0.98
IGF1R	-0.25	0.095	0.98
VN1R1	-0.25	0.095	0.98
KDM5C	-0.25	0.095	0.98
TAS2R19	-0.22	0.095	0.98
SMARCAD1	-0.25	0.095	0.98
MED6	-0.22	0.095	0.98
non-targeting-6343	-1.5	0.096	0.98
NBPF1	-0.25	0.096	0.98
IL15	-0.25	0.096	0.98
HSPB1	-0.21	0.096	0.98
ATP2A3	-0.25	0.096	0.98
non-targeting-4099	-1.5	0.096	0.98
KRTAP13-3	-0.25	0.097	0.98
TNNT1	-0.2	0.097	0.98
CSNK2B	-0.25	0.097	0.98
SOX30	-0.25	0.097	0.98
C3orf79	-0.25	0.097	0.98
IDO2	-0.25	0.098	0.98
EYA1	-0.25	0.098	0.98
KLK1	-0.25	0.098	0.98
OR51D1	-0.25	0.098	0.98
DNAL1	-0.22	0.098	0.98
LUZP6	-0.65	0.098	0.98
BRMS1	-0.25	0.098	0.98
RNF148	-0.25	0.098	0.98
NOS1	-0.25	0.098	0.98
GFPT2	-0.24	0.098	0.98
GPT	-0.24	0.098	0.98
non-targeting-10018	-1.5	0.099	0.98
SPN	-0.24	0.099	0.98
TNP1	-0.24	0.099	0.98
PPWD1	-0.24	0.099	0.98
CDK9	-0.24	0.099	0.98
DVL1	-0.24	0.099	0.98
TRAPPC1	-0.22	0.099	0.98
TRMT61B	-0.2	0.099	0.98
MCCD1	-0.24	0.099	0.98
RBBP6	-0.24	0.099	0.98
OR8B8	-0.24	0.099	0.98
ACY1	-0.24	0.1	0.98
SAMD4B	-0.24	0.1	0.98
NICN1	-0.24	0.1	0.98
SLC22A8	-0.24	0.1	0.98
BANF2	-0.24	0.1	0.98
SLC7A6	-0.2	0.1	0.98
HIST1H4H	-0.24	0.1	0.98
TMEM116	-0.24	0.1	0.98
CRYAA	-0.24	0.1	0.98
DDX39B	-0.22	0.1	0.98
RIMKLA	-0.24	0.1	0.98
ABCB1	-0.24	0.1	0.98
LOC403312	-0.24	0.1	0.98
MED10	-0.22	0.1	0.98
SMIM21	-0.24	0.1	0.98
U2AF2	-0.2	0.1	0.98
RHOXF2	-0.12	0.1	0.98
CTAG2	-0.24	0.1	0.98
OR5D16	-0.24	0.1	0.98
PAX9	-0.24	0.1	0.98
FYB	-0.24	0.1	0.98
SP100	-0.14	0.1	0.98
FAIM2	-0.24	0.1	0.98
OR5K2	-0.24	0.1	0.98
TNFRSF10D	-0.24	0.1	0.98
WNT2B	-0.24	0.1	0.98
CHAT	-0.24	0.1	0.98
TOP2A	-0.24	0.1	0.98
PET117	-0.24	0.1	0.98
TNFRSF10C	-0.24	0.1	0.98
RTP1	-0.24	0.1	0.98
USP17L19	-1.4	0.1	0.98
PCYT1B	-0.24	0.1	0.98
HPGD	-0.24	0.1	0.98
VAX2	-0.24	0.1	0.98
GPRC5B	-0.24	0.1	0.98
MRPS33	-0.24	0.1	0.98
ZNF324B	-0.24	0.1	0.98
ZNF410	-0.21	0.1	0.98
NPPB	-0.24	0.1	0.98
GCM1	-0.24	0.1	0.99
CFD	-0.24	0.1	0.99
ANKRD20A2	-0.43	0.1	0.99
NFXL1	-0.24	0.1	0.99
GTPBP2	-0.24	0.1	0.99
C6orf223	-0.24	0.1	0.99
ETF1	-0.18	0.1	0.99
USP30	-0.13	0.1	0.99
ZNF232	-0.2	0.1	0.99
CXCL2	-0.2	0.1	0.99
OR5P2	-0.24	0.1	0.99
ERVMER34-1	-0.24	0.1	0.99
PCDHGA12	-0.24	0.1	0.99
PDCD5	-0.24	0.1	0.99
POU2F1	-0.24	0.11	0.99
TNC	-0.24	0.11	0.99
UBR1	-0.24	0.11	0.99
RNF166	-0.24	0.11	0.99
ACP2	-0.24	0.11	0.99
OR6C3	-0.24	0.11	0.99
MAGEA8	-0.24	0.11	0.99
GABRA5	-0.24	0.11	0.99
CCDC134	-0.24	0.11	0.99
CCDC80	-0.24	0.11	0.99
GLT6D1	-0.24	0.11	0.99
FAM47A	-0.23	0.11	0.99
HPD	-0.21	0.11	0.99
RFPL3	-0.21	0.11	0.99
RARRES2	-0.21	0.11	0.99
RHNO1	-0.23	0.11	0.99
ZNF2	-0.23	0.11	0.99
ARHGAP15	-0.23	0.11	0.99
OR2A14	-0.23	0.11	0.99
TCEAL6	-0.23	0.11	0.99
non-targeting-8685	-1.4	0.11	0.99
CD24	-0.25	0.11	0.99
ZNF491	-0.23	0.11	0.99
GLYCTK	-0.23	0.11	0.99
FSD1	-0.23	0.11	0.99
RALY	-0.23	0.11	0.99
CASQ2	-0.17	0.11	0.99
MACROD1	-0.23	0.11	0.99
DDX53	-0.23	0.11	0.99
ACTL6A	-0.19	0.11	0.99
EIF1AX	-0.19	0.11	0.99
CYP46A1	-0.23	0.11	0.99
TMEM14E	-0.23	0.11	0.99
CCDC88A	-0.19	0.11	0.99
HAUS3	-0.23	0.11	0.99
RDH12	-0.23	0.11	0.99
KSR2	-0.23	0.11	0.99
C7orf72	-0.23	0.11	0.99
IDO1	-0.23	0.11	0.99
MERTK	-0.23	0.11	0.99
NCAM2	-0.23	0.11	0.99
CEP78	-0.23	0.11	0.99
INPP5A	-0.21	0.11	0.99
non-targeting-7540	-1.4	0.11	0.99
PRCC	-0.23	0.11	0.99
C9orf116	-0.23	0.11	0.99
BBS10	-0.23	0.11	0.99
LCE1C	-0.28	0.11	0.99
ZNF35	-0.23	0.11	0.99
SMIM19	-0.23	0.11	0.99
C12orf40	-0.23	0.11	0.99
ZNF589	-0.23	0.11	0.99
IGFBP2	-0.23	0.11	0.99
ALOX15B	-0.23	0.11	0.99
MAPK8IP3	-0.23	0.11	0.99
BACE2	-0.2	0.11	0.99
OTOF	-0.23	0.11	0.99
2023-09-08	-0.23	0.11	0.99
CHDC2	-0.23	0.11	0.99
MPZL1	-0.17	0.11	0.99
PRKD3	-0.19	0.11	0.99
UACA	-0.23	0.11	0.99
non-targeting-9586	-1.4	0.11	0.99
SMIM11A	-0.42	0.11	0.99
KCNK4	-0.23	0.11	0.99
GARS	-0.23	0.11	0.99
PKN2	-0.19	0.11	0.99
ARL3	-0.23	0.11	0.99
TFPI2	-0.19	0.11	0.99
HELLS	-0.23	0.11	0.99
SYCE1L	-0.23	0.11	0.99
PMP22	-0.23	0.11	0.99
PSD3	-0.23	0.11	0.99
EMR1	-0.23	0.11	0.99
TMEM143	-0.23	0.11	0.99
SCML4	-0.23	0.11	0.99
GJC3	-0.23	0.11	0.99
ANXA13	-0.23	0.11	0.99
SCAMP1	-0.25	0.11	0.99
CD40	-0.2	0.11	0.99
MPP4	-0.23	0.11	0.99
CIB2	-0.23	0.11	0.99
EIF3M	-0.17	0.11	0.99
HPR	-0.23	0.11	0.99
OR10R2	-0.23	0.11	0.99
HHEX	-0.23	0.11	0.99
OTUD5	-0.23	0.11	0.99
CTSW	-0.23	0.11	0.99
SEMA3A	-0.23	0.11	0.99
COX8A	-0.23	0.11	0.99
HOXA7	-0.16	0.11	0.99
non-targeting-9302	-1.4	0.11	0.99
CCNJ	-0.23	0.11	0.99
CYC1	-0.2	0.11	0.99
TMEM237	-0.18	0.11	0.99
TTC27	-0.17	0.11	0.99
NEUROG3	-0.23	0.12	0.99
CMC2	-0.35	0.12	0.99
OR10G4	-0.22	0.12	0.99
GCGR	-0.22	0.12	0.99
TBX5	-0.22	0.12	0.99
ARC	-0.22	0.12	0.99
C21orf59	-0.14	0.12	0.99
GRM7	-0.22	0.12	0.99
PCDHB1	-0.22	0.12	0.99
NEUROD6	-0.22	0.12	0.99
LMNB1	-0.22	0.12	0.99
non-targeting-11243	-1.4	0.12	0.99
PRSS55	-0.22	0.12	0.99
RPS19BP1	-0.22	0.12	0.99
non-targeting-3663	-1.4	0.12	0.99
KRTAP4-2	-0.22	0.12	0.99
RAD51	-0.22	0.12	0.99
UCP1	-0.22	0.12	0.99
SDK2	-0.22	0.12	0.99
PBX1	-0.18	0.12	0.99
PAX3	-0.22	0.12	0.99
non-targeting-10062	-1.4	0.12	0.99
TMEM101	-0.22	0.12	0.99
PGP	-0.22	0.12	0.99
RPE65	-0.22	0.12	0.99
RBFOX2	-0.22	0.12	0.99
MAN2A1	-0.22	0.12	0.99
RIBC2	-0.22	0.12	0.99
TMEM187	-0.22	0.12	0.99
TEK	-0.22	0.12	0.99
JRKL	-0.22	0.12	0.99
MLIP	-0.16	0.12	0.99
EPT1	-0.16	0.12	0.99
ATG4B	-0.16	0.12	0.99
KCTD3	-0.22	0.12	0.99
OR1L1	-0.22	0.12	0.99
ZNF469	-0.22	0.12	0.99
EIF3CL	-1.4	0.12	0.99
BICD2	-0.22	0.12	0.99
PVRL4	-0.22	0.12	0.99
C2orf54	-0.22	0.12	0.99
ITGB7	-0.22	0.12	0.99
MGAT1	-0.22	0.12	0.99
NCOR1	-0.2	0.12	0.99
RFX1	-0.22	0.12	0.99
FXR1	-0.22	0.12	0.99
NOL6	-0.22	0.12	0.99
VMAC	-0.22	0.12	0.99
AGAP4	-0.16	0.12	0.99
KCNA10	-0.22	0.12	0.99
DOLPP1	-0.22	0.12	0.99
AP1M2	-0.18	0.12	0.99
GDF9	-0.22	0.12	0.99
GRAMD2	-0.22	0.12	0.99
NFKBIE	-0.18	0.12	0.99
CDK2AP1	-0.22	0.12	0.99
NFIB	-0.18	0.12	0.99
NOXA1	-0.22	0.12	0.99
GUCY2D	-0.22	0.12	0.99
CAMSAP3	-0.22	0.12	0.99
TAS2R31	-0.16	0.12	0.99
TRPC4AP	-0.18	0.12	0.99
non-targeting-1259	-1.3	0.12	0.99
CPB1	-0.22	0.12	0.99
SENP1	-0.22	0.12	0.99
OR4N5	-0.22	0.12	0.99
ZNF354B	-0.22	0.12	0.99
LAMA4	-0.22	0.12	0.99
non-targeting-6787	-1.3	0.12	0.99
non-targeting-944	-1.3	0.12	0.99
TMOD3	-0.18	0.12	0.99
MUT	-0.22	0.12	0.99
ZNF568	-0.22	0.12	0.99
C1orf174	-0.22	0.12	0.99
VOPP1	-0.22	0.12	0.99
CGB2	-0.3	0.12	0.99
RIOK3	-0.18	0.12	0.99
CHML	-0.22	0.12	0.99
WWP2	-0.22	0.12	0.99
HNRNPA1L2	-0.19	0.12	0.99
DEPTOR	-0.22	0.12	0.99
DLEU7	-0.22	0.12	0.99
PDLIM7	-0.22	0.12	0.99
SGK1	-0.22	0.12	0.99
RRP36	-0.19	0.12	0.99
SOST	-0.22	0.12	0.99
COG6	-0.22	0.12	0.99
non-targeting-9947	-1.3	0.12	0.99
non-targeting-6721	-1.3	0.12	0.99
WIPI1	-0.16	0.12	0.99
RPL10L	-0.22	0.12	0.99
FAM177A1	-0.19	0.12	0.99
non-targeting-6025	-1.3	0.12	0.99
ARHGEF6	-0.18	0.12	0.99
FLG	-0.22	0.12	0.99
CHFR	-0.18	0.12	0.99
PAK1	-0.18	0.12	0.99
CNTN3	-0.22	0.12	0.99
HIVEP2	-0.22	0.12	0.99
SLC33A1	-0.15	0.12	0.99
GPD1	-0.21	0.12	0.99
VKORC1L1	-0.21	0.12	0.99
RBM18	-0.21	0.12	0.99
MS4A12	-0.21	0.12	0.99
FUT10	-0.21	0.12	0.99
IMPA1	-0.17	0.12	0.99
GORAB	-0.21	0.12	0.99
IL2	-0.21	0.12	0.99
C8orf74	-0.21	0.12	0.99
PCBP2	-0.15	0.12	0.99
TNNI3K	-0.59	0.12	0.99
GABRB1	-0.21	0.13	0.99
NFATC2IP	-0.19	0.13	0.99
ABHD17B	-0.19	0.13	0.99
KIAA1143	-0.15	0.13	0.99
CDCP1	-0.21	0.13	0.99
C3orf14	-0.21	0.13	0.99
non-targeting-3016	-1.3	0.13	0.99
CHMP6	-0.21	0.13	0.99
LOC650293	-0.21	0.13	0.99
PIGC	-0.21	0.13	0.99
DHX30	-0.16	0.13	0.99
LIPJ	-0.21	0.13	0.99
non-targeting-3261	-1.3	0.13	0.99
RND3	-0.17	0.13	0.99
TMEM170B	-0.21	0.13	0.99
SAC3D1	-0.21	0.13	0.99
GPN1	-0.19	0.13	0.99
C2orf15	-0.23	0.13	0.99
ZNF200	-0.21	0.13	0.99
IRF1	-0.099	0.13	0.99
SLC22A9	-0.21	0.13	0.99
GPSM1	-0.21	0.13	0.99
PGK1	-0.14	0.13	0.99
PIEZO1	-0.14	0.13	0.99
ADA	-0.14	0.13	0.99
non-targeting-4043	-1.3	0.13	0.99
DCAF4	-0.21	0.13	0.99
MUC22	-0.21	0.13	0.99
HLA-DQB1	-0.21	0.13	0.99
CNST	-0.19	0.13	0.99
CCNJL	-0.19	0.13	0.99
C3orf18	-0.21	0.13	0.99
C1orf105	-0.19	0.13	0.99
CLDND2	-0.17	0.13	0.99
GRM2	-0.21	0.13	0.99
ZNF730	-0.21	0.13	0.99
RXRG	-0.21	0.13	0.99
ZNF510	-0.21	0.13	0.99
MRPL1	-0.21	0.13	0.99
PIK3C2G	-0.21	0.13	0.99
non-targeting-2369	-1.3	0.13	0.99
MLEC	-0.14	0.13	0.99
DEAF1	-0.21	0.13	0.99
OR2Y1	-0.21	0.13	0.99
KRT10	-0.21	0.13	0.99
CSRP2	-0.21	0.13	0.99
DNAAF2	-0.21	0.13	0.99
ASB10	-0.21	0.13	0.99
CEND1	-0.21	0.13	0.99
RPS6KA2	-0.21	0.13	0.99
RPL3	-0.11	0.13	0.99
OR5W2	-0.21	0.13	0.99
HPCA	-0.21	0.13	0.99
RAB6C	-0.097	0.13	0.99
TCHP	-0.18	0.13	0.99
HIST1H3I	-0.21	0.13	0.99
DND1	-0.21	0.13	0.99
FHIT	-0.17	0.13	0.99
non-targeting-10189	-1.3	0.13	0.99
KIAA1244	-0.21	0.13	0.99
SCGB1C1	-0.21	0.13	0.99
non-targeting-3062	-1.3	0.13	0.99
GNMT	-0.21	0.13	0.99
L1TD1	-0.21	0.13	0.99
CCT5	-0.15	0.13	0.99
SUZ12	-0.17	0.13	0.99
EFHD2	-0.17	0.13	0.99
FAM69B	-0.21	0.13	0.99
SEMA3E	-0.21	0.13	0.99
THEGL	-0.21	0.13	0.99
APOBEC3C	-0.17	0.13	0.99
CCDC67	-0.21	0.13	0.99
ELMSAN1	-0.21	0.13	0.99
OR51A7	-0.21	0.13	0.99
CHRNB2	-0.21	0.13	0.99
B3GALT5	-0.21	0.13	0.99
ATXN2	-0.15	0.13	0.99
ATP1A1	-0.15	0.13	0.99
OPTN	-0.17	0.13	0.99
ATAD3A	-0.21	0.13	0.99
UGT1A8	-0.57	0.13	0.99
ZNF219	-0.21	0.13	0.99
LAIR2	-0.21	0.13	0.99
SUGP2	-0.21	0.13	0.99
MEPCE	-0.21	0.13	0.99
GBP7	-0.21	0.13	0.99
TOR2A	-0.17	0.13	0.99
GRIK5	-0.2	0.13	0.99
YWHAZ	-0.12	0.13	0.99
PPP1R9A	-0.2	0.13	0.99
TMEM106A	-0.2	0.13	0.99
LSM2	-0.16	0.13	0.99
VPRBP	-0.2	0.13	0.99
OR2T34	-0.33	0.13	0.99
TMEM198	-0.2	0.13	0.99
CBFA2T3	-0.2	0.13	0.99
non-targeting-2180	-1.3	0.13	0.99
RRP1	-0.2	0.13	0.99
non-targeting-5309	-1.3	0.13	0.99
non-targeting-10982	-1.3	0.13	0.99
OR7G2	-0.2	0.13	0.99
THRB	-0.2	0.13	0.99
RASL12	-0.18	0.14	0.99
non-targeting-3212	-1.3	0.14	0.99
CDRT15L2	-0.093	0.14	0.99
non-targeting-751	-1.3	0.14	0.99
MED16	-0.2	0.14	0.99
BRICD5	-0.2	0.14	0.99
2023-03-09	-0.2	0.14	0.99
CBWD3	-0.22	0.14	0.99
ARGFX	-0.16	0.14	0.99
DSTN	-0.2	0.14	0.99
OR4S1	-0.2	0.14	0.99
AHNAK2	-0.2	0.14	0.99
COPS3	-0.15	0.14	0.99
non-targeting-9713	-1.3	0.14	0.99
RASL10B	-0.2	0.14	0.99
OSBP2	-0.2	0.14	0.99
FER	-0.2	0.14	0.99
TMEM100	-0.2	0.14	0.99
C10orf111	-0.2	0.14	0.99
non-targeting-6591	-1.3	0.14	0.99
GALNT12	-0.18	0.14	0.99
TMEM207	-0.2	0.14	0.99
SERTAD3	-0.2	0.14	0.99
non-targeting-7455	-1.3	0.14	0.99
non-targeting-1942	-1.3	0.14	0.99
C9orf84	-0.18	0.14	0.99
ZNF81	-0.2	0.14	0.99
LRRC14B	-0.2	0.14	0.99
PPP1R7	-0.18	0.14	0.99
DGAT2L6	-0.2	0.14	0.99
DUSP1	-0.18	0.14	0.99
DHRS9	-0.16	0.14	0.99
CLEC12B	-0.2	0.14	0.99
NCAPG2	-0.15	0.14	0.99
RAD21	-0.16	0.14	0.99
CAPN1	-0.16	0.14	0.99
SERINC3	-0.16	0.14	0.99
CCNB3	-0.2	0.14	0.99
KIAA1107	-0.2	0.14	0.99
INHBB	-0.2	0.14	0.99
non-targeting-1701	-1.3	0.14	0.99
MYH7B	-0.2	0.14	0.99
ULBP1	-0.18	0.14	0.99
TEX2	-0.16	0.14	0.99
non-targeting-9873	-1.3	0.14	0.99
non-targeting-7233	-1.3	0.14	0.99
non-targeting-5123	-1.3	0.14	0.99
TEX29	-0.2	0.14	0.99
TRIM50	-0.2	0.14	0.99
AMER3	-0.2	0.14	0.99
SHROOM2	-0.2	0.14	0.99
KCNV1	-0.2	0.14	0.99
TEX261	-0.2	0.14	0.99
SHISA8	-0.2	0.14	0.99
NDUFB7	-0.2	0.14	0.99
CD83	-0.2	0.14	0.99
ST8SIA2	-0.2	0.14	0.99
ATN1	-0.2	0.14	0.99
PTPN6	-0.2	0.14	0.99
CDC5L	-0.16	0.14	0.99
ZBTB8A	-0.2	0.14	0.99
GZMA	-0.16	0.14	0.99
DDX3Y	-0.2	0.14	0.99
LRRC37B	-0.2	0.14	0.99
FAM9C	-0.2	0.14	0.99
ISY1-RAB43	-1.3	0.14	0.99
PRKAG1	-0.18	0.14	0.99
CHST7	-0.2	0.14	0.99
LAT	-0.16	0.14	0.99
non-targeting-933	-1.3	0.14	0.99
non-targeting-1261	-1.3	0.14	0.99
FGD4	-0.16	0.14	0.99
non-targeting-6478	-1.3	0.14	0.99
IFNA16	-0.16	0.14	0.99
non-targeting-4734	-1.3	0.14	0.99
STH	-0.2	0.14	0.99
DDO	-0.2	0.14	0.99
TIGD1	-0.2	0.14	0.99
RFWD3	-0.2	0.14	0.99
C6orf120	-0.2	0.14	0.99
STARD8	-0.2	0.14	0.99
AARD	-0.2	0.14	0.99
ATF5	-0.2	0.14	0.99
RNASE12	-0.2	0.14	0.99
non-targeting-1097	-1.3	0.14	0.99
non-targeting-4625	-1.3	0.14	0.99
PRAMEF10	-0.2	0.14	0.99
GOLGA6L9	-0.17	0.14	0.99
TRIB2	-0.2	0.14	0.99
SFT2D2	-0.14	0.14	0.99
PHKG1	-0.17	0.14	0.99
DOK2	-0.16	0.14	0.99
CACNG1	-0.2	0.14	0.99
DEFB130	-0.14	0.14	0.99
HLA-DQB2	-0.2	0.14	0.99
SPATA1	-0.2	0.14	0.99
F3	-0.2	0.14	0.99
RXFP2	-0.2	0.14	0.99
JAG2	-0.2	0.14	0.99
AGAP5	-0.17	0.14	0.99
TCEAL8	-0.2	0.14	0.99
GJB1	-0.2	0.14	0.99
CA14	-0.16	0.14	0.99
AKR1A1	-0.16	0.14	0.99
SASS6	-0.2	0.14	0.99
OR4K14	-0.2	0.14	0.99
PCDH1	-0.2	0.14	0.99
OSBPL6	-0.2	0.14	0.99
non-targeting-4771	-1.2	0.14	0.99
CNGA1	-0.2	0.14	0.99
FOLH1	-0.13	0.14	0.99
SLC16A7	-0.19	0.14	0.99
MLF2	-0.19	0.14	0.99
TPBG	-0.19	0.14	0.99
DPEP2	-0.14	0.14	0.99
SESTD1	-0.19	0.14	0.99
SLC15A2	-0.19	0.14	0.99
FGF5	-0.19	0.14	0.99
KAT2A	-0.19	0.14	0.99
OR51T1	-0.19	0.14	0.99
non-targeting-5015	-1.2	0.14	0.99
USP37	-0.16	0.14	0.99
SPRY2	-0.19	0.14	0.99
CCDC109B	-0.13	0.14	0.99
CD38	-0.17	0.14	0.99
RGS21	-0.19	0.14	0.99
CTPS2	-0.19	0.14	0.99
PDS5B	-0.19	0.14	0.99
ADGRB1	-0.19	0.14	0.99
PDCL2	-0.19	0.14	0.99
YTHDC1	-0.19	0.15	0.99
INSR	-0.19	0.15	0.99
non-targeting-1210	-1.2	0.15	0.99
PALM2-AKAP2	-0.75	0.15	0.99
non-targeting-8908	-1.2	0.15	0.99
NSUN7	-0.13	0.15	0.99
TTC24	-0.19	0.15	0.99
BFSP2	-0.19	0.15	0.99
PNPLA1	-0.19	0.15	0.99
SLFN13	-0.19	0.15	0.99
TECTA	-0.19	0.15	0.99
OR2A1	-0.17	0.15	0.99
LDLRAD3	-0.19	0.15	0.99
NAPG	-0.19	0.15	0.99
MSANTD2	-0.19	0.15	0.99
non-targeting-2683	-1.2	0.15	0.99
non-targeting-11223	-1.2	0.15	0.99
non-targeting-11701	-1.2	0.15	0.99
PLXDC2	-0.19	0.15	0.99
ZNF208	-0.19	0.15	0.99
CCDC68	-0.15	0.15	0.99
BNC1	-0.19	0.15	0.99
LCA5	-0.19	0.15	0.99
MRC2	-0.19	0.15	0.99
C1GALT1C1L	-0.19	0.15	0.99
NDST2	-0.15	0.15	0.99
MAGEF1	-0.19	0.15	0.99
RPS15A	-0.14	0.15	0.99
MED4	-0.14	0.15	0.99
ASPHD2	-0.19	0.15	0.99
FOS	-0.17	0.15	0.99
non-targeting-6475	-1.2	0.15	0.99
ZNF621	-0.19	0.15	0.99
ZBTB25	-0.19	0.15	0.99
C2orf43	-0.17	0.15	0.99
MLYCD	-0.19	0.15	0.99
non-targeting-10756	-1.2	0.15	0.99
POLR3G	-0.19	0.15	0.99
LRRC36	-0.15	0.15	0.99
UNC45B	-0.19	0.15	0.99
CYFIP2	-0.19	0.15	0.99
HYAL4	-0.19	0.15	0.99
ATP5D	-0.19	0.15	0.99
PHLPP2	-0.19	0.15	0.99
COL19A1	-0.19	0.15	0.99
PCM1	-0.15	0.15	0.99
SH2D4A	-0.19	0.15	0.99
RBM14	-0.19	0.15	0.99
GATAD2B	-0.19	0.15	0.99
GSDMB	-0.19	0.15	0.99
N4BP2L1	-0.17	0.15	0.99
RNF216	-0.15	0.15	0.99
MAPK8IP1	-0.19	0.15	0.99
NAT2	-0.19	0.15	0.99
IMMP1L	-0.19	0.15	0.99
ADCY6	-0.19	0.15	0.99
RPUSD1	-0.15	0.15	0.99
non-targeting-2042	-1.2	0.15	0.99
C17orf102	-0.19	0.15	0.99
FBXO32	-0.19	0.15	0.99
LYRM9	-0.19	0.15	0.99
MED21	-0.17	0.15	0.99
SMPD1	-0.15	0.15	0.99
ZNF720	-0.19	0.15	0.99
non-targeting-8452	-1.2	0.15	0.99
SLC29A3	-0.16	0.15	0.99
non-targeting-252	-1.2	0.15	0.99
SPIC	-0.19	0.15	0.99
SPATA31E1	-0.19	0.15	0.99
MAGEB18	-0.19	0.15	0.99
CGA	-0.19	0.15	0.99
SRP68	-0.13	0.15	0.99
PPP2R2C	-0.15	0.15	0.99
KCNA6	-0.19	0.15	0.99
SNX25	-0.11	0.15	0.99
FAM188A	-0.15	0.15	0.99
NCAPD3	-0.19	0.15	0.99
LRRC63	-0.43	0.15	0.99
SELV	-0.16	0.15	0.99
TMEM147	-0.19	0.15	0.99
DLL1	-0.19	0.15	0.99
COLEC10	-0.19	0.15	0.99
TSPAN12	-0.16	0.15	0.99
MUC5AC	-0.19	0.15	0.99
HDAC9	-0.19	0.15	0.99
SYNGR2	-0.19	0.15	0.99
FAM92A1	-0.15	0.15	0.99
CORO2A	-0.19	0.15	0.99
TNFSF14	-0.19	0.15	0.99
TERT	-0.19	0.15	0.99
ARF1	-0.19	0.15	0.99
IL17RC	-0.15	0.15	0.99
PTPRA	-0.13	0.15	0.99
CDC42EP3	-0.19	0.15	0.99
non-targeting-7207	-1.2	0.15	0.99
ESRRG	-0.19	0.15	0.99
non-targeting-11209	-1.2	0.15	0.99
VTCN1	-0.19	0.15	0.99
OR8K1	-0.19	0.15	0.99
PPP4R2	-0.13	0.15	0.99
STAMBPL1	-0.19	0.15	0.99
WEE2	-0.15	0.15	0.99
GNA11	-0.18	0.16	0.99
HNRNPM	-0.15	0.16	0.99
CCDC116	-0.18	0.16	0.99
PRORY	-0.18	0.16	0.99
TBC1D3H	-0.53	0.16	0.99
STK25	-0.16	0.16	0.99
FKBP9	-0.15	0.16	0.99
ADRA2A	-0.18	0.16	0.99
MPST	-0.18	0.16	0.99
L3MBTL1	-0.18	0.16	0.99
C1orf173	-0.18	0.16	0.99
CD84	-0.18	0.16	0.99
C18orf8	-0.13	0.16	0.99
NXPE2	-0.18	0.16	0.99
KIAA1522	-0.18	0.16	0.99
non-targeting-9553	-1.2	0.16	0.99
PDCD1LG2	-0.18	0.16	0.99
RAB20	-0.18	0.16	0.99
DAZ1	-0.12	0.16	0.99
BEX5	-0.18	0.16	0.99
GKN1	-0.18	0.16	0.99
CLTB	-0.18	0.16	0.99
M6PR	-0.16	0.16	0.99
ZNF565	-0.18	0.16	0.99
ZNF630	-0.18	0.16	0.99
FGA	-0.18	0.16	0.99
NVL	-0.14	0.16	0.99
OR4A47	-0.18	0.16	0.99
FAM211B	-0.18	0.16	0.99
ZNF559	-0.16	0.16	0.99
GPR87	-0.18	0.16	0.99
FGF22	-0.18	0.16	0.99
HUNK	-0.18	0.16	0.99
TACR2	-0.18	0.16	0.99
non-targeting-1973	-1.2	0.16	0.99
CBR1	-0.18	0.16	0.99
FAM171B	-0.18	0.16	0.99
HNRNPA0	-0.18	0.16	0.99
GRAMD1A	-0.18	0.16	0.99
MUC19	-0.06	0.16	0.99
STRBP	-0.12	0.16	0.99
non-targeting-11699	-1.2	0.16	0.99
CISD2	-0.18	0.16	0.99
NPAS2	-0.16	0.16	0.99
CYB5D2	-0.18	0.16	0.99
DEPDC4	-0.18	0.16	0.99
ANKRD1	-0.13	0.16	0.99
CELA1	-0.18	0.16	0.99
TRH	-0.18	0.16	0.99
BNC2	-0.14	0.16	0.99
WDR17	-0.18	0.16	0.99
RPRD1A	-0.14	0.16	0.99
CCDC91	-0.16	0.16	0.99
BRCA1	-0.18	0.16	0.99
SPTA1	-0.18	0.16	0.99
AFAP1	-0.18	0.16	0.99
C19orf33	-0.16	0.16	0.99
OAS2	-0.18	0.16	0.99
non-targeting-2114	-1.2	0.16	0.99
BTBD7	-0.1	0.16	0.99
C19orf45	-0.18	0.16	0.99
GRSF1	-0.18	0.16	0.99
ADRA1B	-0.18	0.16	0.99
PSMC1	-0.066	0.16	0.99
SLC25A22	-0.18	0.16	0.99
CEP89	-0.18	0.16	0.99
FGD1	-0.18	0.16	0.99
non-targeting-5630	-1.2	0.16	0.99
TIMM10B	-0.18	0.16	0.99
non-targeting-3358	-1.2	0.16	0.99
HOXA1	-0.18	0.16	0.99
RNASE3	-0.18	0.16	0.99
EDA	-0.18	0.16	0.99
DNAAF3	-0.18	0.16	0.99
ITIH4	-0.18	0.16	0.99
HS6ST1	-0.1	0.16	0.99
AGPAT3	-0.14	0.16	0.99
KIAA1147	-0.18	0.16	0.99
COL2A1	-0.18	0.16	0.99
XRCC6BP1	-0.18	0.16	0.99
FOXD1	-0.19	0.16	0.99
TMEM64	-0.18	0.16	0.99
PROB1	-0.074	0.16	0.99
SPDYE6	-1.2	0.16	0.99
LIPM	-0.18	0.16	0.99
PLGRKT	-0.18	0.16	0.99
SSTR2	-0.18	0.16	0.99
MRPL35	-0.15	0.16	0.99
non-targeting-1400	-1.2	0.16	0.99
CLECL1	-0.18	0.16	0.99
METTL11B	-0.18	0.16	0.99
DNM1L	-0.11	0.16	0.99
BOD1L2	-0.18	0.16	0.99
KRTAP3-1	-0.15	0.16	0.99
S100A1	-0.18	0.16	0.99
SUPT7L	-0.18	0.16	0.99
RETNLB	-0.18	0.16	0.99
SPAG9	-0.18	0.16	0.99
SPATA22	-0.18	0.16	0.99
ZNF157	-0.18	0.17	0.99
G6PC	-0.18	0.17	0.99
2023-03-02	-0.18	0.17	0.99
ISY1	-0.14	0.17	0.99
CEACAM1	-0.18	0.17	0.99
CMTM7	-0.14	0.17	0.99
PCDHA13	-0.22	0.17	0.99
NEURL2	-0.18	0.17	0.99
CBFA2T2	-0.14	0.17	0.99
MYH10	-0.18	0.17	0.99
STK38	-0.12	0.17	0.99
CARD16	-0.18	0.17	0.99
CNDP2	-0.18	0.17	0.99
LARP1	-0.18	0.17	0.99
ZMAT3	-0.18	0.17	0.99
URB2	-0.18	0.17	0.99
PRDX6	-0.14	0.17	0.99
HLA-C	-0.18	0.17	0.99
GID4	-0.18	0.17	0.99
RFPL4AL1	-0.29	0.17	0.99
FXN	-0.14	0.17	0.99
PALD1	-0.18	0.17	0.99
SDR39U1	-0.15	0.17	0.99
FES	-0.18	0.17	0.99
ABI3	-0.18	0.17	0.99
GPX1	-0.11	0.17	0.99
MYADM	-0.18	0.17	0.99
FOXP2	-0.17	0.17	0.99
UVRAG	-0.18	0.17	0.99
CSRP1	-0.099	0.17	0.99
non-targeting-6083	-1.2	0.17	0.99
IFLTD1	-0.17	0.17	0.99
SELP	-0.09	0.17	0.99
TEKT5	-0.17	0.17	0.99
CD59	-0.17	0.17	0.99
MCHR1	-0.17	0.17	0.99
CTSS	-0.089	0.17	0.99
SEMG2	-0.17	0.17	0.99
non-targeting-2860	-1.2	0.17	0.99
ANKEF1	-0.17	0.17	0.99
PPBP	-0.17	0.17	0.99
SRPK2	-0.17	0.17	0.99
FMN2	-0.17	0.17	0.99
BTC	-0.17	0.17	0.99
ST7L	-0.11	0.17	0.99
ALG10	-0.17	0.17	0.99
IKZF3	-0.17	0.17	0.99
ALG1L	-0.17	0.17	0.99
SLITRK6	-0.17	0.17	0.99
RTP3	-0.17	0.17	0.99
non-targeting-3365	-1.2	0.17	0.99
PRRG1	-0.15	0.17	0.99
non-targeting-2843	-1.2	0.17	0.99
non-targeting-11027	-1.2	0.17	0.99
SMPD4	-0.17	0.17	0.99
FNBP4	-0.14	0.17	0.99
POLR2C	-0.17	0.17	0.99
MCU	-0.17	0.17	0.99
SLC16A2	-0.17	0.17	0.99
ANKRD55	-0.17	0.17	0.99
OR2AE1	-0.17	0.17	0.99
non-targeting-8267	-1.2	0.17	0.99
CCDC181	-0.17	0.17	0.99
non-targeting-3831	-1.2	0.17	0.99
SLC46A2	-0.17	0.17	0.99
C15orf53	-0.17	0.17	0.99
non-targeting-3356	-1.2	0.17	0.99
RSAD1	-0.17	0.17	0.99
CHM	-0.17	0.17	0.99
DEFA1	-0.053	0.17	0.99
DDX60	-0.17	0.17	0.99
GYPB	-0.33	0.17	0.99
POLR2D	-0.15	0.17	0.99
non-targeting-1983	-1.1	0.17	0.99
ERC2	-0.17	0.17	0.99
non-targeting-5335	-1.1	0.17	0.99
CPEB1	-0.17	0.17	0.99
MIEF2	-0.17	0.17	0.99
PLD6	-0.17	0.17	0.99
NRAS	-0.17	0.17	0.99
EPGN	-0.15	0.17	0.99
CTAGE15	-0.15	0.17	0.99
MSANTD3	-0.17	0.17	0.99
ABHD13	-0.17	0.17	0.99
MRPL20	-0.17	0.17	0.99
FCER2	-0.17	0.17	0.99
ITGB1	-0.15	0.17	0.99
ARIH2OS	-0.17	0.17	0.99
ABCF2	-0.17	0.17	0.99
NPRL2	-0.13	0.17	0.99
non-targeting-46	-1.1	0.17	0.99
CCND2	-0.17	0.17	0.99
non-targeting-11145	-1.1	0.17	0.99
non-targeting-3286	-1.1	0.17	0.99
non-targeting-3615	-1.1	0.17	0.99
ZNF266	-0.15	0.17	0.99
GRHL1	-0.17	0.17	0.99
SNCG	-0.17	0.17	0.99
non-targeting-200	-1.1	0.17	0.99
SLC6A20	-0.17	0.17	0.99
MBD4	-0.12	0.17	0.99
NRGN	-0.17	0.17	0.99
ACTG2	-0.13	0.17	0.99
ECI2	-0.12	0.17	0.99
non-targeting-11432	-1.1	0.17	0.99
CHIA	-0.17	0.17	0.99
non-targeting-1351	-1.1	0.17	0.99
KRTAP19-6	-0.17	0.17	0.99
ISM1	-0.17	0.17	0.99
BANP	-0.17	0.17	0.99
PHF8	-0.17	0.17	0.99
C19orf80	-0.17	0.17	0.99
SLC6A18	-0.17	0.17	0.99
ANAPC1	-0.077	0.17	0.99
SLC35G5	-0.17	0.17	0.99
HIST1H3J	-0.17	0.17	0.99
BCAT1	-0.17	0.17	0.99
KMT2B	-0.17	0.18	0.99
LRRC16B	-0.17	0.18	0.99
SYN2	-0.17	0.18	0.99
CHRAC1	-0.13	0.18	0.99
CLDN11	-0.17	0.18	0.99
PLA2G2D	-0.17	0.18	0.99
TRPV2	-0.12	0.18	0.99
non-targeting-2519	-1.1	0.18	0.99
non-targeting-11010	-1.1	0.18	0.99
AKAP7	-0.13	0.18	0.99
LSM14B	-0.12	0.18	0.99
RIPPLY1	-0.17	0.18	0.99
CCDC183	-0.5	0.18	0.99
NAAA	-0.17	0.18	0.99
EPO	-0.17	0.18	0.99
GATA1	-0.17	0.18	0.99
FAM154B	-0.17	0.18	0.99
non-targeting-1138	-1.1	0.18	0.99
non-targeting-3839	-1.1	0.18	0.99
UBE2Z	-0.14	0.18	0.99
SLC22A31	-0.21	0.18	0.99
BBS1	-0.17	0.18	0.99
IDUA	-0.17	0.18	0.99
TRIP10	-0.17	0.18	0.99
POC1B-GALNT4	-0.39	0.18	0.99
KRTAP9-8	-0.18	0.18	0.99
TBC1D12	-0.082	0.18	0.99
TXLNB	-0.17	0.18	0.99
EYA4	-0.16	0.18	0.99
SPIB	-0.16	0.18	0.99
CCDC159	-0.13	0.18	0.99
ARHGDIA	-0.1	0.18	0.99
non-targeting-9362	-1.1	0.18	0.99
MYOCD	-0.16	0.18	0.99
non-targeting-7343	-1.1	0.18	0.99
RPP30	-0.16	0.18	0.99
FAM198A	-0.16	0.18	0.99
non-targeting-10327	-1.1	0.18	0.99
RLIM	-0.16	0.18	0.99
DLG1	-0.16	0.18	0.99
non-targeting-6537	-1.1	0.18	0.99
TKTL2	-0.16	0.18	0.99
FCRL5	-0.13	0.18	0.99
[truncated: 3,667 more rows]

## Sheet: Synthetic rescue
Target	Score	p-value	FDR
MRGBP	2	0	0
SENP8	2.3	0	0
DDB1	2.9	0	0
INTS6	2.6	0	0
GLMN	2.3	0	0
UBE2G1	2.6	0	0
RBX1	2.1	0	0
CUL4A	3.3	0	0
CUL4B	2.3	0	0
UBE4B	2.1	0	0
OTUB1	2	0	0
TXNL4A	1.8	3.1e-05	0.067
NOC3L	1.7	3.1e-05	0.067
MYC	1.8	3.1e-05	0.067
UCK2	1.8	3.1e-05	0.067
ME3	1.3	0.00022	0.32
FKBP4	1.6	0.00028	0.32
SCAF4	1.6	0.00031	0.32
LSMD1	1.6	0.00031	0.32
CITED4	1.6	0.00035	0.34
DBR1	1.5	0.00038	0.34
INTS3	1.5	0.0005	0.41
RAB7A	1.5	0.0005	0.41
NOL4	1.5	0.00057	0.41
ING3	1.5	0.00057	0.41
WWC3	1.5	0.00057	0.41
C1orf53	1.5	0.00057	0.41
OXA1L	1.5	0.00063	0.41
LUC7L3	1.4	0.00082	0.49
TNPO1	1.4	0.00085	0.49
MED12	1.4	0.00091	0.52
CTXN1	1.4	0.00094	0.53
IKZF1	1.2	0.0011	0.57
DDA1	1.3	0.0011	0.57
PTX4	1.4	0.0011	0.58
RREB1	1.4	0.0012	0.58
SCML2	1.3	0.0012	0.58
BRD8	1.4	0.0013	0.59
ATG2B	1.4	0.0013	0.59
UBL7	1.3	0.0014	0.62
MORC3	1.4	0.0014	0.62
PTF1A	1.4	0.0015	0.64
NEK5	1.3	0.0022	0.73
C19orf54	1.3	0.0022	0.73
ATP10A	1.3	0.0023	0.75
CELF2	1.2	0.0023	0.75
GNA13	1.3	0.0024	0.75
RNF168	1.3	0.0025	0.75
UBA3	1.3	0.0025	0.75
non-targeting-4313	3.2	0.0025	0.75
ZNF830	1.2	0.0025	0.75
FERMT2	1.2	0.0025	0.75
STAP1	1.2	0.0026	0.75
TMEM261	1.3	0.0028	0.77
SLC38A4	1.3	0.0031	0.8
RCE1	1.2	0.0031	0.8
YTHDF2	1.1	0.0032	0.8
PLEKHF2	1.2	0.0036	0.83
EFCAB4B	1.2	0.0036	0.83
TGIF2	1.2	0.0037	0.83
ERO1LB	1.2	0.0038	0.83
CXorf61	1.2	0.0039	0.83
WDR19	1.1	0.0039	0.83
DPF2	1.1	0.0039	0.83
RC3H1	1.2	0.004	0.83
COX18	1.1	0.004	0.83
ASXL2	1.2	0.0041	0.83
GOLGA6L1	1.1	0.0043	0.83
NCKAP1L	1.2	0.0043	0.83
IWS1	1.1	0.0043	0.83
ICAM1	1.2	0.0044	0.83
MFN2	1.2	0.0045	0.83
C21orf2	1.2	0.0045	0.83
HSPE1	1.2	0.0046	0.83
ZNF84	1.2	0.0047	0.83
PSME4	1.2	0.005	0.83
SCGB3A2	1.2	0.0055	0.86
RBM4B	1.2	0.0055	0.86
DDX11	1.1	0.0055	0.86
RASIP1	1.1	0.0056	0.86
PEG3	0.99	0.0056	0.86
CXorf40A	1	0.0057	0.86
EPC1	1.1	0.0057	0.86
TRIM68	1.1	0.0057	0.86
TTC29	1.1	0.0059	0.86
BAP1	1.1	0.0062	0.88
KIAA0947	1.1	0.0066	0.89
CAPN10	1.1	0.0066	0.89
IFITM3	1.1	0.0066	0.89
STK32C	1.1	0.0066	0.89
ZNF408	1.1	0.0066	0.89
SMG7	1	0.0067	0.89
FAM63B	1.1	0.0068	0.89
non-targeting-7302	2.7	0.0068	0.89
ABCA8	1.1	0.0068	0.89
CD207	1.1	0.0068	0.89
AP2S1	1.1	0.007	0.89
CMAS	1	0.0071	0.89
COPS5	0.95	0.0071	0.89
TTF1	1.1	0.0071	0.89
TESK2	1	0.0071	0.89
MCM2	1.1	0.0072	0.89
NMNAT1	1.1	0.0073	0.89
SGSM2	1.1	0.0074	0.89
NLRP11	1.1	0.0074	0.89
CRTAP	1	0.0076	0.9
CCDC38	1	0.0076	0.9
NELFE	1.1	0.0077	0.9
FOXRED1	1	0.0079	0.9
HIST2H4A	0.86	0.0079	0.9
C5orf60	1.1	0.0082	0.93
ANKRD13A	1.1	0.0082	0.93
PCDH10	1.1	0.0084	0.93
CAPNS2	1.1	0.0085	0.94
RFWD2	1.1	0.0086	0.94
SNX27	1	0.0088	0.94
CXCL9	1.1	0.0091	0.94
USP16	1.1	0.0091	0.94
CNOT2	0.99	0.0092	0.94
PPIH	0.99	0.0094	0.94
NFIX	1	0.0095	0.94
non-targeting-10610	2.5	0.0096	0.94
TMEM154	1.1	0.0096	0.94
RAD51D	1.1	0.0098	0.94
AQR	1.1	0.0099	0.94
ANKLE2	1.1	0.01	0.94
LEMD2	1	0.01	0.94
SMPDL3B	1	0.01	0.94
UBXN7	1	0.01	0.94
MAGEA10	1	0.01	0.94
IL17B	1	0.01	0.94
PSMD8	1	0.011	0.94
MRE11A	1	0.011	0.94
UPF2	0.88	0.011	0.94
TMEM98	1	0.011	0.94
ZNF286B	1	0.011	0.94
non-targeting-9560	2.4	0.011	0.94
HHIPL2	1	0.012	0.94
AMY2B	1.2	0.012	0.94
non-targeting-530	2.4	0.012	0.94
DERA	0.95	0.012	0.94
HS3ST3A1	1	0.012	0.94
FAM89A	1	0.012	0.94
non-targeting-5384	2.4	0.012	0.94
SPTLC2	1	0.012	0.94
CHI3L2	1	0.012	0.94
DOCK7	1	0.012	0.94
ALAS1	0.84	0.013	0.94
FETUB	1	0.013	0.94
TRIM28	1	0.013	0.94
MME	1	0.013	0.94
KIDINS220	1	0.013	0.94
USP15	1	0.013	0.94
NUDT12	1	0.013	0.94
TUBGCP2	1	0.013	0.94
DDI2	1	0.013	0.94
RCAN3	1	0.014	0.94
PHF12	1	0.014	0.94
LEUTX	1.1	0.014	0.94
LEMD1	1	0.014	0.94
FGFR1OP	1	0.014	0.94
INTS1	1	0.014	0.94
NOD2	0.99	0.014	0.94
AURKB	0.99	0.014	0.94
ORC1	0.99	0.014	0.94
POLR2F	0.99	0.015	0.94
ACOX1	0.99	0.015	0.94
CD300E	0.98	0.015	0.94
C14orf93	0.98	0.015	0.94
OPRK1	0.98	0.015	0.94
S100A5	0.98	0.015	0.94
DCAF11	0.98	0.015	0.94
LOC105375787	0.98	0.015	0.94
CKLF	0.98	0.015	0.94
ETNK1	0.98	0.015	0.94
non-targeting-8035	2.3	0.015	0.94
MX1	0.91	0.015	0.94
TMEM179B	0.91	0.015	0.94
PCID2	0.91	0.015	0.94
NDNL2	0.98	0.015	0.94
ATP6V1A	0.98	0.015	0.94
KCTD12	0.97	0.015	0.94
SPI1	0.98	0.015	0.94
CHD2	0.91	0.015	0.94
WEE1	0.97	0.016	0.94
PTBP2	0.97	0.016	0.94
CDC73	0.97	0.016	0.94
ZBTB24	0.91	0.016	0.94
MRGPRG	0.97	0.016	0.94
CNOT1	0.97	0.016	0.94
SIDT2	0.97	0.016	0.94
CYB5B	0.97	0.016	0.94
MYD88	0.97	0.016	0.94
BRD2	0.97	0.016	0.94
ROCK2	0.9	0.016	0.94
CDK14	0.97	0.016	0.94
EPPIN	0.97	0.016	0.94
LGALS14	0.97	0.016	0.94
MRPL34	0.97	0.016	0.94
RARS	0.97	0.016	0.94
C16orf80	0.96	0.016	0.94
HIRA	0.88	0.016	0.94
TSR2	0.96	0.016	0.94
CCDC102B	0.92	0.017	0.94
MMP3	0.96	0.017	0.94
OR13H1	0.96	0.017	0.94
DCP2	0.91	0.017	0.94
DCUN1D1	0.96	0.017	0.94
PRH2	0.96	0.017	0.94
CAPN14	0.95	0.017	0.94
SMG6	0.95	0.017	0.94
WDR7	0.95	0.017	0.94
SPRTN	0.95	0.018	0.94
TCEANC2	0.95	0.018	0.94
OVCA2	0.95	0.018	0.94
non-targeting-10370	2.3	0.018	0.94
OR4C15	0.95	0.018	0.94
ADM	0.95	0.018	0.94
GNL2	0.95	0.018	0.94
BIRC6	0.89	0.018	0.94
PAN2	0.95	0.018	0.94
TMEM230	0.89	0.018	0.94
DGCR8	0.95	0.018	0.94
IFNW1	0.95	0.018	0.94
BMF	0.94	0.018	0.94
C15orf26	0.94	0.018	0.94
SP1	0.89	0.018	0.94
RCC1	0.94	0.018	0.94
SMG5	0.88	0.018	0.94
MDN1	0.94	0.018	0.94
GOLGA6L3	0.9	0.019	0.94
ACTA1	0.94	0.019	0.94
KCNN1	1	0.019	0.94
RDX	0.9	0.019	0.94
AMBRA1	0.88	0.019	0.94
SUV420H2	0.9	0.019	0.94
UQCRC1	0.88	0.019	0.94
ABHD14B	0.94	0.019	0.94
RBM5	0.84	0.02	0.94
non-targeting-10886	2.2	0.02	0.94
FUBP3	0.87	0.02	0.94
MED11	0.93	0.02	0.94
CA4	0.93	0.02	0.94
non-targeting-236	2.2	0.02	0.94
ACAT1	0.81	0.02	0.94
CABIN1	0.83	0.02	0.94
NEU4	0.93	0.02	0.94
TRIP12	0.93	0.02	0.94
LTC4S	0.93	0.02	0.94
non-targeting-9598	2.2	0.02	0.94
CCNH	0.87	0.02	0.94
C8orf76	0.89	0.02	0.94
EPB42	0.93	0.021	0.94
LPCAT1	0.93	0.021	0.94
DGKZ	0.93	0.021	0.94
RHOA	0.89	0.021	0.94
WDR78	0.86	0.021	0.94
DYRK1B	0.92	0.021	0.94
NDUFB8	0.92	0.021	0.94
CNNM3	0.86	0.021	0.94
AGER	0.86	0.022	0.94
PAN3	0.8	0.022	0.94
CXorf56	0.88	0.022	0.94
AKAP5	0.92	0.022	0.94
CHMP4B	0.92	0.022	0.94
UBR4	0.92	0.022	0.94
C22orf34	0.93	0.022	0.94
ACOX2	0.82	0.022	0.94
SELENBP1	0.88	0.022	0.94
KLRB1	0.92	0.022	0.94
SLCO3A1	0.92	0.022	0.94
ELOVL1	0.88	0.023	0.94
EFCAB11	0.92	0.023	0.94
FIBP	0.85	0.023	0.94
PTPLAD2	0.81	0.023	0.94
GTPBP4	0.87	0.023	0.94
non-targeting-4544	2.1	0.023	0.94
SIRT6	0.87	0.023	0.94
non-targeting-7489	2.1	0.023	0.94
BSPRY	0.91	0.023	0.94
non-targeting-9693	2.1	0.023	0.94
DPYSL5	0.91	0.024	0.94
MRPS18C	0.91	0.024	0.94
PTDSS1	0.91	0.024	0.94
FBXL5	0.85	0.024	0.94
non-targeting-2629	2.1	0.024	0.94
TSPYL5	0.91	0.024	0.94
TRPM4	0.91	0.024	0.94
USP14	0.91	0.024	0.94
NR1D2	0.84	0.024	0.94
non-targeting-4345	2.1	0.024	0.94
SNAP25	0.9	0.024	0.94
PITHD1	0.87	0.024	0.94
RNF123	0.9	0.024	0.94
SCN2A	0.9	0.024	0.94
CRIM1	0.82	0.024	0.94
AMELX	0.9	0.024	0.94
MAP7D2	0.9	0.024	0.94
VCP	0.9	0.025	0.94
IFT172	0.9	0.025	0.94
SLC9A3R1	0.9	0.025	0.94
VWC2L	0.9	0.025	0.94
FREM2	0.9	0.025	0.94
PKMYT1	0.9	0.025	0.94
INTS7	0.9	0.025	0.94
PGF	0.9	0.025	0.94
NAMPT	0.84	0.025	0.94
non-targeting-295	2.1	0.025	0.94
MOB3C	0.9	0.025	0.94
UHRF1BP1	0.84	0.025	0.94
MAPK12	0.84	0.025	0.94
IZUMO3	0.9	0.025	0.94
GMPPB	0.77	0.025	0.94
C1orf100	0.9	0.025	0.94
TRIM40	0.9	0.025	0.94
OR7C1	0.9	0.025	0.94
PRPS1	0.86	0.026	0.94
MPPE1	0.89	0.026	0.94
RIOK2	0.89	0.026	0.94
IRX6	0.89	0.026	0.94
ZBTB32	0.89	0.026	0.94
ATXN1	0.89	0.026	0.94
CX3CR1	0.89	0.026	0.94
HEYL	0.89	0.026	0.94
WDR47	0.89	0.026	0.94
non-targeting-8209	2.1	0.026	0.94
WDR87	0.89	0.026	0.94
COBLL1	0.89	0.026	0.94
MYBPC3	0.89	0.026	0.94
NDUFA11	0.89	0.026	0.94
P2RY8	0.89	0.026	0.94
CLEC12A	0.89	0.026	0.94
UBE2E1	0.83	0.026	0.94
non-targeting-461	2.1	0.026	0.94
IL31RA	0.89	0.027	0.94
HNRNPD	0.78	0.027	0.94
2023-09-10	0.76	0.027	0.94
CRELD1	0.79	0.027	0.94
PCNT	0.79	0.027	0.94
TPM1	0.85	0.027	0.94
TPD52L1	0.83	0.027	0.94
NFE2L2	0.88	0.027	0.94
GIMAP4	0.88	0.027	0.94
TRIM60	0.88	0.027	0.94
non-targeting-7696	2	0.028	0.94
OR52I2	0.88	0.028	0.94
DYDC2	0.88	0.028	0.94
MSX1	0.88	0.028	0.94
CTU2	0.88	0.028	0.94
C2orf27B	1.3	0.028	0.94
VPS26B	0.84	0.028	0.94
SNTB1	0.88	0.028	0.94
WDR72	0.88	0.028	0.94
REV3L	0.88	0.028	0.94
MYCBPAP	0.88	0.028	0.94
RPL37	0.84	0.028	0.94
LRRTM1	0.88	0.028	0.94
TIMMDC1	0.79	0.028	0.94
TBX6	0.88	0.029	0.94
ZNF671	0.88	0.029	0.94
JAGN1	0.88	0.029	0.94
DDX21	0.8	0.029	0.94
HOXC4	0.87	0.029	0.94
REXO4	0.78	0.029	0.94
DDX27	0.82	0.029	0.94
TSPAN32	0.87	0.029	0.94
EDC4	0.87	0.029	0.94
INTS2	0.87	0.029	0.94
IPO13	0.87	0.029	0.94
non-targeting-1900	2	0.029	0.94
METRN	0.87	0.03	0.94
KCNMB4	0.87	0.03	0.94
SAXO2	1.5	0.03	0.94
TFB1M	0.87	0.03	0.94
non-targeting-10000	2	0.03	0.94
CDIPT	0.79	0.03	0.94
non-targeting-5609	2	0.03	0.94
ZC3H13	0.87	0.031	0.94
RIC8A	0.81	0.031	0.94
ZNF597	0.87	0.031	0.94
USP9X	0.86	0.031	0.94
ZNF414	0.86	0.031	0.94
CLPP	0.86	0.031	0.94
YARS	0.79	0.031	0.94
MAEA	0.86	0.031	0.94
ANXA6	0.77	0.031	0.94
CD300LG	0.86	0.031	0.94
SRRM2	0.82	0.031	0.94
C1orf127	0.86	0.031	0.94
SHROOM3	0.86	0.031	0.94
ZFYVE28	0.86	0.031	0.94
DET1	0.82	0.032	0.94
TMEM251	0.86	0.032	0.94
TCP11X2	0.86	0.032	0.94
WBP1L	0.86	0.032	0.94
BRMS1L	0.86	0.032	0.94
TMEM184C	0.81	0.032	0.94
NPNT	0.86	0.032	0.94
DENND1B	0.72	0.032	0.94
KIF1B	0.85	0.032	0.94
CLASP2	0.85	0.032	0.94
ANKRD20A1	0.72	0.033	0.94
PRSS41	0.85	0.033	0.94
OAZ1	0.78	0.033	0.94
TSFM	0.8	0.033	0.94
SNTB2	0.85	0.033	0.94
SMCO3	0.85	0.033	0.94
PCSK7	0.78	0.033	0.94
OR4D6	0.85	0.033	0.94
POLQ	0.85	0.033	0.94
SOD3	0.85	0.033	0.94
PDHB	0.76	0.033	0.94
BRIP1	0.85	0.034	0.94
KCNC1	0.85	0.034	0.94
DMTN	0.85	0.034	0.94
CPSF2	0.78	0.034	0.94
PLCE1	0.84	0.034	0.94
ITK	0.84	0.034	0.94
non-targeting-8075	1.9	0.034	0.94
CPA4	0.84	0.034	0.94
EME1	0.84	0.034	0.94
PKHD1L1	0.84	0.034	0.94
ZNF566	0.79	0.034	0.94
COPB2	0.79	0.034	0.94
PWP1	0.79	0.035	0.94
CRCP	0.77	0.035	0.94
SEMA6C	0.79	0.035	0.94
GTF2H5	0.84	0.035	0.94
non-targeting-6353	1.9	0.035	0.94
PNMA5	0.84	0.035	0.94
KIAA1524	0.84	0.035	0.94
ATP5SL	0.84	0.035	0.94
C19orf68	0.84	0.035	0.94
ZNF407	0.84	0.035	0.94
LMF2	0.84	0.035	0.94
UBE2M	0.84	0.035	0.94
NPM1	0.81	0.035	0.94
KIAA0195	0.81	0.035	0.95
SLC9A7	0.84	0.035	0.95
MPP2	0.84	0.036	0.95
SPDYE1	0.77	0.036	0.95
OR4L1	0.83	0.036	0.95
RCOR1	0.83	0.036	0.95
PSG2	0.83	0.036	0.95
DLAT	0.83	0.036	0.95
EFCAB6	0.83	0.036	0.95
AFF2	0.83	0.036	0.95
LIX1L	0.75	0.036	0.95
MDH1	0.83	0.036	0.95
non-targeting-181	1.9	0.036	0.95
RGMA	0.83	0.036	0.95
CLEC1A	0.8	0.037	0.95
TMEM194A	0.83	0.037	0.95
TAF6	0.77	0.037	0.95
non-targeting-4612	1.9	0.037	0.96
PPP2CB	0.78	0.037	0.96
RPS5	0.76	0.038	0.96
SPRR4	0.83	0.038	0.96
ZC3H14	0.82	0.038	0.96
CNTN6	0.82	0.038	0.96
SHMT2	0.8	0.038	0.96
GOT1	0.78	0.038	0.96
FAM20A	0.8	0.038	0.96
CLEC4G	0.82	0.038	0.96
MALSU1	0.79	0.039	0.96
RBM26	0.82	0.039	0.96
MFAP1	0.82	0.039	0.96
GRIN2A	0.82	0.039	0.96
LMOD3	0.82	0.039	0.96
AGTR1	0.82	0.039	0.96
BHLHE23	0.82	0.039	0.96
CCDC124	0.82	0.039	0.96
C18orf21	0.82	0.039	0.96
ABHD12	0.72	0.039	0.96
non-targeting-3982	1.9	0.039	0.97
UHRF2	0.82	0.04	0.97
non-targeting-8785	1.9	0.04	0.97
ATP5O	0.79	0.04	0.97
HOXA10	0.82	0.04	0.97
EIF4ENIF1	0.77	0.04	0.97
SDHB	0.82	0.04	0.97
TXN2	0.77	0.04	0.97
LRRC41	0.77	0.041	0.97
non-targeting-8790	1.9	0.041	0.97
non-targeting-1854	1.9	0.041	0.97
DAXX	0.75	0.041	0.97
RPS21	0.81	0.041	0.97
MAP3K9	0.81	0.041	0.97
HRH2	0.81	0.041	0.97
KRTAP4-9	0.83	0.041	0.97
BOLA2	0.81	0.042	0.97
non-targeting-5825	1.8	0.042	0.97
FOXE3	0.81	0.042	0.97
PTPRN2	0.81	0.042	0.97
WIZ	0.81	0.042	0.97
OR10G7	0.81	0.042	0.97
MTERFD2	0.76	0.042	0.97
CWH43	0.81	0.042	0.97
ZNF438	0.81	0.042	0.97
ADD2	0.81	0.042	0.97
C14orf119	0.81	0.042	0.97
UBA7	0.81	0.042	0.97
ARID2	0.81	0.042	0.97
DYNC1H1	0.81	0.042	0.97
TFAP4	0.81	0.042	0.97
MIS18BP1	0.78	0.043	0.97
COX14	0.81	0.043	0.97
GALNT2	0.81	0.043	0.97
CACHD1	0.81	0.043	0.97
ZNF628	0.81	0.043	0.97
non-targeting-9295	1.8	0.043	0.97
CELSR3	0.8	0.043	0.97
MRPS27	0.8	0.043	0.97
NKRF	0.8	0.043	0.97
IL18BP	0.8	0.043	0.97
KIAA1033	0.74	0.043	0.97
SYNC	0.8	0.043	0.97
TRIM67	0.8	0.043	0.97
CCDC88B	0.8	0.043	0.97
PUF60	0.78	0.043	0.97
RYR3	0.8	0.044	0.97
AKAP2	0.8	0.044	0.97
DDC	0.78	0.044	0.97
LIN52	0.8	0.044	0.97
OR1N2	0.8	0.044	0.97
XAGE5	0.8	0.044	0.97
ALX4	0.8	0.044	0.97
STS	0.8	0.044	0.97
WRB	0.8	0.044	0.97
CDC23	0.8	0.044	0.97
PRDM2	0.76	0.044	0.97
MYB	0.8	0.044	0.97
PADI1	0.8	0.044	0.97
RCBTB2	0.8	0.044	0.97
ATP2A2	0.8	0.044	0.97
CXorf49	0.8	0.044	0.97
KCNK10	0.8	0.045	0.97
DARC	0.8	0.045	0.97
DLK2	0.8	0.045	0.97
non-targeting-5938	1.8	0.045	0.97
TRPM7	0.77	0.045	0.97
CSF1R	0.75	0.045	0.97
VPS13A	0.8	0.045	0.97
ZBTB14	0.8	0.045	0.97
RUSC2	0.8	0.045	0.97
non-targeting-2578	1.8	0.045	0.97
DICER1	0.8	0.045	0.97
ALDH3B1	0.8	0.045	0.97
B4GALT5	0.79	0.045	0.97
EXOSC6	0.79	0.045	0.97
KRBA1	0.79	0.045	0.97
non-targeting-4979	1.8	0.046	0.97
WDR96	0.75	0.046	0.97
TRPC1	0.72	0.046	0.97
PIP4K2B	0.75	0.046	0.97
CDC42SE1	0.79	0.046	0.97
DHX33	0.75	0.046	0.97
SLC36A4	0.79	0.046	0.97
TAS2R60	0.79	0.046	0.97
PKM	0.79	0.046	0.97
APITD1-CORT	1.2	0.047	0.97
non-targeting-6837	1.8	0.047	0.97
GRP	0.79	0.047	0.97
LMX1A	0.79	0.047	0.97
RAB35	0.79	0.047	0.97
SLC35E2B	0.79	0.047	0.97
ZNF524	0.79	0.047	0.98
PSME1	0.79	0.048	0.98
CLC	0.79	0.048	0.98
SERPINA12	0.79	0.048	0.98
LMO4	0.78	0.048	0.98
non-targeting-9162	1.8	0.048	0.98
EIF3K	0.71	0.049	0.98
NSUN6	0.76	0.049	0.98
OR2T6	0.78	0.049	0.98
CFTR	0.78	0.049	0.98
non-targeting-1343	1.8	0.049	0.98
SMYD2	0.73	0.049	0.98
PRTG	0.78	0.049	0.98
PRSS35	0.78	0.049	0.98
2023-03-10	0.78	0.049	0.98
NAF1	0.78	0.049	0.98
BUB3	0.76	0.05	0.98
SNX19	0.76	0.05	0.98
EXOSC9	0.78	0.05	0.98
SUPT20H	0.69	0.05	0.98
DGAT1	0.78	0.05	0.98
TRRAP	0.78	0.05	0.98
PLAC8L1	0.78	0.05	0.98
TOP1MT	0.78	0.05	0.98
MED25	0.78	0.05	0.98
DEFB4A	0.69	0.05	0.98
MYO1D	0.78	0.05	0.98
LRRTM4	0.78	0.05	0.98
HOXD4	0.78	0.051	0.98
TRAM1	0.71	0.051	0.98
C3orf56	0.78	0.051	0.98
UHRF1BP1L	0.78	0.051	0.98
RFC3	0.77	0.052	0.98
LOXL2	0.77	0.052	0.98
NDUFS3	0.77	0.052	0.98
PTPN2	0.73	0.052	0.98
MORC2	0.77	0.052	0.98
RPA3	0.77	0.052	0.98
ZNF532	0.66	0.052	0.98
NAA40	0.75	0.052	0.98
ORC2	0.77	0.052	0.98
KANSL2	0.77	0.052	0.98
non-targeting-8374	1.7	0.052	0.98
MRPL16	0.77	0.053	0.98
NUFIP1	0.77	0.053	0.98
POLR2B	0.73	0.053	0.98
MPHOSPH8	0.77	0.053	0.98
FRG2C	0.77	0.053	0.98
RPL38	0.77	0.053	0.98
ELP4	0.77	0.053	0.98
CACNA1A	0.77	0.053	0.98
TRAF1	0.77	0.054	0.98
MSI1	0.73	0.054	0.98
CPLX3	0.77	0.054	0.98
DCTN5	0.77	0.054	0.98
TMEM80	0.77	0.054	0.98
GBF1	0.73	0.054	0.98
LRIG2	0.77	0.054	0.98
LRR1	0.75	0.054	0.98
non-targeting-740	1.7	0.054	0.98
ZCCHC10	0.77	0.054	0.98
CERS2	0.75	0.054	0.98
PRKCD	0.73	0.054	0.98
RRAGA	0.77	0.054	0.98
ZNF85	0.77	0.055	0.98
WDSUB1	0.7	0.055	0.98
OR14C36	0.76	0.055	0.98
SLC22A14	0.76	0.055	0.98
non-targeting-1378	1.7	0.055	0.98
NPLOC4	0.71	0.055	0.98
C10orf76	0.75	0.055	0.98
HEPHL1	0.76	0.055	0.98
NT5C1B	0.76	0.055	0.98
MSRA	0.76	0.055	0.98
BCL7A	0.76	0.055	0.98
PRADC1	0.76	0.055	0.98
MORF4L1	0.64	0.055	0.98
ERAL1	0.76	0.055	0.98
PSMA1	0.71	0.056	0.98
SMAD6	0.76	0.056	0.98
ECSIT	0.76	0.056	0.98
DNAH11	0.76	0.056	0.98
PPP2CA	0.72	0.056	0.98
RNF183	0.76	0.056	0.98
PPP1R12A	0.72	0.056	0.98
MX2	0.74	0.056	0.98
PTPMT1	0.76	0.056	0.98
USHBP1	0.76	0.056	0.98
REG3G	0.76	0.056	0.98
FCGR2A	0.76	0.056	0.98
non-targeting-9077	1.7	0.056	0.98
ACTL6B	0.76	0.056	0.98
TBC1D13	0.72	0.056	0.98
ZBTB7C	0.76	0.056	0.98
PPP6R3	0.72	0.057	0.98
LDLR	0.72	0.057	0.98
CCDC77	0.7	0.057	0.98
SYTL3	0.76	0.057	0.98
MYLK2	0.76	0.057	0.98
PYGL	0.76	0.057	0.98
ATP5F1	0.76	0.057	0.98
VWF	0.76	0.057	0.98
KIAA1024	0.76	0.057	0.98
GNRHR	0.76	0.057	0.98
MT3	0.78	0.057	0.98
PIGH	0.76	0.057	0.98
ZNF705A	0.65	0.057	0.98
PDCD2	0.74	0.057	0.98
IL9	0.76	0.057	0.98
DHRS11	0.74	0.057	0.98
FAM149A	0.72	0.058	0.98
VDAC2	0.74	0.058	0.98
PNPLA5	0.76	0.058	0.98
MRPL46	0.76	0.058	0.98
FAU	0.76	0.058	0.98
TTC31	0.72	0.058	0.98
ZHX2	0.75	0.059	0.98
VPS53	0.75	0.059	0.98
RHOU	0.75	0.059	0.98
METTL18	0.75	0.059	0.98
ZSCAN4	0.75	0.059	0.98
ADAMTS19	0.75	0.059	0.98
DDX46	0.75	0.059	0.98
ZNF655	0.75	0.059	0.98
FILIP1L	0.75	0.059	0.98
ICAM2	0.75	0.059	0.98
FECH	0.75	0.059	0.98
IFI27	0.71	0.059	0.98
ASF1A	0.73	0.059	0.98
DCT	0.75	0.06	0.98
HOMER2	0.75	0.06	0.98
MIA2	0.75	0.06	0.98
DSEL	0.75	0.06	0.98
MTA1	0.71	0.06	0.98
AQP3	0.75	0.06	0.98
IP6K2	0.75	0.06	0.98
SNX11	0.75	0.06	0.98
KHDC3L	0.75	0.06	0.98
PRAMEF11	0.67	0.06	0.98
MMP27	0.75	0.06	0.98
RASA2	0.75	0.06	0.98
GPR89B	1.3	0.06	0.98
SYAP1	0.71	0.06	0.98
PLA2G4A	0.71	0.06	0.98
OS9	0.71	0.06	0.98
RPS18	0.67	0.06	0.98
C1QBP	0.68	0.061	0.98
NBPF4	0.59	0.061	0.98
HIST1H3C	0.75	0.061	0.98
SNRNP25	0.75	0.061	0.98
DCUN1D4	0.75	0.061	0.98
KLHL38	0.75	0.061	0.98
ACSL3	0.68	0.061	0.98
MOCOS	0.75	0.061	0.98
LPL	0.75	0.061	0.98
ZC3H18	0.71	0.061	0.98
MUC3A	0.61	0.061	0.98
CABLES1	0.75	0.061	0.98
SLC16A10	0.73	0.061	0.98
NSFL1C	0.68	0.062	0.98
FARSA	0.75	0.062	0.98
XPNPEP3	0.75	0.062	0.98
GDI1	0.68	0.062	0.98
DNAJC16	0.71	0.062	0.98
CDKN1A	0.74	0.062	0.98
SPCS2	0.65	0.062	0.98
FLRT1	0.74	0.062	0.98
DEFB132	0.74	0.062	0.98
MC2R	0.74	0.062	0.98
SNTN	0.74	0.062	0.98
FKBPL	0.74	0.062	0.98
KMT2A	0.74	0.062	0.98
FABP1	0.74	0.062	0.98
IQSEC3	0.74	0.062	0.98
non-targeting-5910	1.6	0.063	0.98
MPC2	0.74	0.063	0.98
CAND1	0.74	0.063	0.98
LOR	0.74	0.063	0.98
S100A13	0.74	0.063	0.98
CEACAM3	0.74	0.063	0.98
non-targeting-10439	1.6	0.063	0.98
BYSL	0.7	0.063	0.98
TBX20	0.74	0.064	0.98
MAGEA1	0.74	0.064	0.98
SLC16A13	0.74	0.064	0.98
non-targeting-3788	1.6	0.064	0.98
ZNF398	0.74	0.064	0.98
ZFR2	0.74	0.064	0.98
MASTL	0.74	0.064	0.98
LIG1	0.74	0.065	0.98
CD9	0.7	0.065	0.98
non-targeting-7081	1.6	0.065	0.98
TM4SF20	0.74	0.065	0.98
GTF3A	0.66	0.065	0.98
KCNH8	0.74	0.065	0.98
NAA30	0.7	0.065	0.98
TRIM36	0.74	0.065	0.98
PDZRN3	0.74	0.066	0.98
non-targeting-1349	1.6	0.066	0.98
OR5H2	0.72	0.066	0.98
C19orf43	0.74	0.066	0.98
M1AP	0.74	0.066	0.98
ATP4A	0.74	0.066	0.98
ARID5A	0.74	0.066	0.98
ITSN2	0.74	0.066	0.98
TFRC	0.72	0.066	0.98
RUNX1	0.7	0.066	0.98
PPAT	0.64	0.066	0.98
DDX24	0.69	0.066	0.98
FAM118B	0.72	0.066	0.98
PIP4K2A	0.68	0.066	0.98
FAM91A1	0.67	0.066	0.98
POTEH	0.91	0.067	0.98
MCL1	0.73	0.067	0.98
CTDP1	0.72	0.067	0.98
RPS24	0.69	0.067	0.98
LY6D	0.73	0.067	0.98
SDR42E1	0.73	0.067	0.98
MAML1	0.73	0.067	0.98
GOLGA8H	0.85	0.067	0.98
GPR97	0.68	0.067	0.98
ZNF816-ZNF321P	0.73	0.067	0.98
DIEXF	0.73	0.067	0.98
FANCE	0.69	0.068	0.98
MARS	0.69	0.068	0.98
HOOK3	0.73	0.068	0.98
non-targeting-4109	1.6	0.068	0.98
AIM1	0.73	0.068	0.98
KIAA1958	0.73	0.068	0.98
URB1	0.73	0.068	0.98
CARF	0.65	0.068	0.98
RPUSD4	0.73	0.069	0.98
ADCY9	0.73	0.069	0.98
DFFA	0.69	0.069	0.98
NUDCD3	0.68	0.069	0.98
CCDC74B	0.68	0.069	0.98
PASK	0.73	0.069	0.98
GEMIN5	0.73	0.069	0.98
ABCB11	0.73	0.069	0.98
SULT1C4	0.69	0.069	0.98
CNOT7	0.73	0.069	0.98
non-targeting-10086	1.6	0.069	0.98
CEP19	0.73	0.07	0.98
FAM63A	0.71	0.07	0.98
CYTL1	0.73	0.07	0.98
EIF2B2	0.73	0.07	0.98
SYCE3	0.73	0.07	0.98
ANKHD1-EIF4EBP3	0.85	0.07	0.98
non-targeting-2530	1.6	0.07	0.98
LENG8	0.68	0.07	0.98
PIP	0.73	0.07	0.98
non-targeting-8217	1.6	0.07	0.98
TBC1D32	0.73	0.071	0.98
LPAR2	0.73	0.071	0.98
SZT2	0.68	0.071	0.98
OR1L8	0.72	0.071	0.98
GADD45GIP1	0.72	0.071	0.98
non-targeting-7563	1.6	0.071	0.98
CPO	0.72	0.071	0.98
AFP	0.72	0.071	0.98
KRT20	0.72	0.071	0.98
PSG4	0.66	0.071	0.98
MCM10	0.72	0.071	0.98
HYKK	0.72	0.071	0.98
FOXI1	0.72	0.071	0.98
C9orf43	0.72	0.072	0.98
OR8D2	0.72	0.072	0.98
CACNA1B	0.72	0.072	0.98
CFDP1	0.68	0.072	0.98
ZNF385D	0.72	0.072	0.98
PALM2	0.72	0.072	0.98
VWA9	0.72	0.072	0.98
SUPT6H	0.72	0.073	0.98
CCDC41	0.72	0.073	0.98
JUP	0.72	0.073	0.98
PTPN11	0.7	0.073	0.98
AGAP1	0.72	0.073	0.98
KRT38	0.72	0.073	0.98
SRSF9	0.72	0.073	0.98
ZNF460	0.72	0.073	0.98
IFNA17	0.74	0.073	0.98
ABCB4	0.72	0.073	0.98
C17orf49	0.7	0.074	0.98
EIF3I	0.67	0.074	0.98
OST4	0.83	0.074	0.98
RPSA	0.7	0.074	0.98
CNOT3	0.72	0.074	0.98
GPR161	0.72	0.074	0.98
CENPJ	0.72	0.074	0.98
PEBP4	0.72	0.074	0.98
SHANK2	0.72	0.074	0.98
CDK16	0.68	0.075	0.98
PTPN23	0.67	0.075	0.98
AGPS	0.7	0.075	0.98
TRMT12	0.72	0.075	0.98
TAF4	0.72	0.075	0.98
INO80C	0.72	0.075	0.98
KIAA1671	0.71	0.075	0.98
DPY19L2	0.71	0.075	0.98
C19orf35	0.71	0.076	0.98
RCOR3	0.69	0.076	0.98
CPNE3	0.71	0.076	0.98
BASP1	0.71	0.076	0.98
CCT6B	0.71	0.076	0.98
non-targeting-7549	1.5	0.076	0.98
SLC1A4	0.71	0.076	0.98
F11	0.71	0.076	0.98
OIP5	0.71	0.076	0.98
IDE	0.69	0.076	0.98
TIAL1	0.71	0.077	0.98
NSA2	0.67	0.077	0.98
GP2	0.71	0.077	0.98
SNAP47	0.71	0.077	0.98
PGM2	0.71	0.077	0.98
LAMC2	0.71	0.078	0.98
MBTPS1	0.71	0.078	0.98
CRY2	0.71	0.078	0.98
ELF3	0.69	0.078	0.98
DAO	0.67	0.078	0.98
CHRNB3	0.71	0.078	0.98
BRD1	0.71	0.078	0.98
PARP6	0.65	0.078	0.98
UBE2G2	0.71	0.079	0.98
ZNF444	0.71	0.079	0.98
COL4A1	0.71	0.079	0.98
KIF9	0.65	0.079	0.98
IFT88	0.67	0.079	0.98
LPPR3	0.71	0.079	0.98
SLC17A1	0.71	0.079	0.98
SLC25A26	0.66	0.079	0.98
SEC23B	0.71	0.079	0.98
CNN1	0.69	0.079	0.98
PGS1	0.71	0.079	0.98
FIGLA	0.71	0.079	0.98
FEN1	0.69	0.079	0.98
FERD3L	0.71	0.079	0.98
ISCA2	0.71	0.079	0.98
SDF4	0.71	0.079	0.98
non-targeting-2730	1.5	0.079	0.98
GSTP1	0.63	0.08	0.98
NEDD8	0.71	0.08	0.98
MPHOSPH6	0.66	0.08	0.98
ANXA10	0.71	0.08	0.98
ZSWIM4	0.71	0.08	0.98
C16orf59	0.71	0.08	0.98
P2RY10	0.71	0.08	0.98
ABRA	0.71	0.08	0.98
RWDD1	0.68	0.08	0.98
KIAA1257	0.7	0.081	0.98
SENP5	0.7	0.081	0.98
non-targeting-1582	1.5	0.081	0.98
KRTAP10-6	0.7	0.081	0.98
SSRP1	0.7	0.081	0.98
FBXO17	0.63	0.081	0.98
non-targeting-5492	1.5	0.081	0.98
C5orf49	0.7	0.081	0.98
H2AFY	0.72	0.081	0.98
AVIL	0.66	0.081	0.98
CLDN8	0.7	0.082	0.98
SLC25A28	0.7	0.082	0.98
non-targeting-9635	1.5	0.082	0.98
non-targeting-784	1.5	0.082	0.98
IRF2BPL	0.7	0.082	0.98
MICA	0.7	0.082	0.98
VPS36	0.65	0.082	0.98
FNTA	0.63	0.082	0.98
TAF13	0.7	0.082	0.98
BARHL1	0.7	0.082	0.98
C2orf47	0.66	0.083	0.98
CCDC69	0.7	0.083	0.98
FAHD2B	0.7	0.083	0.98
HMP19	0.7	0.083	0.98
UTP3	0.7	0.083	0.98
RNF151	0.7	0.083	0.98
AKAP9	0.7	0.083	0.98
non-targeting-6645	1.5	0.083	0.98
VILL	0.7	0.083	0.98
SNX2	0.65	0.083	0.98
IGSF22	0.7	0.084	0.98
IARS2	0.7	0.084	0.98
RPAP1	0.7	0.084	0.98
DNPEP	0.7	0.084	0.98
PCYT2	0.66	0.084	0.98
WDR12	0.66	0.084	0.98
CDK11A	0.7	0.084	0.98
GPR45	0.7	0.084	0.98
KIAA0355	0.7	0.084	0.98
TMCO2	0.7	0.085	0.98
ZBTB8OS	0.68	0.085	0.98
POU1F1	0.7	0.085	0.98
PYY	0.7	0.085	0.98
KIAA1737	0.7	0.085	0.98
OPN4	0.7	0.085	0.98
SMG1	0.67	0.085	0.98
TPRA1	0.63	0.085	0.98
MPPED2	0.67	0.085	0.98
RALYL	0.7	0.086	0.98
PSMA5	0.64	0.086	0.98
MBTD1	0.64	0.086	0.98
FANCM	0.69	0.086	0.98
ANKLE1	0.69	0.086	0.98
NOB1	0.67	0.086	0.98
LEMD3	0.69	0.086	0.98
STAP2	0.69	0.086	0.98
URI1	0.64	0.086	0.98
DMBT1	0.69	0.086	0.98
non-targeting-2713	1.5	0.087	0.98
RARS2	0.64	0.087	0.98
NCAN	0.69	0.087	0.98
METTL20	0.65	0.087	0.98
ULK1	0.69	0.087	0.98
SLC35G6	0.69	0.087	0.98
DOPEY2	0.69	0.087	0.98
HLTF	0.69	0.087	0.98
MINOS1	0.69	0.087	0.98
FAM134B	0.67	0.087	0.98
HIST1H2AJ	0.91	0.087	0.98
XDH	0.69	0.087	0.98
TRAPPC2L	0.65	0.087	0.98
PITPNC1	0.69	0.088	0.98
OR5K3	0.71	0.088	0.98
XRCC3	0.69	0.088	0.98
SPATS1	0.69	0.088	0.98
non-targeting-10933	1.5	0.088	0.98
CCDC104	0.63	0.088	0.98
OCM2	0.98	0.088	0.98
BTG1	0.57	0.088	0.98
ATP1A3	0.69	0.088	0.98
DNM2	0.69	0.088	0.98
ZNF143	0.65	0.088	0.98
PNLDC1	0.69	0.089	0.98
KERA	0.69	0.089	0.98
EPC2	0.69	0.089	0.98
GGT5	0.65	0.089	0.98
DCTN4	0.69	0.089	0.98
SLC25A10	0.69	0.089	0.98
OR2T11	0.69	0.089	0.98
VPS28	0.69	0.09	0.98
MAP6	0.69	0.09	0.98
RGS8	0.69	0.09	0.98
ZNF281	0.69	0.09	0.98
KIF14	0.69	0.09	0.98
SYT10	0.69	0.09	0.98
BCAS3	0.69	0.09	0.98
DNAJB12	0.69	0.09	0.98
SOCS6	0.69	0.09	0.98
DCTN1	0.69	0.09	0.98
DHRS12	0.63	0.09	0.98
MALT1	0.69	0.09	0.98
TSSC4	0.69	0.09	0.98
KRTAP23-1	0.69	0.09	0.98
UBE3B	0.69	0.091	0.98
LATS1	0.69	0.091	0.98
MYO7A	0.69	0.091	0.98
WBP11	0.69	0.091	0.98
DDX4	0.69	0.091	0.98
TUBB4A	0.69	0.091	0.98
TIMM23	0.56	0.091	0.98
non-targeting-5642	1.5	0.091	0.98
LENG1	0.68	0.091	0.98
GPX7	0.68	0.091	0.98
FAM13B	0.63	0.091	0.98
non-targeting-6357	1.4	0.091	0.98
RFPL4B	0.68	0.091	0.98
AKR1B10	0.68	0.091	0.98
NAA15	0.65	0.091	0.98
KCTD2	0.68	0.091	0.98
POLR1B	0.68	0.092	0.98
non-targeting-1114	1.4	0.092	0.98
SEC23A	0.68	0.092	0.98
TMEM104	0.68	0.092	0.98
SIGLEC12	0.61	0.092	0.98
SF3A2	0.68	0.092	0.98
CEACAM5	0.68	0.092	0.98
UBE3A	0.66	0.092	0.98
ZNF74	0.68	0.092	0.98
SEPN1	0.66	0.092	0.98
non-targeting-2189	1.4	0.092	0.98
ZC3H11A	0.68	0.092	0.98
KBTBD13	0.68	0.092	0.98
GCOM1	0.62	0.092	0.98
non-targeting-3063	1.4	0.092	0.98
non-targeting-8336	1.4	0.093	0.98
SIGLEC11	0.68	0.093	0.98
SH2D3A	0.66	0.093	0.98
DFNB59	0.64	0.093	0.98
PHYHIP	0.68	0.093	0.98
PTPRF	0.64	0.093	0.98
TARS2	0.62	0.093	0.98
ANKRD26	0.68	0.093	0.98
BCL2L13	0.66	0.093	0.98
GGCX	0.68	0.093	0.98
FAM65C	0.68	0.094	0.98
FCGR1B	0.66	0.094	0.98
DNAH5	0.68	0.094	0.98
LDB2	0.68	0.094	0.98
DDX6	0.63	0.094	0.98
TMEM176B	0.68	0.094	0.98
IGDCC4	0.68	0.094	0.98
TRIM52	0.68	0.094	0.98
PRKRIR	0.62	0.095	0.98
AGAP9	0.52	0.095	0.98
PELO	0.68	0.095	0.98
MCEE	0.68	0.095	0.98
PTPLB	0.68	0.095	0.98
SNX9	0.68	0.095	0.98
SH2B3	0.68	0.095	0.98
MYF6	0.68	0.095	0.98
PRKACB	0.68	0.095	0.98
ANP32E	0.64	0.095	0.98
non-targeting-5021	1.4	0.095	0.98
SLC35B1	0.64	0.095	0.98
EAF1	0.68	0.096	0.98
CACNA1D	0.68	0.096	0.98
GGT7	0.68	0.096	0.98
EDN2	0.64	0.096	0.98
non-targeting-9588	1.4	0.096	0.98
BIVM	0.65	0.096	0.98
SLC25A48	0.68	0.096	0.98
RPS23	0.58	0.096	0.98
TUBGCP3	0.62	0.096	0.98
KRR1	0.64	0.096	0.98
KLC4	0.68	0.096	0.98
ARHGAP22	0.63	0.096	0.98
NDUFAF7	0.64	0.096	0.98
PRKCG	0.68	0.096	0.98
TMEM106C	0.68	0.096	0.98
CDK5RAP1	0.63	0.096	0.98
EFNB1	0.68	0.096	0.98
ELF4	0.68	0.096	0.98
S100B	0.68	0.096	0.98
non-targeting-10823	1.4	0.097	0.98
DNMT1	0.68	0.097	0.98
non-targeting-7132	1.4	0.097	0.98
NAE1	0.64	0.097	0.98
non-targeting-9885	1.4	0.097	0.98
SHF	0.67	0.097	0.98
HAUS1	0.64	0.097	0.98
CASP2	0.67	0.097	0.98
RAB3B	0.67	0.097	0.98
CD22	0.65	0.097	0.98
RALGAPB	0.64	0.097	0.98
YY2	0.67	0.097	0.98
FGL1	0.64	0.097	0.98
SPATA2L	0.67	0.097	0.98
non-targeting-10006	1.4	0.098	0.98
ANXA8	0.65	0.098	0.98
NFKBID	0.67	0.098	0.98
PTX3	0.67	0.098	0.98
TBC1D3G	1.1	0.098	0.98
MOGS	0.67	0.098	0.98
VIMP	0.67	0.098	0.98
HDGF	0.64	0.098	0.98
TRIM34	0.67	0.098	0.98
MAPKAPK3	0.64	0.098	0.98
SCNN1D	0.67	0.098	0.98
FAM136A	0.67	0.098	0.98
RAB11A	0.63	0.099	0.98
RARRES3	0.63	0.099	0.98
CTNNBIP1	0.67	0.099	0.98
non-targeting-5427	1.4	0.099	0.98
SCAP	0.61	0.099	0.98
MPP6	0.67	0.099	0.98
CDC7	0.62	0.099	0.98
PGA3	0.57	0.099	0.98
HOXD1	0.67	0.099	0.98
CARS	0.67	0.099	0.98
LRCH4	0.57	0.1	0.98
TBC1D10C	0.67	0.1	0.98
ANKDD1B	0.67	0.1	0.98
F8	0.67	0.1	0.98
C10orf128	0.63	0.1	0.98
TLDC1	0.67	0.1	0.98
GIF	0.67	0.1	0.98
ATRIP	0.59	0.1	0.98
OR10H4	0.67	0.1	0.98
SPCS3	0.67	0.1	0.98
CCDC140	0.67	0.1	0.98
non-targeting-1172	1.4	0.1	0.98
ARHGEF40	0.67	0.1	0.98
ZNF865	0.67	0.1	0.98
MRPS30	0.67	0.1	0.98
MOB1B	0.67	0.1	0.98
BAALC	0.65	0.1	0.98
BAIAP3	0.67	0.1	0.98
CREB5	0.67	0.1	0.98
ZNF701	0.67	0.1	0.98
PRAMEF8	0.94	0.1	0.98
non-targeting-4821	1.4	0.1	0.98
SPAG17	0.63	0.1	0.98
TEAD2	0.61	0.1	0.98
TPX2	0.67	0.1	0.98
STX18	0.67	0.1	0.98
IFNK	0.67	0.1	0.98
SCAF1	0.67	0.1	0.98
C2CD4B	0.67	0.1	0.98
non-targeting-11574	1.4	0.1	0.98
HID1	0.66	0.1	0.98
CCAR2	0.63	0.1	0.98
JPH1	0.66	0.1	0.98
DYRK2	0.66	0.1	0.98
SNRPE	0.68	0.1	0.98
PROSER2	0.66	0.1	0.98
non-targeting-11561	1.4	0.1	0.98
DBT	0.63	0.1	0.98
CAD	0.66	0.1	0.98
FAM83H	0.66	0.1	0.98
non-targeting-4303	1.4	0.1	0.98
MS4A10	0.66	0.1	0.98
FREM3	0.66	0.1	0.98
PLIN2	0.64	0.1	0.98
ASF1B	0.66	0.1	0.98
ENOX2	0.66	0.1	0.98
AGPAT6	0.66	0.1	0.98
SLC45A1	0.66	0.1	0.98
RPIA	0.66	0.1	0.98
GORASP1	0.66	0.1	0.98
CCDC86	0.66	0.1	0.98
HSPA5	0.66	0.1	0.98
IGJ	0.66	0.1	0.99
C12orf57	0.66	0.1	0.99
non-targeting-8746	1.4	0.1	0.99
CMTR1	0.66	0.1	0.99
non-targeting-4746	1.4	0.1	0.99
NIPSNAP3A	0.66	0.1	0.99
ZSCAN21	0.66	0.1	0.99
DIS3	0.66	0.1	0.99
PAGE2	0.58	0.11	0.99
NDEL1	0.61	0.11	0.99
PHACTR2	0.64	0.11	0.99
SPC24	0.66	0.11	0.99
AGBL2	0.66	0.11	0.99
CLEC2B	0.64	0.11	0.99
DTL	0.66	0.11	0.99
CSNK1A1L	0.66	0.11	0.99
UQCRB	0.61	0.11	0.99
PI4KB	0.66	0.11	0.99
non-targeting-2906	1.4	0.11	0.99
KCNJ11	0.66	0.11	0.99
SLC26A8	0.66	0.11	0.99
SPG7	0.62	0.11	0.99
GPBP1L1	0.62	0.11	0.99
COMMD4	0.64	0.11	0.99
FAM19A1	0.66	0.11	0.99
API5	0.62	0.11	0.99
LCN15	0.66	0.11	0.99
non-targeting-4815	1.4	0.11	0.99
non-targeting-1685	1.4	0.11	0.99
TSPAN31	0.61	0.11	0.99
WDR75	0.66	0.11	0.99
FAM8A1	0.62	0.11	0.99
PCDHGA1	0.66	0.11	0.99
PDK3	0.66	0.11	0.99
FAM9A	0.66	0.11	0.99
C12orf43	0.66	0.11	0.99
CYB561A3	0.66	0.11	0.99
LRRC31	0.66	0.11	0.99
MSGN1	0.66	0.11	0.99
C19orf53	0.64	0.11	0.99
OR52N2	0.65	0.11	0.99
SPTLC3	0.65	0.11	0.99
ETAA1	0.64	0.11	0.99
SMG8	0.65	0.11	0.99
PGD	0.6	0.11	0.99
POLR2I	0.64	0.11	0.99
ZNF329	0.65	0.11	0.99
WASF1	0.65	0.11	0.99
KRT76	0.65	0.11	0.99
PCYT1A	0.65	0.11	0.99
ZNF275	0.65	0.11	0.99
ORAOV1	0.65	0.11	0.99
CR1	0.65	0.11	0.99
SCAPER	0.62	0.11	0.99
ARPC2	0.61	0.11	0.99
PARK2	0.65	0.11	0.99
HGF	0.65	0.11	0.99
RBFOX1	0.62	0.11	0.99
POLR3GL	0.65	0.11	0.99
non-targeting-11192	1.4	0.11	0.99
ZNRD1	0.65	0.11	0.99
NOC2L	0.65	0.11	0.99
LYRM1	0.65	0.11	0.99
SEMA6A	0.62	0.11	0.99
SP3	0.62	0.11	0.99
C17orf96	0.65	0.11	0.99
CAB39	0.65	0.11	0.99
MEFV	0.65	0.11	0.99
HES6	0.65	0.11	0.99
PARP1	0.65	0.11	0.99
SLC9C1	0.65	0.11	0.99
NTSR1	0.65	0.11	0.99
NIF3L1	0.65	0.11	0.99
WDR44	0.65	0.11	0.99
MRP63	0.65	0.11	0.99
METAP1D	0.65	0.11	0.99
CWC25	0.65	0.11	0.99
CD200R1	0.62	0.11	0.99
ETNPPL	0.62	0.11	0.99
C18orf54	0.65	0.11	0.99
non-targeting-9358	1.3	0.11	0.99
non-targeting-1466	1.3	0.11	0.99
GAPDHS	0.65	0.11	0.99
UBXN4	0.63	0.11	0.99
OVOL2	0.63	0.11	0.99
CTDSPL2	0.63	0.11	0.99
KRTAP10-4	0.65	0.11	0.99
non-targeting-548	1.3	0.11	0.99
ASPA	0.65	0.11	0.99
SRPRB	0.65	0.11	0.99
RNF167	0.59	0.11	0.99
EPHX2	0.65	0.11	0.99
SOCS5	0.65	0.11	0.99
non-targeting-3997	1.3	0.11	0.99
DHX57	0.61	0.11	0.99
TMCC1	0.65	0.11	0.99
PPIL2	0.65	0.11	0.99
GINS1	0.65	0.11	0.99
FNIP2	0.65	0.11	0.99
WHSC1L1	0.63	0.11	0.99
TSR1	0.61	0.11	0.99
ZMIZ2	0.63	0.11	0.99
EBNA1BP2	0.65	0.11	0.99
PIN1	0.65	0.11	0.99
MS4A13	0.84	0.11	0.99
C14orf169	0.65	0.11	0.99
AP3S1	0.65	0.11	0.99
THOC2	0.63	0.11	0.99
SLC35F1	0.64	0.11	0.99
CPT1C	0.64	0.11	0.99
non-targeting-10244	1.3	0.12	0.99
non-targeting-1817	1.3	0.12	0.99
SLC35E2	0.64	0.12	0.99
ZBED6	0.64	0.12	0.99
GP1BA	0.64	0.12	0.99
PPP1CA	0.64	0.12	0.99
OR11H2	0.91	0.12	0.99
NOL10	0.64	0.12	0.99
SEC24A	0.61	0.12	0.99
OR10V1	0.64	0.12	0.99
CCDC11	0.64	0.12	0.99
AKR1C2	0.64	0.12	0.99
non-targeting-1291	1.3	0.12	0.99
ELOF1	0.64	0.12	0.99
SAP25	0.64	0.12	0.99
TRPM2	0.64	0.12	0.99
KLK2	0.64	0.12	0.99
BAX	0.61	0.12	0.99
RRM1	0.63	0.12	0.99
PRUNE2	0.64	0.12	0.99
BABAM1	0.64	0.12	0.99
ARHGDIG	0.64	0.12	0.99
CCDC34	0.64	0.12	0.99
MXRA8	0.64	0.12	0.99
non-targeting-1353	1.3	0.12	0.99
non-targeting-9372	1.3	0.12	0.99
non-targeting-5848	1.3	0.12	0.99
KIAA0556	0.61	0.12	0.99
TSEN15	0.62	0.12	0.99
non-targeting-4609	1.3	0.12	0.99
MMRN2	0.64	0.12	0.99
C1orf74	0.64	0.12	0.99
GPR155	0.64	0.12	0.99
WIPF3	0.64	0.12	0.99
PRR12	0.64	0.12	0.99
ZHX3	0.64	0.12	0.99
CLCNKA	0.64	0.12	0.99
non-targeting-2233	1.3	0.12	0.99
HELZ	0.61	0.12	0.99
DDX5	0.64	0.12	0.99
non-targeting-258	1.3	0.12	0.99
HRH1	0.64	0.12	0.99
non-targeting-11310	1.3	0.12	0.99
CRH	0.64	0.12	0.99
MUC4	0.64	0.12	0.99
HIPK2	0.64	0.12	0.99
SFRP5	0.64	0.12	0.99
MRPL23	0.64	0.12	0.99
RAD18	0.64	0.12	0.99
ARNT	0.61	0.12	0.99
EFNA4	0.64	0.12	0.99
SMAD4	0.62	0.12	0.99
OR2M3	0.64	0.12	0.99
HIST1H3D	0.64	0.12	0.99
ADIRF	0.64	0.12	0.99
POM121	0.6	0.12	0.99
PCLO	0.64	0.12	0.99
HIST2H2AC	0.64	0.12	0.99
SAR1A	0.62	0.12	0.99
CHAC1	0.64	0.12	0.99
METTL1	0.6	0.12	0.99
STK35	0.64	0.12	0.99
COIL	0.6	0.12	0.99
UBE2D2	0.62	0.12	0.99
PRPS1L1	0.6	0.12	0.99
CDC42BPB	0.63	0.12	0.99
BRIX1	0.62	0.12	0.99
THOC5	0.63	0.12	0.99
XRN1	0.63	0.12	0.99
SPINT3	0.63	0.12	0.99
CWC22	0.62	0.12	0.99
ZNF619	0.63	0.12	0.99
C9orf3	0.63	0.12	0.99
LGSN	0.63	0.12	0.99
CD96	0.63	0.12	0.99
KPTN	0.6	0.12	0.99
CNGB3	0.63	0.12	0.99
TRAF3	0.63	0.12	0.99
SEC14L1	0.62	0.12	0.99
NUPL2	0.63	0.12	0.99
non-targeting-11315	1.3	0.12	0.99
TECPR2	0.6	0.12	0.99
SLC22A10	0.6	0.12	0.99
PRKX	0.63	0.12	0.99
non-targeting-11242	1.3	0.12	0.99
non-targeting-6209	1.3	0.12	0.99
TMC6	0.58	0.12	0.99
MRPS18B	0.6	0.12	0.99
IL17F	0.63	0.12	0.99
non-targeting-5504	1.3	0.12	0.99
CAPZB	0.63	0.13	0.99
THAP9	0.63	0.13	0.99
ZFPM1	0.6	0.13	0.99
GPNMB	0.63	0.13	0.99
HOXA2	0.63	0.13	0.99
TRERF1	0.63	0.13	0.99
ZNF581	0.63	0.13	0.99
SPINT2	0.61	0.13	0.99
HIST1H3F	0.63	0.13	0.99
TXNL4B	0.63	0.13	0.99
NEK4	0.6	0.13	0.99
DDX49	0.58	0.13	0.99
ATXN7L2	0.63	0.13	0.99
SNRPB	0.63	0.13	0.99
KIAA0040	0.63	0.13	0.99
non-targeting-7657	1.3	0.13	0.99
PRB4	0.63	0.13	0.99
PI15	0.63	0.13	0.99
HMGB1	0.58	0.13	0.99
SLC22A6	0.63	0.13	0.99
HSD17B10	0.6	0.13	0.99
ADAM18	0.63	0.13	0.99
GRIA2	0.63	0.13	0.99
ZNF789	0.63	0.13	0.99
THRAP3	0.63	0.13	0.99
LDHA	0.58	0.13	0.99
KANK3	0.63	0.13	0.99
non-targeting-4672	1.3	0.13	0.99
ZNF419	0.63	0.13	0.99
non-targeting-1827	1.3	0.13	0.99
non-targeting-448	1.3	0.13	0.99
CEP57	0.6	0.13	0.99
ABR	0.63	0.13	0.99
MSTN	0.63	0.13	0.99
MYT1L	0.63	0.13	0.99
non-targeting-5585	1.3	0.13	0.99
NOS2	0.61	0.13	0.99
non-targeting-7637	1.3	0.13	0.99
SRPX	0.63	0.13	0.99
TTC23	0.61	0.13	0.99
GRK6	0.63	0.13	0.99
non-targeting-3203	1.3	0.13	0.99
NCOA2	0.63	0.13	0.99
SLK	0.59	0.13	0.99
GLUD1	0.59	0.13	0.99
non-targeting-279	1.3	0.13	0.99
CIAO1	0.59	0.13	0.99
non-targeting-2626	1.3	0.13	0.99
SHOC2	0.59	0.13	0.99
TMLHE	0.61	0.13	0.99
SH3PXD2A	0.63	0.13	0.99
TFPT	0.63	0.13	0.99
non-targeting-6601	1.3	0.13	0.99
ZNF384	0.63	0.13	0.99
SERP2	0.63	0.13	0.99
SRD5A3	0.58	0.13	0.99
UMOD	0.61	0.13	0.99
non-targeting-4582	1.3	0.13	0.99
TTI1	0.62	0.13	0.99
SLCO4A1	0.54	0.13	0.99
C18orf65	0.64	0.13	0.99
ATPIF1	0.62	0.13	0.99
WDYHV1	0.62	0.13	0.99
C6orf141	0.62	0.13	0.99
DDX47	0.62	0.13	0.99
CDK7	0.62	0.13	0.99
TANC1	0.62	0.13	0.99
ARHGEF25	0.56	0.13	0.99
RPRML	0.62	0.13	0.99
TUBA1A	0.62	0.13	0.99
RPS9	0.61	0.13	0.99
PHLDB1	0.59	0.13	0.99
LRRC39	0.62	0.13	0.99
ITFG3	0.62	0.13	0.99
RBBP8NL	0.62	0.13	0.99
MS4A1	0.62	0.13	0.99
TSPAN5	0.61	0.13	0.99
HMGCS1	0.61	0.13	0.99
CLDN5	0.62	0.13	0.99
SSR4	0.62	0.13	0.99
CALB1	0.62	0.13	0.99
ANAPC11	0.62	0.13	0.99
FSCN3	0.62	0.13	0.99
ANKRD52	0.62	0.13	0.99
PRLR	0.62	0.13	0.99
CYTH3	0.62	0.13	0.99
SCO2	0.62	0.13	0.99
ZNF812	0.62	0.13	0.99
non-targeting-10954	1.3	0.13	0.99
PDDC1	0.56	0.13	0.99
non-targeting-4118	1.3	0.13	0.99
SNRPB2	0.6	0.13	0.99
YOD1	0.62	0.13	0.99
MPDZ	0.6	0.13	0.99
C1orf137	0.62	0.13	0.99
CYBA	0.62	0.13	0.99
PPHLN1	0.59	0.13	0.99
non-targeting-2604	1.3	0.13	0.99
AQP12A	0.71	0.13	0.99
PRCP	0.62	0.13	0.99
CASQ1	0.62	0.13	0.99
non-targeting-4652	1.3	0.13	0.99
HRCT1	0.62	0.13	0.99
STAMBP	0.59	0.13	0.99
non-targeting-946	1.3	0.13	0.99
NUDT5	0.59	0.13	0.99
TGIF1	0.62	0.13	0.99
TYMP	0.59	0.13	0.99
NDUFB10	0.56	0.13	0.99
FFAR1	0.62	0.13	0.99
non-targeting-85	1.3	0.13	0.99
non-targeting-10293	1.3	0.13	0.99
EXOSC2	0.59	0.13	0.99
KIFC1	0.62	0.13	0.99
C7orf49	0.62	0.13	0.99
CDT1	0.62	0.13	0.99
BCL2L15	0.62	0.13	0.99
VPS8	0.59	0.13	0.99
RB1	0.62	0.13	0.99
OR2F1	0.62	0.14	0.99
PIGQ	0.59	0.14	0.99
non-targeting-9888	1.3	0.14	0.99
SDF2	0.62	0.14	0.99
SESN2	0.62	0.14	0.99
KLK8	0.62	0.14	0.99
OR10G2	0.62	0.14	0.99
BAAT	0.62	0.14	0.99
GSG1L	0.62	0.14	0.99
XKR4	0.62	0.14	0.99
RPL4	0.58	0.14	0.99
CALML4	0.62	0.14	0.99
SNAPC5	0.62	0.14	0.99
PLA2G2A	0.59	0.14	0.99
GUCY2F	0.62	0.14	0.99
REEP4	0.62	0.14	0.99
NTRK3	0.62	0.14	0.99
C1orf116	0.62	0.14	0.99
KIF5B	0.62	0.14	0.99
SECISBP2L	0.62	0.14	0.99
MRPS11	0.57	0.14	0.99
CORO7-PAM16	1.2	0.14	0.99
TRIM33	0.62	0.14	0.99
STX16	0.6	0.14	0.99
DBF4	0.58	0.14	0.99
ANKRD9	0.62	0.14	0.99
CARNS1	0.62	0.14	0.99
SF1	0.6	0.14	0.99
non-targeting-4726	1.2	0.14	0.99
KIF3B	0.61	0.14	0.99
GRIFIN	0.74	0.14	0.99
SLC35G1	0.61	0.14	0.99
non-targeting-6786	1.2	0.14	0.99
TCF20	0.61	0.14	0.99
LRP1	0.61	0.14	0.99
SLC22A4	0.61	0.14	0.99
non-targeting-8521	1.2	0.14	0.99
LY6G6C	0.61	0.14	0.99
MED19	0.61	0.14	0.99
CALCOCO1	0.61	0.14	0.99
SGPL1	0.6	0.14	0.99
RPN1	0.61	0.14	0.99
ARL11	0.61	0.14	0.99
FRG2B	0.7	0.14	0.99
OR5AU1	0.61	0.14	0.99
HN1L	0.61	0.14	0.99
SEPHS2	0.61	0.14	0.99
MATK	0.61	0.14	0.99
PHKG2	0.56	0.14	0.99
PRM3	0.65	0.14	0.99
SENP2	0.57	0.14	0.99
SMARCA5	0.57	0.14	0.99
NOP2	0.61	0.14	0.99
EIF4EBP3	0.61	0.14	0.99
FAM19A2	0.61	0.14	0.99
TNFSF18	0.61	0.14	0.99
LDHAL6A	0.61	0.14	0.99
AGPAT2	0.61	0.14	0.99
CCDC92	0.61	0.14	0.99
AMY2A	0.51	0.14	0.99
GPX3	0.53	0.14	0.99
TRPM1	0.61	0.14	0.99
FASTKD5	0.61	0.14	0.99
LETM2	0.58	0.14	0.99
FIBCD1	0.61	0.14	0.99
CREG2	0.61	0.14	0.99
CD63	0.61	0.14	0.99
LYZL4	0.61	0.14	0.99
CNTROB	0.61	0.14	0.99
non-targeting-3583	1.2	0.14	0.99
non-targeting-5340	1.2	0.14	0.99
RERG	0.61	0.14	0.99
non-targeting-5542	1.2	0.14	0.99
RPS28	0.61	0.14	0.99
NLRP13	0.61	0.14	0.99
GDI2	0.58	0.14	0.99
HK2	0.61	0.14	0.99
C9orf24	0.61	0.14	0.99
CRYBB2	0.61	0.14	0.99
USH2A	0.61	0.14	0.99
ABHD12B	0.61	0.14	0.99
RECQL	0.61	0.14	0.99
SOAT1	0.61	0.14	0.99
CLDN24	0.66	0.14	0.99
C15orf48	0.61	0.14	0.99
TRIM39	0.61	0.14	0.99
C1orf27	0.58	0.14	0.99
GAR1	0.61	0.14	0.99
ZNF345	0.61	0.14	0.99
TULP1	0.61	0.14	0.99
GOLGA4	0.57	0.14	0.99
POM121L12	0.61	0.14	0.99
PATE2	0.61	0.14	0.99
SPOCK3	0.61	0.15	0.99
TSSK4	0.59	0.15	0.99
SMYD3	0.59	0.15	0.99
PSMC4	0.61	0.15	0.99
HIST3H3	0.61	0.15	0.99
BTG3	0.61	0.15	0.99
PRKAR2A	0.58	0.15	0.99
POT1	0.56	0.15	0.99
RAD17	0.58	0.15	0.99
KCNQ3	0.61	0.15	0.99
MTF2	0.6	0.15	0.99
SORBS2	0.6	0.15	0.99
LTN1	0.6	0.15	0.99
non-targeting-5058	1.2	0.15	0.99
COA6	0.6	0.15	0.99
ZNF17	0.6	0.15	0.99
OR6C1	0.6	0.15	0.99
PRKRIP1	0.52	0.15	0.99
ZSCAN2	0.6	0.15	0.99
SLMO2	0.6	0.15	0.99
RBM7	0.6	0.15	0.99
ZNF526	0.6	0.15	0.99
EID1	0.6	0.15	0.99
POLR3H	0.6	0.15	0.99
LCE1A	0.56	0.15	0.99
MRPL55	0.6	0.15	0.99
ARHGAP9	0.59	0.15	0.99
FGF19	0.6	0.15	0.99
FCRL2	0.57	0.15	0.99
MYEOV2	0.6	0.15	0.99
HK1	0.53	0.15	0.99
FAM161B	0.6	0.15	0.99
ZBTB3	0.6	0.15	0.99
OR4C11	0.6	0.15	0.99
non-targeting-1173	1.2	0.15	0.99
APOBEC3D	0.6	0.15	0.99
ZBTB12	0.6	0.15	0.99
USP46	0.6	0.15	0.99
GLRX3	0.6	0.15	0.99
ANAPC13	0.6	0.15	0.99
DGCR2	0.6	0.15	0.99
WDR86	0.58	0.15	0.99
PFN1	0.56	0.15	0.99
GTF2A2	0.6	0.15	0.99
SGSM1	0.6	0.15	0.99
ADAT3	0.6	0.15	0.99
DUXA	0.6	0.15	0.99
KIAA1644	0.6	0.15	0.99
DHX9	0.56	0.15	0.99
SERP1	0.6	0.15	0.99
BRWD3	0.57	0.15	0.99
NOLC1	0.6	0.15	0.99
MUS81	0.6	0.15	0.99
WNT7B	0.6	0.15	0.99
C6orf62	0.57	0.15	0.99
FAM19A4	0.6	0.15	0.99
CLTA	0.6	0.15	0.99
PDSS1	0.6	0.15	0.99
SLC8A3	0.6	0.15	0.99
THAP8	0.6	0.15	0.99
PCDHGA10	0.6	0.15	0.99
CSN2	0.6	0.15	0.99
INTS9	0.6	0.15	0.99
non-targeting-9734	1.2	0.15	0.99
ACSM1	0.57	0.15	0.99
APOL2	0.6	0.15	0.99
WDR43	0.57	0.15	0.99
RNF115	0.56	0.15	0.99
UMODL1	0.57	0.15	0.99
SLC37A2	0.57	0.15	0.99
TOE1	0.6	0.15	0.99
INHBA	0.6	0.15	0.99
SMIM23	0.6	0.15	0.99
THAP7	0.6	0.15	0.99
MED15	0.54	0.15	0.99
LAMB3	0.6	0.15	0.99
KLHL4	0.57	0.15	0.99
CENPA	0.6	0.15	0.99
KCTD9	0.6	0.15	0.99
GTF2H2	0.5	0.15	0.99
RXRA	0.6	0.15	0.99
SPG21	0.55	0.15	0.99
REPS1	0.6	0.15	0.99
non-targeting-7902	1.2	0.15	0.99
XPR1	0.6	0.15	0.99
ERCC4	0.6	0.15	0.99
PICALM	0.52	0.16	0.99
WDR18	0.56	0.16	0.99
SLC10A4	0.6	0.16	0.99
non-targeting-10479	1.2	0.16	0.99
KIF11	0.59	0.16	0.99
ATP7B	0.59	0.16	0.99
WASH1	0.59	0.16	0.99
PCBP1	0.59	0.16	0.99
TNS1	0.56	0.16	0.99
COX15	0.55	0.16	0.99
PORCN	0.58	0.16	0.99
ARHGEF1	0.58	0.16	0.99
TAS2R39	0.59	0.16	0.99
MED24	0.59	0.16	0.99
LBX2	0.59	0.16	0.99
TMCC2	0.59	0.16	0.99
MTFR1L	0.58	0.16	0.99
EXOSC7	0.56	0.16	0.99
LAT2	0.59	0.16	0.99
SLC6A11	0.59	0.16	0.99
NPR2	0.56	0.16	0.99
GAS2L2	0.59	0.16	0.99
ZFAT	0.59	0.16	0.99
SEC61A1	0.56	0.16	0.99
PTPLAD1	0.56	0.16	0.99
non-targeting-7108	1.2	0.16	0.99
non-targeting-7719	1.2	0.16	0.99
KCTD1	0.59	0.16	0.99
NUS1	0.59	0.16	0.99
VPS4A	0.57	0.16	0.99
PROKR1	0.59	0.16	0.99
CHRNB1	0.57	0.16	0.99
RAB26	0.59	0.16	0.99
CIT	0.59	0.16	0.99
non-targeting-447	1.2	0.16	0.99
BLOC1S3	0.59	0.16	0.99
EIF2B5	0.59	0.16	0.99
ADAMTSL2	0.56	0.16	0.99
HNRNPUL2	0.54	0.16	0.99
SEC22B	0.59	0.16	0.99
MATN2	0.53	0.16	0.99
non-targeting-2248	1.2	0.16	0.99
RGSL1	0.59	0.16	0.99
RAMP3	0.59	0.16	0.99
SH3BP5L	0.59	0.16	0.99
DMRTA1	0.59	0.16	0.99
GLI3	0.57	0.16	0.99
DUSP27	0.59	0.16	0.99
ITGAM	0.59	0.16	0.99
GABPB2	0.55	0.16	0.99
WDR1	0.59	0.16	0.99
TMEM240	0.59	0.16	0.99
ASPSCR1	0.59	0.16	0.99
MYL7	0.59	0.16	0.99
KRT74	0.59	0.16	0.99
TRIT1	0.59	0.16	0.99
non-targeting-3980	1.2	0.16	0.99
OPCML	0.59	0.16	0.99
MRPL39	0.56	0.16	0.99
TPRG1	0.59	0.16	0.99
CNTRL	0.56	0.16	0.99
PRSS57	0.59	0.16	0.99
NOTUM	0.59	0.16	0.99
C14orf177	0.59	0.16	0.99
LTBP3	0.56	0.16	0.99
UPF1	0.59	0.16	0.99
ZC3H7B	0.56	0.16	0.99
TSNARE1	0.57	0.16	0.99
PKP4	0.59	0.16	0.99
OLA1	0.51	0.16	0.99
GPSM2	0.56	0.16	0.99
RBM33	0.59	0.16	0.99
BHMT2	0.57	0.16	0.99
ERCC1	0.56	0.16	0.99
DGCR6L	0.57	0.16	0.99
non-targeting-8378	1.2	0.16	0.99
MOS	0.59	0.16	0.99
ARGLU1	0.59	0.16	0.99
KLF16	0.59	0.16	0.99
P2RX6	0.56	0.16	0.99
GSR	0.59	0.16	0.99
KCNB2	0.58	0.16	0.99
PPM1D	0.56	0.16	0.99
DHRS4L2	0.56	0.16	0.99
RBBP8	0.58	0.16	0.99
RSBN1L	0.56	0.16	0.99
non-targeting-2679	1.1	0.16	0.99
PLCD3	0.58	0.17	0.99
U2AF1	0.57	0.17	0.99
HNRNPC	0.51	0.17	0.99
non-targeting-3274	1.1	0.17	0.99
non-targeting-11061	1.1	0.17	0.99
TBX3	0.58	0.17	0.99
MISP	0.58	0.17	0.99
WDR46	0.58	0.17	0.99
TEX14	0.58	0.17	0.99
MAP3K19	0.58	0.17	0.99
SCGB2A1	0.58	0.17	0.99
NUBP1	0.55	0.17	0.99
RDH13	0.58	0.17	0.99
FRYL	0.57	0.17	0.99
DUSP3	0.58	0.17	0.99
GADL1	0.58	0.17	0.99
DLGAP2	0.58	0.17	0.99
CLDN1	0.58	0.17	0.99
DUSP18	0.58	0.17	0.99
CA5B	0.58	0.17	0.99
KPNA1	0.55	0.17	0.99
KLRF1	0.57	0.17	0.99
PPP2R2A	0.55	0.17	0.99
SLC37A3	0.54	0.17	0.99
EIF3H	0.54	0.17	0.99
TFAP2B	0.58	0.17	0.99
NLGN4Y	0.58	0.17	0.99
IL3	0.58	0.17	0.99
CLEC11A	0.58	0.17	0.99
ROPN1B	0.58	0.17	0.99
PTAFR	0.58	0.17	0.99
LINC00452	0.58	0.17	0.99
RBL2	0.58	0.17	0.99
CHTF18	0.58	0.17	0.99
JPH2	0.58	0.17	0.99
SH2D2A	0.58	0.17	0.99
CSNK1G2	0.58	0.17	0.99
SNX14	0.58	0.17	0.99
GNA15	0.58	0.17	0.99
SHROOM1	0.58	0.17	0.99
H3F3B	0.58	0.17	0.99
KIAA1045	0.58	0.17	0.99
ARL8B	0.58	0.17	0.99
NOP10	0.58	0.17	0.99
TPPP	0.58	0.17	0.99
CERS1	0.58	0.17	0.99
E2F7	0.58	0.17	0.99
GIGYF1	0.58	0.17	0.99
non-targeting-5302	1.1	0.17	0.99
NANOG	0.52	0.17	0.99
PRRC2B	0.53	0.17	0.99
FXR2	0.58	0.17	0.99
TMEM174	0.58	0.17	0.99
TSHR	0.58	0.17	0.99
MYOM3	0.58	0.17	0.99
FXYD4	0.58	0.17	0.99
ZNF99	0.58	0.17	0.99
LRRC8D	0.58	0.17	0.99
ATRX	0.56	0.17	0.99
DNAJC8	0.58	0.17	0.99
DPPA2	0.54	0.17	0.99
SIRT5	0.58	0.17	0.99
PSMB2	0.58	0.17	0.99
non-targeting-4307	1.1	0.17	0.99
WDR65	0.58	0.17	0.99
PPP1R13B	0.58	0.17	0.99
ZFAND5	0.55	0.17	0.99
KPNA3	0.55	0.17	0.99
2023-09-14	0.58	0.17	0.99
BEST2	0.58	0.17	0.99
MTNR1A	0.58	0.17	0.99
RSPH1	0.58	0.17	0.99
CLCN4	0.58	0.17	0.99
non-targeting-2961	1.1	0.17	0.99
TTLL12	0.58	0.17	0.99
PDF	0.58	0.17	0.99
CDYL2	0.58	0.17	0.99
DENND1A	0.53	0.17	0.99
VDR	0.58	0.17	0.99
IPO7	0.54	0.17	0.99
PYROXD1	0.58	0.17	0.99
BPIFA3	0.56	0.17	0.99
NAA25	0.55	0.17	0.99
MRPL42	0.58	0.17	0.99
ACIN1	0.58	0.17	0.99
CADM3	0.58	0.17	0.99
HLA-DOB	0.58	0.17	0.99
non-targeting-8141	1.1	0.17	0.99
TXNRD3	0.58	0.17	0.99
SMCO2	0.58	0.17	0.99
SLC25A18	0.57	0.17	0.99
EXOC2	0.57	0.17	0.99
CCL22	0.57	0.17	0.99
JMJD8	0.56	0.17	0.99
USP36	0.57	0.17	0.99
TRIM61	0.57	0.17	0.99
STMN4	0.56	0.17	0.99
RPL24	0.53	0.17	0.99
non-targeting-5952	1.1	0.17	0.99
RPA1	0.57	0.17	0.99
TIMM10	0.57	0.17	0.99
MSMP	0.57	0.17	0.99
CDC26	0.57	0.17	0.99
KIF18B	0.57	0.17	0.99
UPK1B	0.55	0.17	0.99
EVI2A	0.57	0.17	0.99
ATP6AP1	0.56	0.18	0.99
ADCY7	0.54	0.18	0.99
MKL1	0.55	0.18	0.99
ZFP62	0.57	0.18	0.99
OXCT1	0.55	0.18	0.99
CCDC175	0.57	0.18	0.99
GPR137B	0.53	0.18	0.99
LRMP	0.55	0.18	0.99
EVI5	0.53	0.18	0.99
FAM21A	0.51	0.18	0.99
SMAD9	0.57	0.18	0.99
C11orf24	0.56	0.18	0.99
CPSF6	0.57	0.18	0.99
non-targeting-8352	1.1	0.18	0.99
CD163	0.57	0.18	0.99
NMB	0.57	0.18	0.99
CEP290	0.54	0.18	0.99
VEZT	0.51	0.18	0.99
LSS	0.53	0.18	0.99
ZNF668	0.57	0.18	0.99
YTHDC2	0.54	0.18	0.99
non-targeting-4743	1.1	0.18	0.99
SOHLH1	0.57	0.18	0.99
NT5DC2	0.53	0.18	0.99
NANOS2	0.57	0.18	0.99
ZGLP1	0.57	0.18	0.99
CDC25C	0.57	0.18	0.99
DIDO1	0.57	0.18	0.99
non-targeting-9902	1.1	0.18	0.99
SP9	0.57	0.18	0.99
CD1A	0.57	0.18	0.99
COX7A2	0.56	0.18	0.99
ATP13A2	0.52	0.18	0.99
C14orf105	0.57	0.18	0.99
SLC2A12	0.57	0.18	0.99
TAS2R30	0.57	0.18	0.99
DNAI1	0.54	0.18	0.99
KIAA2013	0.57	0.18	0.99
SH3GLB2	0.52	0.18	0.99
FKBP2	0.57	0.18	0.99
non-targeting-10332	1.1	0.18	0.99
UGT2A2	0.58	0.18	0.99
WDR64	0.57	0.18	0.99
SC5D	0.55	0.18	0.99
SMIM14	0.54	0.18	0.99
YIPF4	0.54	0.18	0.99
KLF7	0.54	0.18	0.99
SLC16A9	0.57	0.18	0.99
LSG1	0.57	0.18	0.99
SHC4	0.57	0.18	0.99
C10orf54	0.57	0.18	0.99
DNAJC9	0.57	0.18	0.99
WDHD1	0.54	0.18	0.99
IL27RA	0.52	0.18	0.99
non-targeting-1605	1.1	0.18	0.99
ZSCAN23	0.57	0.18	0.99
HMG20A	0.57	0.18	0.99
ALOX5AP	0.54	0.18	0.99
ZBTB16	0.57	0.18	0.99
NAPRT1	0.57	0.18	0.99
C11orf63	0.57	0.18	0.99
BTN2A1	0.57	0.18	0.99
non-targeting-6000	1.1	0.18	0.99
BUD31	0.57	0.18	0.99
UTP15	0.57	0.18	0.99
EXOC1	0.57	0.18	0.99
KCNK9	0.57	0.18	0.99
SCN4A	0.57	0.18	0.99
RFC2	0.52	0.18	0.99
ANGEL2	0.54	0.18	0.99
MRPL30	0.55	0.18	0.99
LGALS3	0.57	0.18	0.99
CD40LG	0.57	0.18	0.99
ENPP2	0.54	0.18	0.99
BANF1	0.57	0.18	0.99
CSF2RA	0.48	0.18	0.99
TSR3	0.56	0.18	0.99
MRPS22	0.56	0.18	0.99
MOB1A	0.56	0.18	0.99
BAI2	0.52	0.18	0.99
MRPS36	0.56	0.18	0.99
KLHL40	0.56	0.18	0.99
FOXD4L4	0.59	0.18	0.99
BAMBI	0.56	0.18	0.99
FURIN	0.56	0.18	0.99
NUDCD1	0.56	0.18	0.99
TIMM21	0.56	0.18	0.99
ATG14	0.56	0.18	0.99
GATA2	0.56	0.18	0.99
ATP2B3	0.56	0.18	0.99
SAYSD1	0.56	0.18	0.99
non-targeting-8630	1.1	0.18	0.99
CNTN4	0.56	0.19	0.99
BBIP1	0.56	0.19	0.99
STOM	0.56	0.19	0.99
NPM3	0.54	0.19	0.99
GRIK3	0.56	0.19	0.99
ERVV-1	0.56	0.19	0.99
ZNF575	0.56	0.19	0.99
PHF16	0.56	0.19	0.99
ARHGAP27	0.56	0.19	0.99
non-targeting-7728	1.1	0.19	0.99
OSBP	0.54	0.19	0.99
ZBED2	0.56	0.19	0.99
CARD17	0.56	0.19	0.99
HNRNPA3	0.49	0.19	0.99
ZNF823	0.56	0.19	0.99
TREM1	0.56	0.19	0.99
SLC25A11	0.56	0.19	0.99
GGT6	0.56	0.19	0.99
OR5T3	0.56	0.19	0.99
TMX1	0.55	0.19	0.99
SPATA31D3	0.56	0.19	0.99
RPL9	0.49	0.19	0.99
KCNJ14	0.56	0.19	0.99
PRELID1	0.55	0.19	0.99
AS3MT	0.55	0.19	0.99
DNAH17	0.56	0.19	0.99
SLC25A24	0.56	0.19	0.99
GPC2	0.56	0.19	0.99
NET1	0.53	0.19	0.99
ATP5E	0.59	0.19	0.99
ANXA11	0.56	0.19	0.99
[truncated: 13,327 more rows]
