# Supplementary material for: DDB1 engagement defines the selectivity of S656 analogs for cyclin K degradation over CDK inhibition
Source: EMBO Rep. 2025 Apr 28;26(11):2836–54. doi: 10.1038/s44319-025-00448-y (PMC12152147; doi:10.1038/s44319-025-00448-y)
Supplement: Supplementary file 7 — Data Set EV3 [file 44319_2025_448_MOESM7_ESM.xlsx]

## Sheet: Description
Total proteome data of OCI-AML5 cells exposed 5 hours to 8 mM of S656

## Sheet: datavolcanoplot
Names	logpval	log2FC
CCNK	1.35806	-7.26427
GNL1	1.25928	-6.61933
RIOK2	1.9482	-4.75054
PMYT1	0.596163	-4.72251
PM34	1.22656	-4.27797
ABR	1.73077	-4.00001
1B82	0.784874	-3.67745
INGR1	1.88819	-3.49934
F111A	1.00442	-3.49661
TTC19	0.973868	-3.42381
IFIT1	0.625258	-3.33987
PPR21	0.541009	-3.32415
CHD1	1.11281	-3.30078
4ET	1.55757	-3.19108
RO52	0.871851	-3.17338
LRRF2	1.02104	-3.14293
IBP2	0.876942	-3.13463
RM18	1.29435	-3.10784
CHTOP	2.44864	-3.09376
RFIP1	1.71599	-3.08848
ELMO2	0.927382	-3.04932
PLIN2	3.046	-3.01629
TT21B	1.1664	-3.01027
AURKA	2.48184	-3.00823
CHSTC	0.82616	-2.91674
H13	2.42369	-2.90861
SH3G1	1.14402	-2.87222
AAK1	0.713257	-2.86101
ZBT11	0.83476	-2.83206
FMC1	1.3966	-2.80447
H2A1J	0.404712	-2.78841
H2A1H	0.404712	-2.78841
H2AJ	0.404712	-2.78841
H2A2C	0.404712	-2.78841
H2A1D	0.404712	-2.78841
H2A1B	0.404712	-2.78841
H2A1C	0.404712	-2.78841
H2A3	0.404712	-2.78841
H2A1	0.404712	-2.78841
H2A2A	0.404712	-2.78841
PMS2	2.02282	-2.71967
COG1	0.639857	-2.69499
PIR	0.447592	-2.69186
S12A7	1.75587	-2.68336
AT2C1	2.44292	-2.67868
SYNM	0.639315	-2.67749
PEX6	1.44212	-2.66706
GCFC2	0.813721	-2.65076
HERC1	0.295152	-2.63057
L10K	0.930174	-2.62966
GNA11	1.20258	-2.57914
NOTC3	0.965325	-2.56731
YPEL5	0.704072	-2.52532
MP2K4	1.03992	-2.51338
ST7	5.69542	-2.48175
P2RY8	1.45267	-2.47561
PLOD1	0.704793	-2.46806
SPS2	2.07661	-2.46502
DJC15	1.50083	-2.46376
NCF1	0.735197	-2.45946
PCBP3	0.438991	-2.45637
PDIP3	1.52805	-2.43568
REEP4	1.68832	-2.42979
ZKSC2	0.418564	-2.39996
ATP5J	0.404499	-2.39658
CALL3	0.920764	-2.35664
TISD	1.82672	-2.35569
DPEP1	0.81869	-2.34572
S38A5	1.09622	-2.34331
ZBT7A	2.15631	-2.3237
KLC2	0.612252	-2.30811
2ABB	0.47782	-2.30294
TMF1	0.747939	-2.28091
VPS72	0.369491	-2.27854
STAR7	2.21495	-2.27805
FLNC	0.376907	-2.26639
MYH14	0.440738	-2.2599
FXR2	1.34385	-2.25224
COG3	0.759224	-2.24392
GSK3A	1.12658	-2.24121
KTI12	1.46128	-2.22301
ZBTB1	0.999353	-2.22271
COMD7	0.49479	-2.22
CTF8A	0.719894	-2.21029
GALD1	0.510159	-2.12253
DCP2	1.19553	-2.11493
RN219	1.36648	-2.11056
TOP3A	0.895404	-2.1103
JAK1	1.29466	-2.1045
DDA1	0.609226	-2.10154
RINL	0.645052	-2.09478
SMG7	0.895441	-2.09137
LICH	0.498576	-2.0911
ARP8	0.8837	-2.0886
PHAR1	0.654859	-2.08797
JARD2	1.12985	-2.06666
DIA1	0.961567	-2.03158
A16L1	0.683719	-2.0313
ARL6	1.57561	-2.02867
PDLI2	0.496507	-2.0262
ALKB1	0.5445	-2.0193
KPCA	2.45798	-2.00908
ZFAN5	0.929788	-1.99859
SIMC1	0.69975	-1.9803
TNR6A	0.745232	-1.96968
MTM1	0.823247	-1.9583
NEUR1	0.453397	-1.94774
COIL	2.13495	-1.92977
PTPRJ	1.05707	-1.92411
BROX	1.0879	-1.9128
ALG5	0.81219	-1.9056
FKBP2	0.737139	-1.89763
TBCC	1.12305	-1.89394
2ABD	0.472448	-1.88236
PYRD1	0.752723	-1.87434
PA1B2	1.11349	-1.86552
SHOT1	0.780085	-1.86316
GPI8	0.336097	-1.85704
SMYD2	0.477827	-1.84567
CRADD	1.08196	-1.84204
EXOC6	0.898771	-1.84159
NF2IP	0.497474	-1.84049
SNX8	1.02256	-1.8183
FA45B	0.958181	-1.81274
LEG12	0.631582	-1.80965
SIR1	0.753308	-1.80961
NLRP3	1.40084	-1.80567
FA45A	0.982968	-1.79848
TBC23	0.811563	-1.79674
NOTC2	0.782553	-1.79244
UBP1	0.828691	-1.78011
DSCR3	0.955612	-1.76435
STAM1	0.581607	-1.76419
WEE1	1.00584	-1.74419
LLPH	0.576782	-1.74042
TEC	0.895995	-1.73831
ZN516	0.280117	-1.73814
MKRN2	1.96385	-1.73596
HSP76	0.418363	-1.73376
DDX56	1.0051	-1.72938
SP100	0.764158	-1.72496
STAT6	0.539861	-1.70029
NSD2	1.09733	-1.69279
ORML1	0.395228	-1.69264
NUD15	2.09802	-1.69137
GCP4	0.827803	-1.68133
RPAP2	1.89639	-1.68114
CTU2	0.43326	-1.67631
ATIF1	0.226233	-1.65683
VAV2	1.5757	-1.65186
ORML2	0.394458	-1.65136
ATPF1	0.969305	-1.64876
ANR52	0.701842	-1.64864
NSUN4	0.410175	-1.64763
DOCK7	0.410871	-1.64629
DPB1	0.823682	-1.64561
DDX59	0.391547	-1.63723
CXXC1	0.872705	-1.63641
P4K2A	1.09485	-1.63175
KDM3A	0.364357	-1.62698
MTMR6	0.740478	-1.61374
TREX1	0.425059	-1.61147
SYVN1	2.76487	-1.59681
TBK1	1.16175	-1.59395
A4	0.811872	-1.59261
VPS36	2.18097	-1.59207
ZC3H1	0.289452	-1.5872
RPC2	0.494264	-1.58049
CNST	1.29054	-1.57553
COG2	1.39756	-1.57328
AT2B1	0.590769	-1.571
NAA16	0.277404	-1.56212
AL1L1	0.383291	-1.55598
INT7	0.367626	-1.54978
CD180	2.29303	-1.54482
GTPB2	0.863295	-1.5407
RM55	0.614954	-1.54015
HMCS1	3.05477	-1.5305
GOG8R	0.58091	-1.52247
GOG8O	0.58091	-1.52247
GOG8N	0.58091	-1.52247
ECI2	0.539252	-1.52214
ESPL1	0.431843	-1.5141
EAPP	0.716551	-1.5128
RUFY1	0.762848	-1.51007
RABX5	1.09414	-1.50031
ZNFX1	0.161416	-1.49781
PLXB2	2.44239	-1.49697
ZN543	1.85613	-1.48789
ZN264	1.85613	-1.48789
KHDC4	3.13737	-1.47689
ASCC2	0.681378	-1.4767
RM14	0.178485	-1.47652
ACY1	0.443718	-1.47652
NKRF	0.405152	-1.47011
AFTIN	0.943906	-1.46563
CMPK2	0.651053	-1.45781
CLIP1	1.06204	-1.45235
HS905	0.710734	-1.43906
STALP	0.533453	-1.4333
NEUA	0.577507	-1.43301
SMG9	0.905505	-1.43122
UBP13	0.635089	-1.42512
COG6	0.30728	-1.42142
LRC58	2.65351	-1.4198
UNK	0.503436	-1.4108
SYAM	0.384224	-1.4085
RM23	1.01388	-1.40773
INT9	0.574324	-1.40456
ELF1	1.43365	-1.39756
GBRAP	0.57508	-1.39298
STON1	0.409831	-1.38826
NUDT8	0.346227	-1.38569
DCP1B	0.829847	-1.37908
RRN3	0.533465	-1.37806
CCNT1	1.36337	-1.3778
FA76B	0.435357	-1.36907
TLN2	0.762512	-1.36859
AT2B2	0.379968	-1.36508
PYRG2	0.458829	-1.35346
TOM5	0.364374	-1.35224
ZN511	1.56636	-1.35043
TTC5	0.497596	-1.34913
CBP	0.525073	-1.34672
LYST	0.340338	-1.34551
MOD5	0.752899	-1.34209
RAB13	0.713294	-1.34113
LRWD1	0.367737	-1.34088
ARID2	0.523888	-1.33986
ADAP1	0.365775	-1.33963
KIF27	0.418653	-1.33669
DIDO1	0.459825	-1.32641
LANC1	0.370978	-1.32427
GFI1	0.880598	-1.32052
CSKI1	0.63358	-1.31873
ZN574	0.601619	-1.31752
NAA11	0.210501	-1.31537
RPP38	1.01874	-1.30888
RAD21	2.17435	-1.30573
HERC2	1.55967	-1.3032
DPOE1	2.16343	-1.30243
QKI	0.656034	-1.28734
LTOR5	1.83573	-1.28632
PIHD1	1.01467	-1.27727
TPC2A	0.832012	-1.27448
CDK5	0.362587	-1.2665
CASC3	0.600596	-1.26536
TRM13	0.962355	-1.25684
WDR47	0.803442	-1.252
PPOX	1.81807	-1.24304
KI21B	0.595298	-1.24233
MA7D3	0.801838	-1.24133
TM201	0.708785	-1.23829
TRIPC	0.702657	-1.23805
IKKA	1.22271	-1.23794
SNF8	0.714859	-1.23627
N4BP2	0.911518	-1.2359
MED12	0.837913	-1.23523
ZWINT	0.151342	-1.23399
RXRA	1.18133	-1.23233
ASF1A	0.448693	-1.22654
VPS16	0.759817	-1.2262
DUS12	1.14291	-1.2236
KKCC2	0.570296	-1.22354
ORC2	0.650622	-1.22348
RENT2	1.68015	-1.21495
STK38	0.76766	-1.21435
NEDD4	0.458613	-1.21333
CKS2	1.28485	-1.20778
STRP1	0.501035	-1.20721
HTF4	0.750421	-1.20405
MCAF1	1.2088	-1.19903
I17RA	0.739877	-1.19344
PMM2	1.20564	-1.19211
CDK12	2.89143	-1.18762
CLCN7	0.329778	-1.18703
SIR2	0.601676	-1.18589
4EBP2	0.261637	-1.18214
EH1L1	1.05715	-1.18195
NSRP1	0.813054	-1.18099
EFL1	0.509889	-1.18064
NAA20	1.34907	-1.17393
NEK7	0.629063	-1.17335
UB2R1	0.243614	-1.17272
LRMP	1.19652	-1.17245
RBP1	1.32561	-1.168
NDK3	0.532524	-1.16722
TMX2	1.00754	-1.16646
RFT1	0.883608	-1.16014
PAB4L	2.03109	-1.1563
PUS7L	0.38394	-1.15617
VAV3	1.01156	-1.15236
NFX1	0.423995	-1.14814
TTK	2.16633	-1.14751
COG8	0.320664	-1.13736
RA54B	0.432168	-1.13347
ASAP1	0.229976	-1.13335
R13P3	0.547067	-1.13252
URGCP	0.460407	-1.13077
KI13B	2.2615	-1.13016
GTPBA	0.679259	-1.12896
PCYOX	0.738723	-1.1261
RPP40	0.952142	-1.12564
USE1	0.408838	-1.12422
PLXD1	0.774256	-1.1225
ITM2B	0.611652	-1.11839
IKKB	0.771317	-1.11774
JMJD6	0.647727	-1.11765
BUB1	0.502275	-1.11644
CAF1A	0.943223	-1.11637
MON2	0.571923	-1.11236
PISD	0.613774	-1.11037
DPH1	0.492987	-1.11023
CLC11	0.978884	-1.10954
FNTB	0.969079	-1.10497
STX4	1.96505	-1.10443
PABP5	1.34271	-1.10035
TTBK1	0.597549	-1.10004
MMGT1	0.557374	-1.09661
NAKD2	0.671031	-1.09105
RPP29	1.87485	-1.09087
TXLNG	0.810824	-1.08145
SFXN3	0.233498	-1.07659
TRI26	0.297457	-1.07435
SZRD1	1.17628	-1.07004
DNJA3	0.262956	-1.06775
PRC2A	1.85514	-1.06428
NGAP	0.385916	-1.06307
C2CD5	0.607617	-1.06125
NRROS	0.951881	-1.05813
HIP1R	0.474584	-1.04947
RASA3	0.888702	-1.04744
HIKES	0.695561	-1.04492
MYD88	0.461027	-1.04491
EXOC2	0.297307	-1.04209
INT13	0.305204	-1.03868
MAGD2	0.692407	-1.03533
NFRKB	0.463526	-1.03489
MET2B	0.338009	-1.0328
BICD1	0.364278	-1.03238
DCNL5	0.312633	-1.03047
DOK2	0.384232	-1.02979
TSNAX	0.660301	-1.0247
PO2F3	1.48774	-1.02021
MAN1	0.448994	-1.01634
ZNF22	2.92948	-1.01442
SYFM	1.57771	-1.01297
PDLI5	0.918786	-1.00894
TM9S3	0.870271	-1.0073
TB182	0.249777	-1.00634
TIM21	0.734218	-1.00583
UN13D	0.898216	-0.993507
CHMP6	0.576877	-0.990969
EMAL4	0.548696	-0.990884
PRPS3	0.360237	-0.98908
MRM3	0.703347	-0.984917
CE051	0.965398	-0.984875
PO2F1	1.34068	-0.984605
RHEB	1.10949	-0.984312
TAF6	0.679364	-0.983242
ERF3B	0.338622	-0.9824
MOB3B	0.652901	-0.977521
TLK1	0.416763	-0.974349
SP1	1.09084	-0.971853
CSN7B	0.449898	-0.970453
RM46	0.554797	-0.969888
CCD43	0.657055	-0.969534
DFFB	0.345833	-0.968875
FA98B	0.608393	-0.967742
S4A7	0.828131	-0.965107
DNLI3	1.98441	-0.962051
NRIP1	0.940181	-0.959756
CASP2	0.598201	-0.957668
CATS	0.531734	-0.955598
PAIP1	0.348397	-0.953772
DLGP4	0.91466	-0.952924
TF3A	1.28164	-0.952546
IRF8	0.51762	-0.949041
NT5C	0.300675	-0.948277
GSH1	0.788991	-0.947385
LENG8	0.610819	-0.946232
AAKB1	0.20244	-0.945763
TIFA	0.323083	-0.945095
CEP76	0.901994	-0.944094
GSTM1	0.736514	-0.9422
GALT3	0.247742	-0.937227
CI129	1.23835	-0.936234
TBC15	0.75436	-0.935766
TPC11	0.732239	-0.934423
HORN	0.363496	-0.933128
ENOG	0.197772	-0.933104
SUZ12	1.4913	-0.93217
TAF8	0.460506	-0.930801
HELZ	0.975983	-0.927862
KC1D	1.02207	-0.926528
MAON	0.388895	-0.923058
GNA13	1.56728	-0.922904
GPCP1	0.253736	-0.922738
HDGR2	1.52084	-0.922459
COMD3	0.690556	-0.917227
TRXR2	0.446181	-0.917149
SRPRB	2.18358	-0.905981
HS71L	0.964753	-0.905061
ORC6	1.65044	-0.904844
ZN681	1.93802	-0.904676
TM9S1	0.760089	-0.904168
F207A	0.638565	-0.903919
FAKD2	1.0244	-0.899595
AURKB	0.193591	-0.898943
DJC11	0.29162	-0.897569
PPME1	2.18728	-0.894737
PGRC1	0.716989	-0.891932
DDX58	0.28236	-0.891459
KBTBB	1.16008	-0.890032
RM21	1.28058	-0.882668
SRP19	0.336948	-0.882289
ALG1	0.40197	-0.881753
FABD	1.11474	-0.880496
S35B2	0.211497	-0.873198
TUT7	0.821826	-0.872626
H14	1.44347	-0.872423
FA98C	0.353005	-0.871371
TMED4	0.392951	-0.871101
MSS4	0.285981	-0.868909
P5CR2	0.591456	-0.867286
SIAE	1.26355	-0.866258
UB2Q1	1.20274	-0.86585
SEC20	0.456413	-0.865245
MBOA5	0.69966	-0.864844
NDK7	0.422331	-0.86441
GNL3	0.908097	-0.862292
TM177	0.71254	-0.862092
1C07	0.862948	-0.860739
THOC7	0.741454	-0.860646
AIDA	0.428052	-0.860423
YETS4	0.510245	-0.857925
WDCP	0.384931	-0.856303
PODXL	0.897563	-0.853755
STK25	0.15317	-0.852668
H90B4	0.352081	-0.85124
MINK1	0.233832	-0.850749
PPR18	0.40665	-0.849369
ABRX1	0.384025	-0.847162
MEPCE	1.03795	-0.846059
RM44	0.765645	-0.845421
CF203	0.33745	-0.843363
DYR1A	0.591724	-0.843055
TBB2B	0.289257	-0.842157
RL13A	0.653266	-0.838692
NCF1C	0.801873	-0.836657
SRXN1	2.16563	-0.833982
MO4L2	1.88055	-0.833877
NAA30	1.00537	-0.831107
2A5A	0.579556	-0.829959
CTU1	1.69142	-0.829629
LARP7	1.70475	-0.826578
UTRO	0.373156	-0.826022
ATG3	1.60338	-0.825228
RPOM	1.17549	-0.824593
RSBN1	0.747393	-0.823816
CASP	0.490766	-0.820909
YTHD3	0.369031	-0.817865
GOLI4	0.526779	-0.817228
RT63	0.209555	-0.81431
PIGS	0.161572	-0.813136
CNOT9	0.690034	-0.812413
ASPM	0.31385	-0.811619
YBOX1	1.535	-0.80848
LRC8A	0.364137	-0.806484
ZN679	1.51751	-0.806061
ZN716	1.51751	-0.806061
TPPC4	0.306908	-0.797534
ANC2	0.484121	-0.795207
C170B	0.50661	-0.794553
KNL1	0.121583	-0.792965
NUMB	0.635755	-0.79291
MCM8	1.43221	-0.789984
ANR54	0.356269	-0.788553
RAB4A	0.28646	-0.788259
COQ5	1.92314	-0.786952
TGFR1	0.127359	-0.786867
NO40	1.73304	-0.786016
RBM40	0.685469	-0.783695
RT23	0.30265	-0.782906
S27A4	0.488354	-0.781663
ZN732	0.524533	-0.781525
MGME1	0.247082	-0.77932
EMSA1	0.592757	-0.777215
AAR2	0.423726	-0.775702
RBL1	1.52313	-0.775148
BAP1	0.307201	-0.771835
AR6P6	0.330845	-0.771226
NIT1	0.670068	-0.77081
APC5	0.30646	-0.769721
IBTK	0.412884	-0.767031
DCTN5	0.852906	-0.764917
TAF1	0.255773	-0.764327
RUXE	0.701277	-0.764038
IRS2	0.838417	-0.763406
LTV1	0.90077	-0.762466
CYTSA	0.314904	-0.76235
YTHD2	2.30209	-0.760412
AP4B1	0.722888	-0.758659
HNMT	0.165074	-0.758644
NSE3	0.523174	-0.757991
P4R3A	0.864092	-0.757928
COG7	0.263552	-0.755423
PCF11	0.866957	-0.755184
ZNF34	1.43051	-0.754852
PGTB1	0.28475	-0.750193
ARL3	0.77602	-0.750172
PP2BC	0.314093	-0.749024
MED8	0.456112	-0.746437
GALT2	0.932254	-0.745854
ERBIN	0.673146	-0.745707
DIP2B	1.48679	-0.745509
AVL9	1.12758	-0.745161
ACBD6	0.425228	-0.74409
CENPE	2.25637	-0.742271
MTFP1	0.169129	-0.741494
DPOG1	0.968881	-0.740992
RPC4	0.233501	-0.739712
K2C1	0.508644	-0.737403
COTL1	0.49553	-0.736826
H12	1.73703	-0.736408
ARNT	0.55959	-0.736179
COMD9	0.577576	-0.734964
ASF1B	0.483754	-0.734332
MY18A	0.33011	-0.734226
LIMS1	1.04516	-0.733589
WASF2	0.705864	-0.733334
SHCBP	0.328263	-0.731436
K1C9	0.287785	-0.731291
BICD2	0.468231	-0.731064
WDR76	0.50423	-0.729156
KAD4	0.644403	-0.728085
DDX24	1.51225	-0.727934
PCCB	0.581038	-0.726908
SMAD3	0.362337	-0.726171
TOR1B	1.23473	-0.723834
NEMO	1.07851	-0.723481
M3K1	0.658495	-0.721786
GATA	0.470481	-0.721698
YTHD1	0.332614	-0.720647
RABEK	0.319998	-0.720509
HLAE	0.333417	-0.719789
RDH10	0.725957	-0.719662
SPRY4	0.148356	-0.71934
CCNL2	0.82075	-0.719
E2F4	1.13667	-0.718946
OSBL9	1.04777	-0.715261
UBQL2	0.518843	-0.715238
GON4L	0.761479	-0.714363
ASH2L	0.156997	-0.7137
SYPL1	0.745705	-0.713372
ICEF1	1.23212	-0.713221
UBS3B	0.206621	-0.706779
CP131	0.543218	-0.705954
NIPA	0.666886	-0.705723
CASP8	0.483017	-0.704949
CCD25	0.276157	-0.703851
RB12B	1.13117	-0.70307
RASA1	0.361345	-0.700243
TMED9	0.238057	-0.695784
ZN593	0.92235	-0.69558
MARK3	1.33382	-0.694628
NOB1	0.877015	-0.694223
ISOC2	1.21688	-0.694188
PTRD1	0.465042	-0.693858
PTN9	0.582111	-0.692461
PAXI1	0.691338	-0.69155
WDR37	0.391885	-0.689475
AKAP9	0.30805	-0.688412
MOFA1	1.27516	-0.688402
HSP77	0.333002	-0.68829
CA052	0.182208	-0.686614
EMC7	0.514546	-0.685443
VPP1	0.200939	-0.685287
ILVBL	0.263819	-0.684377
ARAP1	0.468982	-0.683599
PDE3B	0.247605	-0.683438
ZGPAT	0.629663	-0.683069
CDK16	1.1991	-0.682874
SETX	1.24124	-0.681528
RNH2A	0.735931	-0.680459
ACSL1	0.590221	-0.678275
TF3C3	0.781842	-0.676483
S7A6O	0.15126	-0.674985
TBC9B	0.752293	-0.673545
CYTSB	1.06178	-0.670397
FNBP1	0.190397	-0.670113
TRI44	0.416379	-0.669967
DI3L1	0.194539	-0.669733
NOP16	1.89182	-0.66623
CCNB1	0.823793	-0.664557
ZEB2	0.331451	-0.663518
VIP1	2.1873	-0.663015
MARH5	0.457092	-0.662652
ZFAN1	0.452054	-0.662468
DCAF5	0.3936	-0.662202
HEXI1	0.446997	-0.66131
DCAF1	1.55067	-0.658564
UBE2T	0.14085	-0.657964
FBX9	0.319769	-0.657598
TRI38	0.599609	-0.656765
ZFP91	1.92792	-0.655456
ST65G	0.301094	-0.654733
NUF2	0.825042	-0.654451
FAK2	0.573251	-0.653878
ANKL2	0.510031	-0.652419
SHC1	0.423534	-0.652003
TMED3	0.540779	-0.651682
CD38	0.229286	-0.651563
GTR1	0.129177	-0.650318
FOSL2	0.204232	-0.648678
UBE4A	0.335402	-0.64677
ENOPH	0.542773	-0.645948
PUM2	0.64303	-0.645095
PRPS1	0.772362	-0.64443
SYNE3	0.685557	-0.640895
SPE39	0.697721	-0.640415
DHRS7	1.20022	-0.637731
LDLR	0.40285	-0.637527
CEP41	0.800865	-0.637224
ZN622	2.12689	-0.637103
EPN1	0.980109	-0.635029
WDFY4	0.871553	-0.634061
NUP62	0.389065	-0.634059
SBNO1	1.17067	-0.633551
K1C24	0.335693	-0.63316
K1C13	0.335693	-0.63316
NDUF3	0.996693	-0.632966
RS27	1.04768	-0.631778
WDR44	0.261589	-0.630669
NOSIP	0.425983	-0.630222
ANM7	0.811155	-0.628396
FAF1	0.644433	-0.62624
STXB3	0.223253	-0.625833
EOGT	0.584262	-0.624914
ATE1	0.609021	-0.624727
RHG25	0.472754	-0.623266
C2D1A	0.30475	-0.622742
DP13A	1.02824	-0.620935
ATF1	0.420005	-0.620519
RAB21	3.50102	-0.620486
PPM1F	0.825071	-0.620104
MET7B	0.69572	-0.619582
LRC8C	0.503185	-0.619282
ZN592	0.711121	-0.618058
RBBP6	0.333569	-0.617829
TPPC9	0.293095	-0.616606
HGF	2.07712	-0.615882
TDRD7	0.755626	-0.613284
DR4L1	0.181426	-0.611736
ARP3B	0.171487	-0.611285
1C16	0.258464	-0.609999
RT15	1.32208	-0.609201
UBE3A	0.477066	-0.60909
DCAF6	0.269541	-0.608541
CATIN	0.189599	-0.607557
FADS2	1.66876	-0.605742
PLPL6	0.302417	-0.603435
IREB2	0.383047	-0.602627
TRABD	0.249813	-0.601917
CD123	1.05576	-0.60006
UCHL3	0.985328	-0.59911
MKNK1	0.45062	-0.598286
RM53	0.540502	-0.59801
K1143	0.280512	-0.596091
QCR7	0.721328	-0.59589
GIT2	1.04319	-0.595185
ABI1	0.796035	-0.595178
GEMI	0.84408	-0.594127
TBAL3	0.621244	-0.593382
DPP9	0.774728	-0.592228
VATG1	0.68071	-0.592182
KIFC1	0.68297	-0.591937
TYDP1	0.384829	-0.590005
GMDS	0.440791	-0.589935
LPP	0.386231	-0.589874
TLS1	0.839866	-0.589036
DECR	0.547135	-0.588771
ACSL5	0.555524	-0.587573
S19A1	1.45325	-0.587263
GCP60	1.43907	-0.586856
MO4L1	1.50538	-0.585262
GAS7	0.670041	-0.582905
ASNA	0.511385	-0.580807
RPB2	1.98289	-0.58072
RBM33	0.308707	-0.580697
SPDLY	0.951149	-0.57991
PELO	0.946356	-0.579549
RUNX1	2.15346	-0.578971
CK5P1	0.311433	-0.577413
ZN787	0.795868	-0.576794
MGAT1	0.369464	-0.576516
NKTR	0.47358	-0.573057
PA24A	0.462948	-0.571295
ITA5	0.191112	-0.569728
H15	2.97701	-0.56952
DHX33	0.127769	-0.566604
MTMRC	1.45843	-0.565885
NUDC2	0.595379	-0.564691
68MP	0.151086	-0.563527
GPHRB	0.797156	-0.561717
GPHRA	0.797156	-0.561717
F120A	0.762096	-0.561317
CNOT2	0.0796169	-0.560617
RDH14	0.453051	-0.559558
RM02	0.195546	-0.559004
STAG1	0.348956	-0.557585
SPT2	0.320592	-0.556843
CAMP1	0.184209	-0.55621
GCP2	0.437199	-0.5543
S38AA	0.279618	-0.554143
PAPOG	0.425601	-0.553342
SHIP2	0.407323	-0.551919
TGFB1	0.507385	-0.551357
GSK3B	0.434341	-0.550699
PARP4	0.638372	-0.550085
CNOT1	1.4267	-0.549917
MYOF	0.541252	-0.548965
IRAK3	1.08238	-0.54862
PSD12	1.1488	-0.548541
PTPRE	0.461987	-0.548096
EIF1A	1.188	-0.548021
OGA	0.669444	-0.547747
RPGF6	0.208506	-0.545834
STK3	0.84614	-0.545337
CARME	0.325417	-0.545252
FACR2	0.216493	-0.543955
LMNA	0.551545	-0.54309
PNO1	0.139044	-0.542948
CDC20	0.825552	-0.542739
EZH2	0.256	-0.542509
NDUF4	0.412743	-0.541798
NOG2	0.477848	-0.541788
WDR81	0.91613	-0.541068
RIR2	2.20471	-0.540681
NFS1	0.381349	-0.540314
ZC3H4	0.645176	-0.538437
DGCR8	0.279739	-0.538225
DCA13	0.415574	-0.538026
TRI56	0.574325	-0.536964
HECD1	0.906239	-0.53415
PP4C	0.55212	-0.532862
SPB8	0.606132	-0.532076
GNAI3	0.396459	-0.531038
VPS18	0.808323	-0.530989
ZDHC5	1.25436	-0.529626
ACOX1	0.224365	-0.529451
PAXI	0.344657	-0.528608
CD70	0.675796	-0.528554
CHAC2	0.0670907	-0.527565
AGO2	0.519499	-0.527206
RT09	0.529895	-0.525112
NIPBL	0.183845	-0.523152
KIF5C	0.289285	-0.520963
MBRL	0.626949	-0.520787
RHOQ	0.620589	-0.52024
RT06	0.469386	-0.519476
MCES	1.18271	-0.518625
RM34	0.504361	-0.518466
TF3C5	0.364418	-0.517975
FKB15	1.73213	-0.517496
NCEH1	0.522675	-0.516963
GDIA	0.452365	-0.51495
SNP23	0.439615	-0.513541
NDRG2	0.253014	-0.512477
RS15	1.96919	-0.512355
RASF2	0.597876	-0.51072
SPN90	0.298817	-0.510717
PPR3D	0.735304	-0.508178
TRM7	1.45772	-0.508013
FYCO1	0.481432	-0.505714
TPSN	0.553161	-0.505027
RM37	1.05345	-0.503548
KIF4A	0.45382	-0.503448
GGYF2	1.18826	-0.502082
ERLN1	0.424067	-0.50194
ESTD	0.570999	-0.501377
ABCD1	0.814951	-0.500219
LSG1	0.324589	-0.500036
GPDM	0.674072	-0.499749
NSDHL	1.10833	-0.499667
AKT1	0.623714	-0.499197
PHRF1	1.23019	-0.498334
BRAP	0.311765	-0.493368
HGS	0.666669	-0.492201
NUP85	0.761158	-0.486959
MSRA	0.166715	-0.486634
CD97	0.691315	-0.486321
XYLK	0.317716	-0.484832
WNK1	0.28727	-0.484567
SPS2L	2.34223	-0.483027
OTU6B	0.324129	-0.482546
RS13	0.472783	-0.48167
TACC3	1.13965	-0.481449
TTC4	1.33966	-0.481042
TMED5	0.325732	-0.480467
RT26	0.467963	-0.480322
NSE2	0.846741	-0.480316
PPIP2	1.20782	-0.479867
PK3C3	0.494334	-0.479659
YLAT2	0.294846	-0.479499
KLF16	1.04794	-0.477943
TXLNA	1.37809	-0.477172
AKAP1	1.47259	-0.476594
S23IP	1.38144	-0.475946
SACS	0.32336	-0.475822
DNJC3	0.491092	-0.474125
GOGA3	0.656997	-0.473697
2AAB	2.02356	-0.473285
UBP19	1.24247	-0.472712
RTN3	0.320664	-0.472515
WNK3	0.109042	-0.472497
CRLF3	0.231802	-0.471756
HMX3	1.25962	-0.470959
WASC4	2.09126	-0.470936
LAIR1	1.10426	-0.470711
CD151	0.240966	-0.470406
ANKH1	0.387567	-0.468924
DLGP5	0.238409	-0.467815
MFSD1	0.605001	-0.46757
GPX7	0.317503	-0.46723
RBM14	1.68912	-0.466652
BUD31	0.215565	-0.465114
VPS39	1.08136	-0.464859
SUV3	0.498946	-0.463564
OTUD4	0.204672	-0.46306
SSRP1	0.588658	-0.462307
HMGA1	0.372106	-0.462241
FA98A	0.569909	-0.462207
RHG30	1.23611	-0.459602
SYIM	2.49629	-0.458763
GALT1	0.222579	-0.458735
SMAP	0.72031	-0.458719
P4R3B	0.737372	-0.458235
SCRB1	0.709226	-0.456955
ABCF3	0.682797	-0.455481
TM214	0.254568	-0.455098
NU188	0.87276	-0.453286
TF3C4	0.690713	-0.452751
ZN595	0.489461	-0.452641
ZN141	0.489461	-0.452641
ZN718	0.489461	-0.452641
ZN735	0.489461	-0.452641
ZNF85	0.489461	-0.452641
ZNF43	0.489461	-0.452641
ELP2	0.982423	-0.45209
RRBP1	1.36469	-0.449526
RS4Y1	0.697668	-0.449282
DRB4	1.04644	-0.448874
ADRM1	0.653738	-0.447776
PRAF2	0.382984	-0.446355
SETD2	0.307889	-0.444501
SIAT1	0.283216	-0.444134
TAB1	1.03384	-0.444091
CJ076	0.317504	-0.442988
PAPOB	0.261258	-0.441532
K1C17	0.198478	-0.441143
GOLP3	0.404052	-0.440212
SBDS	0.314451	-0.440162
F120B	0.536773	-0.439753
RHOG	1.05063	-0.439435
POP7	0.433068	-0.438997
S35E1	0.662457	-0.438984
CCNH	0.0866676	-0.438838
ATRX	0.0870402	-0.438788
MKLN1	0.502032	-0.438172
HJURP	0.0493871	-0.437573
BIG2	1.2803	-0.437074
PRPK	0.3705	-0.436435
SNX17	1.44562	-0.436096
IF1AY	0.645346	-0.435021
RT02	0.969157	-0.434974
ABHGA	0.35836	-0.434455
VPS45	0.101107	-0.433565
PP12C	1.15301	-0.432983
N4BP1	0.550691	-0.431981
RM48	0.185263	-0.429127
TKFC	0.789724	-0.428866
RRAGD	0.354732	-0.428709
OGFR	2.12017	-0.428197
MD1L1	1.83932	-0.427523
LAMC1	0.677204	-0.42709
NUP35	0.312863	-0.426709
WASH4	0.197552	-0.426258
CHUR	1.27632	-0.425981
WDR6	1.44444	-0.42562
CD33	0.495268	-0.425378
WDR70	0.69142	-0.424404
I5P2	0.307629	-0.424042
RS24	2.55014	-0.424009
SEC13	0.733149	-0.423903
FHOD1	0.965909	-0.423531
GPX4	0.60969	-0.422935
RL14	1.9017	-0.422653
G45IP	0.947742	-0.421778
USMG5	0.635193	-0.421597
C170L	0.785591	-0.421162
ARP5L	0.322563	-0.420476
I2BP2	1.20022	-0.419003
OSBL8	0.41577	-0.415551
FOXK1	0.952916	-0.415528
KIF5A	0.182869	-0.415069
ORC4	0.385855	-0.413678
UH1BL	1.04914	-0.413162
GEMI6	0.110695	-0.412025
PDE12	0.518985	-0.410906
APOL2	0.342672	-0.410522
CTL1	0.471096	-0.410509
TIM44	0.435839	-0.410094
CC124	1.98225	-0.407653
TS101	0.174631	-0.406906
CCD50	0.517777	-0.405954
LARP4	0.608338	-0.405165
KPCB	0.412785	-0.404957
ZC11A	0.456031	-0.404322
TSR1	0.450869	-0.40325
KS6A4	0.082685	-0.402774
ITCH	0.43767	-0.402351
DHX16	0.560691	-0.40207
MITD1	0.0709627	-0.401675
PAP1L	2.07152	-0.400404
BAG3	0.58337	-0.400069
DDX28	0.285351	-0.399707
YMEL1	0.178909	-0.3993
HAUS6	0.550102	-0.399132
NECP2	0.183373	-0.397704
CYH1	0.107694	-0.397631
PP1RB	0.287568	-0.396999
IMA7	0.854339	-0.396768
CAN15	0.254313	-0.396507
SCAM3	0.46253	-0.395161
TRAF6	0.271897	-0.394475
TACC1	0.217222	-0.394236
NDUAA	0.310432	-0.392494
RTF2	0.844492	-0.390759
M17L2	0.717961	-0.390594
RM15	0.839036	-0.390568
RBP56	0.188172	-0.390038
WDR91	0.208391	-0.389584
RM17	1.10532	-0.388512
DOHH	0.45059	-0.387673
AVEN	0.825183	-0.386841
MP2K6	0.268825	-0.386765
ARHGI	0.450499	-0.386559
STK24	0.0866694	-0.384943
RL29	0.807379	-0.384518
XRP2	0.49202	-0.384422
RL26	0.526046	-0.383497
LRCH3	0.422766	-0.383315
LC7L3	0.189315	-0.383169
MYADM	0.724485	-0.382219
RL27A	0.624015	-0.38184
REQU	0.159138	-0.380103
DNJB3	0.752314	-0.379227
ARRD1	0.530952	-0.378271
CG050	0.420868	-0.378227
MOT4	0.772949	-0.377913
PSMD8	1.05635	-0.377551
ERLN2	0.630117	-0.377217
DIM1	0.219209	-0.376869
CMTR1	0.111058	-0.375899
PABP1	2.28003	-0.375832
MOGS	0.241118	-0.3749
CTR1	0.292554	-0.374371
RL13	2.93669	-0.373829
RRAGC	0.236208	-0.373277
NDE1	0.0559767	-0.37264
LZIC	0.523605	-0.37178
EIF3C	1.39441	-0.370775
EIFCL	1.39441	-0.370775
STAM2	0.455108	-0.370771
ESYT1	0.370442	-0.370012
PABP3	1.89004	-0.369877
CLM8	0.218595	-0.369861
UN45A	0.523395	-0.369198
SCO1	0.0840202	-0.369179
ATR	0.773156	-0.367512
MIO	0.335642	-0.367369
RAP1B	0.506569	-0.366254
RP1BL	0.506569	-0.366254
ATD3B	0.185755	-0.365988
TMX4	0.888067	-0.365552
RL18	1.03232	-0.365543
NDUAD	0.248857	-0.364133
MADD	0.193342	-0.363693
MCRI2	0.357836	-0.363527
UBP32	0.707283	-0.363488
SLTM	0.381221	-0.361944
CLPT1	0.364996	-0.361289
PLP2	0.399753	-0.360447
CE170	1.13545	-0.360411
ASURF	0.37458	-0.359735
BRD2	0.411747	-0.359585
NCK1	0.145619	-0.358802
NACC1	0.576266	-0.358747
AP1S1	0.156087	-0.358437
TADA3	0.233957	-0.358189
TBB8	0.0327825	-0.357362
CCD12	0.696203	-0.357078
SCO2	0.434458	-0.356748
T2EA	0.385902	-0.356733
JUPI2	1.34509	-0.356716
AP4A	0.283874	-0.356691
DENR	0.733312	-0.355978
TLE1	0.273119	-0.355801
PLXA1	0.0554447	-0.355003
DEGS1	0.185156	-0.354684
STX5	0.0922266	-0.354497
PLS1	0.523003	-0.35438
IPP2B	0.336181	-0.354165
RL8	1.16871	-0.353927
MP2K7	0.621796	-0.352897
NUDT7	0.581984	-0.352736
WRN	0.259579	-0.35264
PCNT	0.135932	-0.352528
CCNA2	0.267312	-0.351543
GNPAT	0.524115	-0.351527
HEAT1	0.192465	-0.350878
AL1L2	0.243088	-0.350386
ASHWN	0.189654	-0.350326
DDI2	0.260525	-0.34948
RL7	1.47933	-0.34785
GEMI8	0.403384	-0.344465
BCKD	0.398555	-0.343771
UBAP2	0.720557	-0.343131
ABD12	1.98369	-0.342813
HLTF	0.196712	-0.342183
STRAA	0.31138	-0.341141
SH3K1	0.425641	-0.3407
KS6A1	0.630979	-0.340629
SKIV2	0.555412	-0.340155
TAF2	0.259111	-0.339876
GOGB1	0.216198	-0.339221
PYC	0.268549	-0.338213
5NTC	0.371757	-0.33812
CDAN1	0.282544	-0.337947
TXND9	1.11818	-0.337156
BUD13	0.406468	-0.337065
SMRCD	0.292531	-0.33676
RS27A	0.617309	-0.336499
SC24B	1.00122	-0.336478
VPS11	0.110786	-0.336295
STXB1	0.156254	-0.335496
ENOB	0.1132	-0.335277
MPC2	0.811062	-0.334894
E41L1	0.402035	-0.334221
LEMD2	0.0476562	-0.334095
METK1	2.30261	-0.333812
PSME4	0.241807	-0.332906
MMS19	0.42197	-0.332441
DNPH1	0.494175	-0.330648
EIPR1	0.234642	-0.329685
CNDH2	0.0937777	-0.327789
SPAG7	0.303956	-0.327359
KI21A	0.242305	-0.327295
UBE2K	0.328786	-0.327029
MT1X	1.86562	-0.326097
ERCC5	0.953495	-0.325778
MAPK2	0.809403	-0.325612
IF6	0.199518	-0.324341
CUL1	0.624283	-0.324062
PAR12	0.306438	-0.323992
CD82	0.149679	-0.323369
SATT	1.31927	-0.322837
ARI3A	0.435505	-0.322477
LYN	0.200371	-0.322216
CCD97	0.548823	-0.322054
SAP	0.205851	-0.32178
PAR14	0.456737	-0.321726
HCK	0.385468	-0.321495
PANK2	0.0733063	-0.321395
KC1A	0.296211	-0.321275
SNW1	0.471196	-0.321138
HSF1	0.102631	-0.320314
DYL2	0.842663	-0.320185
KIF11	0.661384	-0.319455
ATG5	0.322598	-0.319398
MIP18	0.204665	-0.318509
HYPK	0.735785	-0.318472
VIGLN	1.1481	-0.318289
UBXN1	0.274374	-0.317882
ATPF2	0.0997449	-0.317495
NCAM1	0.461388	-0.317383
RL36	1.15278	-0.317156
PLCG1	0.1884	-0.317003
AL9A1	1.73428	-0.31676
BLM	0.28002	-0.316403
INT6	0.34551	-0.316092
CANB1	0.953703	-0.316015
RADI	0.110721	-0.315577
PTCD3	0.599897	-0.314902
TIM50	0.601569	-0.313951
ARF6	1.17449	-0.313559
MA2A1	0.425672	-0.313373
PP1A	0.505751	-0.31248
MTX1	0.256507	-0.311591
KDM3B	0.762603	-0.310928
RL28	1.52748	-0.309898
DPM3	1.10312	-0.309886
DNJB1	1.48975	-0.308413
RL31	0.563932	-0.308256
SC22B	0.439108	-0.308125
RN126	0.702365	-0.307988
AL3A1	0.482865	-0.307791
NDUS3	0.423321	-0.307645
TTC9C	0.520435	-0.307109
CSDE1	1.37492	-0.307076
NPL4	0.575695	-0.306705
MED15	0.416708	-0.306182
COX2	1.07131	-0.305632
JUPI1	1.23679	-0.303468
NUFP2	0.382198	-0.303162
SPAS2	0.173315	-0.302947
DGKZ	0.502814	-0.302832
GBG5	0.618185	-0.302768
UVRAG	0.459124	-0.302731
BRD3	0.17388	-0.301868
MIPEP	0.187812	-0.301134
TSSC4	0.524555	-0.300808
CHM1A	0.684831	-0.300315
BAX	0.309785	-0.299631
FA32A	0.449952	-0.29941
CKAP2	0.106865	-0.298558
PSB10	0.445659	-0.298354
TWF1	0.55093	-0.298256
HTR5B	0.288341	-0.297867
SFXN4	0.285911	-0.297794
RS15A	2.01159	-0.297706
SMAD2	0.0734799	-0.297135
UBL5	0.723652	-0.296989
CHM4B	0.497883	-0.296876
DNLI4	0.0668227	-0.29685
PTBP1	0.246581	-0.29651
RS23	1.09123	-0.296296
SRSF5	0.721526	-0.296223
RPAP3	0.498014	-0.295705
RPC3	0.589572	-0.293498
TGS1	0.53797	-0.292721
BCAP	0.435098	-0.291182
INT12	0.177507	-0.290671
CELF1	0.233931	-0.290555
SPF30	0.453733	-0.290234
DYN2	1.93619	-0.290231
MORC3	0.300759	-0.289593
NCKPL	0.498357	-0.289591
GPKOW	0.98507	-0.28909
DPM1	0.590297	-0.28884
TT39C	0.2927	-0.288576
KDM5C	0.29078	-0.288138
KIF4B	0.291885	-0.287638
MED23	0.196635	-0.286841
LY75	0.533312	-0.286736
BYST	0.36318	-0.286104
ASPC1	0.799041	-0.285878
SCML2	0.087855	-0.285658
F107B	0.674482	-0.285239
GRB10	0.550101	-0.28409
GLMN	0.216315	-0.284046
GOPC	0.323782	-0.283965
RFC1	0.79477	-0.283934
YBOX3	0.372046	-0.283787
CHCH2	0.114542	-0.28302
RM49	0.941457	-0.282335
MTMRE	1.29509	-0.28174
ZNT1	0.728012	-0.281275
PHOCN	0.25187	-0.280861
CN37	0.333874	-0.280502
THOP1	1.24578	-0.280498
VIP2	0.660051	-0.279896
F16B1	0.357326	-0.279297
PAK3	0.28545	-0.279161
TBC24	0.121331	-0.279133
PPIF	0.600546	-0.278978
PRC2B	0.455498	-0.278026
NUD10	0.481486	-0.278006
NUD11	0.481486	-0.278006
BUB1B	0.100995	-0.276995
DOK3	0.444926	-0.275712
I2BP1	0.669326	-0.275596
ARC1A	0.148508	-0.275356
RL10L	1.47275	-0.275051
IDI1	0.59087	-0.274968
IF2B2	0.263175	-0.274793
CUED2	0.0800687	-0.274693
NDUB3	0.210572	-0.27412
ARFG1	0.211388	-0.274026
IPP2	0.499284	-0.274023
ACACB	0.371116	-0.273432
RL35A	1.16921	-0.272268
MK09	0.286895	-0.271396
TCAF1	0.133087	-0.271283
RL39	0.475353	-0.270767
R39L5	0.475353	-0.270767
TNIK	0.445768	-0.270761
ANKZ1	0.176141	-0.270569
APMAP	0.433755	-0.269739
DHPR	0.681078	-0.269547
RPC5	0.664507	-0.269303
DUS2L	0.167035	-0.269171
RL10	1.26849	-0.268428
METK2	1.0038	-0.268405
TXNL1	0.617375	-0.268276
GLP3L	0.793379	-0.267593
ADAT3	0.249255	-0.267506
HDAC6	1.33622	-0.267192
RSBNL	0.24194	-0.267177
PP6R3	0.890405	-0.265766
NIF3L	0.349239	-0.265018
RETST	0.0778967	-0.263386
P3H1	0.495205	-0.262779
PDPK2	0.122602	-0.262702
ARMC6	0.342116	-0.262196
LIPA1	0.652203	-0.261041
NCLN	0.806993	-0.260293
TIPRL	0.736293	-0.259737
TBP	0.102693	-0.259366
DCTN4	0.294084	-0.259171
TB22A	0.190426	-0.259026
MET14	0.318901	-0.258654
MTFR2	0.0553339	-0.258359
DPOA2	0.186463	-0.258221
UQCC1	0.223855	-0.256784
NAA35	0.154288	-0.255776
CAZA2	0.249392	-0.255067
SPN1	0.595806	-0.254801
ACPH	0.659489	-0.254751
TPMT	0.0723084	-0.25449
VWA8	0.200343	-0.254469
PLK1	0.392791	-0.254071
IF3M	0.185475	-0.25372
SNG2	0.264768	-0.2537
PSD10	0.138144	-0.253693
KINH	0.299953	-0.253326
PO2F2	0.11672	-0.253105
LIRB4	0.835674	-0.251912
RS7	0.825426	-0.251614
PFD6	0.421411	-0.250216
XPO6	0.0651594	-0.248601
RS20	1.46837	-0.248432
GET4	0.301459	-0.248386
IF4E2	0.125159	-0.247031
TPRKB	0.0592225	-0.246346
RL32	1.25325	-0.244643
PO210	0.499641	-0.244195
HIRP3	0.19422	-0.24412
LIPA3	0.168768	-0.24355
ATX10	0.80712	-0.243226
ENSA	0.685682	-0.242905
RBM26	0.345704	-0.242884
XRN1	0.630482	-0.242669
PSB1	0.80752	-0.242347
TACO1	0.400007	-0.242143
ODO2	0.383468	-0.242029
PRPS2	0.259053	-0.242005
HDGF	0.379079	-0.241386
IGBP1	0.330609	-0.240756
RM16	0.636957	-0.240551
PRDC1	1.19345	-0.240348
RL36A	0.246035	-0.240313
PGTB2	0.181256	-0.240214
RL23A	2.25334	-0.239237
VP33A	0.150889	-0.238471
SYWC	0.820081	-0.238283
TF2B	0.888174	-0.238279
PXK	0.54375	-0.237711
RBM22	0.190237	-0.237485
SAFB2	0.791199	-0.23656
ACYP1	0.114572	-0.235865
WDR11	0.306724	-0.23576
SYFA	1.4289	-0.235758
MK14	0.710936	-0.235707
RBM4	0.0952069	-0.235502
SETD3	0.283244	-0.235096
U2AF4	0.365698	-0.235044
DCTN1	0.975752	-0.234254
DICER	0.280137	-0.234184
RAP2B	0.0562559	-0.233671
RL27	0.999349	-0.23366
RL22L	0.202625	-0.233508
U2AF5	0.359404	-0.233491
U2AF1	0.359404	-0.233491
UXT	0.253463	-0.233273
PAPD1	0.0501488	-0.232916
FBX22	0.58289	-0.232698
PDXD1	0.0935193	-0.232678
OTUD5	0.0672092	-0.232587
PPCEL	0.128983	-0.232522
MACD1	0.137493	-0.232162
DRA	0.655987	-0.232073
FBN2	0.209853	-0.231881
PEG10	0.168095	-0.231455
SGPL1	1.18584	-0.230139
LRC14	0.212995	-0.229951
UFM1	0.484981	-0.229535
CHK1	0.343358	-0.228471
RAB44	0.160416	-0.228292
SIAS	0.646992	-0.227925
RPAC1	0.107935	-0.22718
IF2B1	0.721538	-0.226558
UB2J1	0.219373	-0.225503
QTRT2	0.658831	-0.225459
CH033	0.745755	-0.225405
RS25	0.83105	-0.225067
RSRC2	0.100143	-0.223722
PRDX5	0.363985	-0.22345
ARFG2	0.871558	-0.222448
NSN5B	0.247959	-0.222324
UBF1	0.247266	-0.222197
ACSF2	0.480942	-0.221245
RL17	1.43803	-0.220863
STT3A	0.565033	-0.220793
YLPM1	0.465307	-0.220433
ISG15	0.152721	-0.220021
RAF1	0.171539	-0.220014
EFGM	1.19116	-0.219975
CDK4	0.324133	-0.219588
WASC5	0.393687	-0.219333
RIPK3	0.815896	-0.217554
LS14A	0.571015	-0.217367
VAS1	0.152933	-0.217022
EIF1	0.316298	-0.2169
RL9	0.445079	-0.216795
UBQL4	0.115321	-0.216434
DAPLE	0.293878	-0.216383
ROA0	2.99659	-0.216156
AKAP2	0.109834	-0.216043
WBP2	0.135665	-0.215616
AT131	0.580105	-0.215569
FMR1	0.0407169	-0.215261
AAKG1	0.30768	-0.212963
BTAF1	0.16843	-0.212357
EDC3	0.42483	-0.211728
PABP4	0.821119	-0.211635
MPPB	0.219651	-0.211628
RNH2C	0.160162	-0.211412
MYL6	0.305472	-0.211402
RL5	2.49222	-0.211374
NBAS	0.0819018	-0.211202
MLP3B	0.120221	-0.211005
MP3B2	0.120221	-0.211005
RING1	0.123273	-0.210358
MED14	0.353749	-0.210115
HIF1N	0.195661	-0.20896
HGH1	0.586888	-0.208833
2ABG	0.194782	-0.208581
PUR4	0.278767	-0.20793
SC24D	0.203448	-0.207574
TAF6L	0.23734	-0.207551
DNJC2	0.187775	-0.20737
DD19B	0.731243	-0.206711
RS21	0.475864	-0.206231
RHG27	0.049285	-0.205726
ZN706	0.902866	-0.205681
I2BPL	0.0781749	-0.205641
TBB5	0.421248	-0.205432
PRS6A	0.770828	-0.20541
DNJB4	0.176169	-0.205407
DRG1	0.287714	-0.204328
ARBK2	0.3229	-0.204067
MED17	0.0219094	-0.204009
VPS41	0.340983	-0.20295
CRKL	0.409743	-0.202749
RL18A	0.576025	-0.202436
AATC	0.330583	-0.202402
C2D1B	0.220142	-0.202049
KEAP1	0.313723	-0.201588
RFC4	0.371337	-0.201578
UB2E2	0.199722	-0.201351
RL37A	1.61599	-0.201043
PCYXL	0.190894	-0.200703
NOM1	0.234556	-0.200109
C19L1	0.187648	-0.199983
STX7	0.474298	-0.199347
MYG1	0.186361	-0.199021
RS16	1.29084	-0.198952
SNX27	0.0971148	-0.198783
GCP3	0.131265	-0.198598
RS8	1.21276	-0.198441
RT05	0.354449	-0.198401
MYO5A	0.281902	-0.198334
JAM1	0.200194	-0.198302
GSHB	0.272127	-0.198217
MCCB	0.191553	-0.197648
FCSD2	0.147698	-0.197317
ABHDA	0.265046	-0.197298
CYH2	0.0516349	-0.196672
SF3B4	0.192815	-0.196493
VP33B	0.157386	-0.196224
CTNA1	0.402255	-0.196077
PP6R2	0.0915182	-0.196073
U119B	0.157304	-0.195978
HUWE1	1.05043	-0.195944
ZCHC3	0.450884	-0.195709
UBP22	0.165826	-0.195416
PP1B	0.217041	-0.195383
NFU1	0.106894	-0.195174
NFKB1	0.297765	-0.194644
EPS15	0.486241	-0.194174
RMD5A	0.0672462	-0.193546
T126B	0.306676	-0.193545
NAGK	0.284486	-0.193473
DNJC5	0.192181	-0.193225
RL3	1.34264	-0.192741
GLRX5	0.312605	-0.192554
RLA0	0.75716	-0.191532
ELP1	0.485965	-0.191003
AAAT	0.34283	-0.189863
NCF2	1.74357	-0.189594
UBP10	0.894865	-0.189352
SYHC	0.155503	-0.188931
PHAX	0.266442	-0.188842
SHPK	0.385282	-0.18859
RBGP1	0.120268	-0.187848
AAPK1	0.228906	-0.186735
PSMF1	0.295042	-0.186618
BRI3B	0.26467	-0.186601
RL6	0.555172	-0.186118
MAT1	0.234741	-0.185898
SAC31	0.120351	-0.185856
DUS3	0.0808727	-0.185327
4F2	1.16806	-0.1848
DD19A	0.664668	-0.184656
VPS8	0.161868	-0.184601
DBNL	0.666873	-0.184072
MPP6	0.123427	-0.184043
G3BP2	1.27908	-0.183194
KMT2D	0.151699	-0.183175
OFUT1	0.254259	-0.182433
GAPD1	0.257318	-0.182181
BACH	0.287295	-0.182135
CTND1	0.531471	-0.18199
NIBAN	0.425133	-0.181231
MMAB	0.197585	-0.181197
NADAP	0.12901	-0.180815
CHMP5	2.04311	-0.179134
SPTC3	1.07835	-0.178924
S30BP	0.211818	-0.178656
RM22	0.503656	-0.178253
MAVS	0.364858	-0.177975
RIOX2	0.320469	-0.177946
HPF1	0.280025	-0.177727
EGLN1	0.14088	-0.177246
FCL	0.293424	-0.17653
PHP14	0.222443	-0.176259
GGCT	0.570663	-0.175906
LCP2	0.308001	-0.175419
PSMD9	0.458714	-0.174186
RCC1L	0.0917838	-0.174168
CIRBP	0.88554	-0.174074
S43A3	0.168486	-0.173899
RM32	0.129938	-0.173613
MAEA	0.168999	-0.17333
TOP1M	0.624788	-0.172689
ORC5	0.181733	-0.17241
STMN2	0.162489	-0.171181
PSB5	0.561144	-0.171139
KNTC1	0.99033	-0.171069
CD47	0.544646	-0.170827
GOSR2	0.108632	-0.170813
RS14	1.84669	-0.170713
SNAPN	0.0526046	-0.170701
XPO7	0.622921	-0.170671
MTDC	0.434326	-0.170492
ARPC4	0.874153	-0.170088
IDE	0.604208	-0.169258
CRTC2	0.0469514	-0.169252
ZN830	0.0423346	-0.16919
RS6	0.768284	-0.169142
PPAC	0.312885	-0.169142
GLYG	0.398801	-0.169134
TMED2	0.124927	-0.169039
MYCB2	0.176951	-0.168776
TSC1	0.0744711	-0.168449
AHNK2	0.0638108	-0.168157
TPM4	0.598836	-0.168146
NDUB4	0.177656	-0.16788
RAB1B	0.13191	-0.167414
RAB1C	0.13191	-0.167414
RN123	0.0321233	-0.167262
ERCC2	0.0348813	-0.167133
GEMI4	0.153154	-0.166721
NADE	0.0759365	-0.166636
FEN1	0.521318	-0.165211
CYC	0.222587	-0.165098
BCR	0.245312	-0.165092
FA49A	0.168539	-0.164256
IMA1	0.617533	-0.163863
TOP1	0.480428	-0.163593
PPIE	0.372265	-0.163165
UBP24	0.863451	-0.162882
ZCHC2	0.0391911	-0.162853
FAF2	0.15434	-0.162682
VPS4A	0.152692	-0.161798
MORC2	0.0840799	-0.16172
UBE2S	0.234343	-0.161409
RASL3	0.37197	-0.161225
PTPRG	0.165651	-0.161064
RL7A	0.827214	-0.160954
ERAL1	0.192047	-0.160648
G3P	0.718122	-0.160514
DBR1	0.118478	-0.160301
BPNT1	0.346145	-0.160081
IKZF1	0.152764	-0.159877
EI2BB	0.377311	-0.159822
2A5E	0.196044	-0.159753
OXA1L	0.278349	-0.158857
RT25	0.636696	-0.15872
FKBP8	0.681314	-0.158456
ARHG2	0.400109	-0.158427
EXOC8	0.0510227	-0.157968
SEC63	0.324399	-0.157376
RL21	0.399092	-0.157095
GBB2	0.942769	-0.15708
CENPM	0.182938	-0.156865
K1C27	0.0736349	-0.156863
SYLM	0.636405	-0.156346
ITA4	1.2585	-0.155913
RL34	0.872224	-0.155823
THOC5	0.109746	-0.155565
NBEL2	0.492911	-0.155556
PICAL	0.0678726	-0.154861
ATPO	0.36543	-0.154827
TOIP2	0.131526	-0.154423
RT33	0.221325	-0.154396
RL4	0.894552	-0.154285
ZN512	0.100591	-0.154181
PI3R4	0.227306	-0.15394
IF2A	0.573513	-0.153887
2024-09-11	0.339426	-0.153744
TCP4	0.291833	-0.153089
HS71A	1.15192	-0.152905
HS71B	1.15192	-0.152905
PK3CD	0.242231	-0.152863
KLH13	0.938073	-0.152587
NU155	0.402065	-0.152135
LN28B	0.15434	-0.152121
HSP7C	0.917944	-0.152028
HCD2	0.124713	-0.151618
YIPF3	0.366244	-0.15148
PSA3	0.366553	-0.151275
UBQL1	0.823154	-0.150821
PTN11	0.180192	-0.150784
AP1M1	0.216416	-0.150753
DDX50	0.139263	-0.150584
SAMH1	0.443937	-0.150092
RN181	0.210045	-0.149611
NDUS6	0.558436	-0.149336
ELMO1	0.47722	-0.149141
MFN2	0.144886	-0.148883
SYSM	0.222875	-0.1485
CSK2B	0.392518	-0.148459
COPD	0.999865	-0.147758
HPDL	0.141763	-0.146301
HPCL1	0.418946	-0.14611
TIAR	0.440547	-0.145629
PTN7	0.334936	-0.145074
TMX1	0.582867	-0.144943
KPCD	0.114973	-0.144861
FBX3	0.169205	-0.144536
EIF3M	0.347382	-0.144297
ATP5E	0.442569	-0.144059
AT5EL	0.442569	-0.144059
NRBP	0.574287	-0.143808
TBCD	0.191196	-0.14377
AAMP	0.648251	-0.143257
MAP4	0.861055	-0.142993
RS3A	0.49404	-0.142956
AHNK	0.896752	-0.142782
WAC2D	0.105822	-0.142769
K2C5	0.0962307	-0.142729
PUF60	0.390722	-0.142693
TBPL2	0.0559261	-0.14266
TMEDA	0.434744	-0.142287
AP2A2	0.148386	-0.141976
ADA10	1.69248	-0.141815
LRRF1	1.05942	-0.141569
NTPCR	0.40992	-0.141556
SC16A	0.272105	-0.141331
MSTO1	0.553009	-0.14131
RSMB	0.745806	-0.140701
RSMN	0.745806	-0.140701
SURF6	0.0404646	-0.139475
RMD1	0.249792	-0.139322
AT1A4	0.939786	-0.138371
NSN5C	0.231551	-0.138121
KPRB	0.0573023	-0.13785
BNIP2	0.154783	-0.137709
NEK6	0.188601	-0.137507
LONP2	0.145583	-0.137473
KIF1B	0.0295298	-0.137104
SNX1	0.809622	-0.136938
FACR1	0.387958	-0.136607
SMAP2	0.120392	-0.13603
ACACA	0.347836	-0.136012
ATP5I	0.370645	-0.136003
GORS2	0.236617	-0.135899
SART3	0.324408	-0.135434
NB5R3	0.497328	-0.135248
FPPS	0.675479	-0.135125
PIMT	0.420664	-0.135089
AGO3	0.0710605	-0.135
AGO4	0.0710605	-0.135
TRI65	0.254554	-0.134666
KAT3	0.181964	-0.134665
SPS1	0.121893	-0.13419
RS2	0.34447	-0.134131
RNF14	0.0407838	-0.133882
SATB1	0.431288	-0.133787
RL35	0.717923	-0.133581
FACD2	0.0703096	-0.13268
EMD	0.655159	-0.132406
IF4E	0.315892	-0.132262
MOB3A	0.191151	-0.131895
HACD3	0.142814	-0.131629
FAH2B	0.15019	-0.131421
NUD19	0.23036	-0.130931
ROMO1	0.0944992	-0.130812
LAGE3	0.213644	-0.130763
RGAP1	0.0693662	-0.130762
ERF3A	0.286094	-0.130563
HERC4	0.184305	-0.130311
CYFP1	0.199296	-0.130269
PP4R2	0.16144	-0.129999
RPB1	0.177844	-0.129987
EIF1B	0.184278	-0.129356
PTH2	0.118582	-0.129033
PUR6	0.54343	-0.128679
FGD3	0.114149	-0.128602
MEMO1	0.30211	-0.127797
KIF23	0.0251879	-0.127743
MEF2A	0.0950216	-0.12774
MEF2C	0.0950216	-0.12774
BRD4	0.128399	-0.127345
RS27L	2.03221	-0.127235
FRY	0.0528838	-0.127139
RPC1	0.0653452	-0.1269
NUDC	0.29993	-0.12683
MIRO2	0.0957796	-0.125825
CND1	0.316804	-0.125392
UAP1	0.203093	-0.125131
RANB9	0.331711	-0.12464
SNX12	0.149268	-0.124359
RUSD2	0.266763	-0.12395
AB1IP	0.231737	-0.123939
SNRK	0.14933	-0.122732
UBE2Z	0.0631877	-0.122627
PSMD5	0.190803	-0.122608
TSC2	0.0918727	-0.122563
MLEC	0.196048	-0.122203
IMP4	0.144496	-0.122025
RCN2	0.1235	-0.121999
GARS	0.496003	-0.121963
RN170	0.0325935	-0.121949
ABCF1	1.66169	-0.121735
RM03	0.0362281	-0.121518
WIPI2	0.10393	-0.12114
PTN6	0.685518	-0.120896
TMED7	0.18101	-0.120732
PAAF1	0.176554	-0.120692
DDAH1	0.113289	-0.120606
TRM2A	0.0769391	-0.12046
PLRG1	0.0825288	-0.120255
AK17A	0.0994992	-0.120094
GMPR2	0.226916	-0.119945
CCD51	0.0918503	-0.119602
WDR83	0.425326	-0.119277
BTF3	0.13222	-0.119247
ACSL3	0.23054	-0.119061
DDX52	0.0475568	-0.118884
ACAP2	0.0929957	-0.118416
SPTC2	0.317068	-0.11705
ZDH20	0.0881338	-0.116729
ETFD	0.248643	-0.116409
CAPR1	0.300223	-0.116398
RN5A	0.0954923	-0.11618
VATL	0.651462	-0.115752
PPGB	0.13854	-0.115621
DCTN3	0.185422	-0.115153
RD23B	0.223548	-0.114711
MNDA	0.742029	-0.114641
HSP7E	0.33562	-0.114556
HMOX2	0.352508	-0.1143
EP15R	0.125464	-0.114218
BMP2K	0.193896	-0.114138
ATP4A	0.458073	-0.114034
AMPD2	0.0979478	-0.113979
DDX23	0.170563	-0.113803
PRS10	0.598837	-0.113707
PDPR	0.0774772	-0.113592
NCOA5	0.158225	-0.113591
ATP8	0.126891	-0.113202
DJB11	0.125886	-0.113083
PEX14	0.169714	-0.112827
BL1S4	0.11524	-0.112705
CD166	0.123596	-0.112687
CDC42	0.311643	-0.112443
STK4	0.354643	-0.112017
MAP12	0.0221297	-0.111251
BOLA2	0.15294	-0.110594
GBB1	0.258315	-0.109873
COMD5	0.15235	-0.10979
STIM1	0.159897	-0.109433
LAT1	0.235387	-0.109351
KGUA	0.0799679	-0.109116
BRE1B	0.127633	-0.109078
RPAB5	0.103855	-0.109042
RT35	0.25741	-0.107734
IF5	0.799399	-0.107083
WRIP1	0.0937825	-0.107014
COMD2	0.0568915	-0.106899
SPTN2	0.137184	-0.106773
HGB1A	0.150442	-0.106733
3BP1	0.0330784	-0.105958
BRE1A	0.0815879	-0.10587
LIN7A	0.179761	-0.105616
NEMP1	0.114205	-0.105495
SEM4D	0.298669	-0.105438
IF2B3	0.173005	-0.105043
SUCA	0.5063	-0.104636
ADDB	0.031294	-0.104618
CNBP	0.52192	-0.104603
ASML	0.103711	-0.104602
IKBB	0.24602	-0.104443
GTF2I	0.258515	-0.103616
TRM61	0.0939946	-0.103205
NDUBA	0.485257	-0.103194
SYTC	0.313691	-0.103076
AT12A	0.4577	-0.103004
RS3	0.876055	-0.102839
RL10A	0.589883	-0.102549
NDUS7	0.161169	-0.102418
ELOA1	0.223961	-0.101857
ADT2	0.369033	-0.101716
GOLM1	0.051601	-0.10171
PLPHP	0.316945	-0.101697
H1X	0.233642	-0.101683
MOT1	0.160836	-0.101665
PAIRB	0.365844	-0.101471
MET7A	0.110378	-0.101086
MFAP1	0.0873584	-0.101075
ELP3	0.204729	-0.100987
RS26L	0.22362	-0.100491
TFAM	0.0785443	-0.100271
TFR1	0.936603	-0.100004
DHX30	0.372537	-0.1
NCF4	0.0855327	-0.0999533
GHC1	0.0490241	-0.0995566
FHL3	0.101875	-0.0994123
VATB1	0.218475	-0.099329
ALBU	0.103418	-0.0993188
MD2L1	0.603725	-0.0990162
UIMC1	0.14869	-0.0987765
LS14B	0.0527467	-0.0987517
DUS23	0.227255	-0.0981471
PUM1	0.0983341	-0.0975488
DDX6	0.498705	-0.0975221
SYFB	0.246659	-0.0974019
TR16L	0.483201	-0.0973905
RS11	0.35277	-0.0973123
CTGE2	0.0854845	-0.0972888
SPC25	0.108219	-0.0972087
DNJA2	0.43373	-0.0969524
ZCCHL	0.69152	-0.0969194
NUDT4	0.201325	-0.0960039
COMDA	0.0366794	-0.0955957
PITH1	0.123163	-0.0954901
CKAP5	0.0960155	-0.0951722
UFD1	0.295231	-0.0950743
GSTCD	0.0206213	-0.0950502
TF65	0.186858	-0.0947952
MSI2H	0.222148	-0.0947488
FAKD4	0.245361	-0.0946687
SLBP	0.202784	-0.0944271
TM165	0.231075	-0.0943693
MIF	0.233026	-0.0940482
SGT1	0.310847	-0.0924981
TBG2	0.149087	-0.0917543
DDX3X	0.539744	-0.0915292
LONM	0.30991	-0.0913601
CLPX	0.233295	-0.0908915
KCAB2	0.198667	-0.0908438
TCPW	0.506337	-0.0904408
HTRA2	0.0467815	-0.0901515
RL15	0.304867	-0.089784
RS26	0.225192	-0.0897566
UBP2L	0.468063	-0.0897408
LAR4B	0.102848	-0.0896905
ELP6	0.160248	-0.0890319
PIGT	0.0523077	-0.0890039
RSSA	0.367159	-0.0888456
PYGB	0.136441	-0.0886993
ADDG	0.0589951	-0.0876033
TBG1	0.121374	-0.0873203
CFA20	0.111726	-0.0870762
RS9	0.374999	-0.0867322
S27A2	0.216705	-0.0862821
FXR1	0.316661	-0.0855757
BACD3	0.0317711	-0.085345
TRUA	0.126894	-0.0849775
ZN800	0.1317	-0.0848866
E41L3	0.210912	-0.0845623
RCN1	0.0674352	-0.0837072
RS5	0.347479	-0.0833912
CGBP1	0.0791447	-0.0830746
ERP44	0.111594	-0.0830364
TBL1R	0.0578244	-0.0829773
IF4A1	0.413863	-0.0826988
SRPRA	0.0875728	-0.0819632
DC1L1	0.281988	-0.0813637
TRI16	0.285754	-0.0811882
AT1A3	0.578873	-0.0810693
RIC8A	0.0973496	-0.0809905
PFD3	0.114919	-0.0806611
SUCB1	0.0889588	-0.0806236
DIC	0.0659406	-0.0805181
PSB6	0.302595	-0.0803553
ODPB	0.143992	-0.0800947
TFP11	0.0406868	-0.0799058
THTM	0.168592	-0.0796865
GPN1	0.123675	-0.0791613
ACTBL	0.152133	-0.078804
ZO2	0.11708	-0.0785109
MAP1S	0.583283	-0.0784518
PEA15	0.0651398	-0.0777804
TF3C2	0.0623404	-0.0776978
PDC10	0.172859	-0.0768089
RT07	0.204491	-0.0767841
QOR	0.0751042	-0.076554
EIF3A	0.609671	-0.0760854
GATB	0.027299	-0.0760612
GSTK1	0.335844	-0.0758127
EYA3	0.287321	-0.075695
C1TM	0.367486	-0.0756658
DDX5	0.210523	-0.0752036
PREX1	0.0442944	-0.0751343
LUC7L	0.496206	-0.0750904
AT1A1	0.361889	-0.074803
IDH3B	0.271337	-0.0747833
PBDC1	0.276799	-0.0740643
MLKL	0.252282	-0.0739625
CUL2	0.174223	-0.0738945
NAMPT	0.423654	-0.0737076
ARL8A	0.203641	-0.0736612
NSF	0.17676	-0.0725466
NUP88	0.069186	-0.0725142
SPG21	0.446576	-0.0724328
MVD1	0.070643	-0.0718695
AT1A2	0.382836	-0.0714595
SUH	0.0716295	-0.0709705
CLIC1	0.233047	-0.0708625
PSA6	0.146516	-0.0706514
ERP29	0.245566	-0.0702496
YIF1B	0.018578	-0.0701974
TENS1	0.0572462	-0.0696646
MYPT1	0.0354894	-0.0694949
AIMP2	0.182002	-0.0692488
IF4G1	0.348845	-0.0690918
RL11	0.319932	-0.0689271
1433Z	0.320412	-0.0689252
RAB2A	0.144715	-0.0687491
IPO8	0.171338	-0.0685317
STRN4	0.0410451	-0.0677363
SERF2	0.224413	-0.0677274
GABP2	0.0200677	-0.0675532
TRIR	0.13631	-0.0675303
SUMO2	0.0467912	-0.0669988
FUMH	0.70211	-0.0666796
TSR3	0.0160402	-0.0664075
PSB8	0.66341	-0.0663719
USP9X	0.0895017	-0.0662123
CAH2	0.35084	-0.0661284
SDHA	0.203136	-0.0659135
AFG32	0.155506	-0.0658003
AKT2	0.102981	-0.065745
MK01	0.0734943	-0.0656637
PRC2C	0.420032	-0.0656611
HSP13	0.0542844	-0.065635
RASN	0.0872053	-0.0654952
RABL6	0.284154	-0.06497
APLP2	0.0515277	-0.0649249
SYYM	0.0145451	-0.0649204
TTI2	0.128423	-0.06486
MACF1	0.173317	-0.0645943
CBWD3	0.0174261	-0.0643463
CBWD6	0.0174261	-0.0643463
CBWD5	0.0174261	-0.0643463
BAP18	0.0656184	-0.0639668
PCCA	0.0519156	-0.0631866
UBR4	0.130286	-0.0631123
JUND	0.0489275	-0.0631002
CLPB	0.124618	-0.0628605
SORL	0.0361861	-0.0627785
BD1L1	0.0584145	-0.0623385
EMC1	0.0886207	-0.0622845
ODP2	0.192481	-0.0620817
NP1L4	0.139403	-0.0617104
NDUA4	0.218999	-0.0611839
EF2K	0.239988	-0.0609481
TNPO3	0.100112	-0.0602633
AT2A2	0.0682919	-0.0601858
D11L8	0.0367075	-0.0601184
QCR1	0.143698	-0.0592499
PANK4	0.0884078	-0.0589841
RS10	0.0758198	-0.0589034
RL3L	0.193553	-0.0585442
CHAP1	0.011433	-0.0582918
COX15	0.0402244	-0.0581265
FUS	0.22751	-0.0574983
CEP55	0.0349373	-0.0566355
NDUV3	0.0282692	-0.0566266
UBR1	0.0142842	-0.0565739
RS29	0.0443497	-0.0565739
RM19	0.0393373	-0.0564124
SC24A	0.116557	-0.0559781
ECHM	0.189185	-0.0557283
PSMD1	0.177591	-0.0555878
TRAF2	0.0567603	-0.0554803
TOM40	0.042267	-0.0553277
RS4X	0.0758845	-0.0549838
TRIP4	0.0509783	-0.0548147
MCA3	0.160968	-0.0546316
GFPT1	0.075126	-0.0545661
VTI1A	0.0715348	-0.054135
DNLI1	0.147098	-0.0532913
SCOT1	0.135164	-0.0531419
IMPA3	0.0580225	-0.05314
CCD47	0.135366	-0.0530319
STIP1	0.209374	-0.0530059
DNJA1	0.142179	-0.0526892
CNNM3	0.0194589	-0.0516764
SRSF4	0.086645	-0.0514043
ADT3	0.385293	-0.051377
CDC6	0.0103025	-0.0510585
MEF2D	0.105739	-0.0510279
TM10C	0.0665562	-0.0500526
ACL6A	0.0977272	-0.0498212
DC1I2	0.18304	-0.0489845
ERF1	0.143356	-0.0489756
PSA1	0.21254	-0.0487957
DPP2	0.0932912	-0.048624
HCFC1	0.100657	-0.0485675
AT5F1	0.461756	-0.0482578
CQ062	0.0246382	-0.0482502
UBP14	0.150817	-0.048048
WAPL	0.0276893	-0.0476112
M3K7	0.0305611	-0.0475705
TADBP	0.0933479	-0.0475655
PRS8	0.210477	-0.0472349
DEND3	0.0569387	-0.0472234
RS18	0.208881	-0.0469831
PDCD4	0.927249	-0.0467294
TPM3	0.129648	-0.0465546
GNA1	0.0538638	-0.0462246
VAPA	0.149919	-0.0460879
T2FA	0.0530963	-0.0457706
BAG6	0.0835125	-0.0457401
GCN1	0.160083	-0.045709
UGPA	0.0961246	-0.0456149
RL24	0.164015	-0.0455043
RS19	0.0714251	-0.0450675
GAK	0.0790761	-0.0449028
SNR40	0.0439766	-0.0448793
TMA7	0.0508079	-0.0442359
SRSF3	0.356584	-0.0440044
ODPX	0.0132795	-0.0438989
AIP	0.0638771	-0.0437247
QCR9	0.12649	-0.0431957
CATZ	0.0743183	-0.0431086
TTF2	0.0390045	-0.0429885
RIOX1	0.0522032	-0.0428778
PIN4	0.0799984	-0.0428034
GABPA	0.0286762	-0.0427119
ZN318	0.0204328	-0.0426572
RM28	0.0583217	-0.0422878
RAVR1	0.025891	-0.0421664
PPP6	0.0941267	-0.0418943
DJB12	0.0343031	-0.0413367
PRS4	0.0842579	-0.0411421
P85A	0.106661	-0.0410589
NUDC1	0.0422949	-0.0406717
COASY	0.039822	-0.0403207
SERB	0.0713599	-0.0402203
NDKB	0.0619119	-0.0401732
NDK8	0.0619119	-0.0401732
IDH3G	0.0280473	-0.0399043
RPP30	0.0528354	-0.0398026
SNP29	0.0527626	-0.0396411
SMAD1	0.0205165	-0.0395203
DCPS	0.222589	-0.0384382
PPP5	0.196444	-0.0384261
IFIT5	0.148995	-0.038084
SMYD3	0.0732221	-0.0378558
RTN4	0.0476513	-0.0377827
NDUA9	0.0612276	-0.0377388
HPCA	0.0745222	-0.0375989
[truncated: 2,876 more rows]
