# Supplementary material for: DDB1 engagement defines the selectivity of S656 analogs for cyclin K degradation over CDK inhibition
Source: EMBO Rep. 2025 Apr 28;26(11):2836–54. doi: 10.1038/s44319-025-00448-y (PMC12152147; doi:10.1038/s44319-025-00448-y)
Supplement: Supplementary file 8 — Data Set EV4 [file 44319_2025_448_MOESM8_ESM.xlsx]

## Sheet: Description
Data for pull-down experiments using S656 derived probes

## Sheet: Pull down results
name	ID	UOM-005790_vs_Beads_p.val	UOM-005790_vs_UOM-005790compe_p.val	UOM-005790_vs_UOM-005839_p.val	UOM-005790compe_vs_Beads_p.val	UOM-005790compe_vs_UOM-005839_p.val	UOM-005839_vs_Beads_p.val	UOM-005790_vs_Beads_p.adj	UOM-005790_vs_UOM-005790compe_p.adj	UOM-005790_vs_UOM-005839_p.adj	UOM-005790compe_vs_Beads_p.adj	UOM-005790compe_vs_UOM-005839_p.adj	UOM-005839_vs_Beads_p.adj	UOM-005790_vs_Beads_ratio	UOM-005790_vs_UOM-005790compe_ratio	UOM-005790_vs_UOM-005839_ratio	UOM-005790compe_vs_Beads_ratio	UOM-005790compe_vs_UOM-005839_ratio	UOM-005839_vs_Beads_ratio	Beads_centered	UOM-005790_centered	UOM-005790compe_centered	UOM-005839_centered
ABCA13	Q86UQ4	0.356113	0.00424885	0.292967	0.0223844	0.0286512	0.889742	0.919	0.0463	0.892	0.885	0.79	0.962	0.378	1.43	0.434	-1.05	-0.995	-0.0556	0.182	0.56	-0.869	0.126
ABCB4	P21439	1.96271e-07	0.0124603	1.35337e-05	2.95908e-06	0.000779832	0.00119107	0.0139	0.15	0.0158	0.157	0.335	0.695	-5.48	-1.36	-3.49	-4.12	-2.12	-2	2.9	-2.58	-1.22	0.902
ABCG1	P45844	2.16984e-06	0.339231	3.78305e-05	6.10475e-06	0.000141577	0.0272506	0.0947	0.889	0.0499	0.219	0.149	0.894	4.82	0.512	3.51	4.31	3	1.31	-2.61	2.21	1.7	-1.3
ABHD14B	Q96IU4	4.62766e-07	0.571555	0.105275	2.82868e-07	0.0392574	2.39507e-06	0.0288	0.929	0.846	0.0319	0.812	0.0139	4.31	-0.227	0.69	4.54	0.916	3.62	-3.12	1.19	1.42	0.505
ABHD15	Q6UXT9	5.14948e-08	0.478126	0.113963	8.76392e-08	0.344364	1.87325e-07	0.00253	0.917	0.85	0.0096	0.91	0.000293	5.2	0.275	0.645	4.93	0.37	4.56	-3.67	1.53	1.26	0.886
ACAP3	Q96P50	4.14515e-07	0.932547	6.43849e-06	3.85055e-07	5.8629e-06	0.0166051	0.0263	0.954	0.00522	0.0403	0.00778	0.877	-3.08	0.0238	-2.3	-3.11	-2.32	-0.784	1.74	-1.34	-1.36	0.96
ADCY3	O60266	6.81873e-06	2.33937e-05	0.00013431	0.306598	0.204359	0.0347442	0.177	1.57e-08	0.12	0.93	0.893	0.902	4.11	3.58	2.91	0.53	-0.668	1.2	-1.46	2.65	-0.928	-0.26
ADO	Q96SZ5	1.57647e-06	4.97386e-05	5.90557e-06	0.0105958	0.0985864	0.222124	0.0762	3.73e-07	0.00467	0.866	0.863	0.942	-4.99	-3.4	-4.33	-1.59	-0.929	-0.664	1.81	-3.18	0.219	1.15
AGK	Q53H12	2.22349e-06	0.049699	0.265419	2.97812e-07	0.00648931	7.59236e-06	0.0962	0.484	0.888	0.0333	0.645	0.0467	3.1	-0.732	0.388	3.83	1.12	2.71	-2.41	0.688	1.42	0.301
AGL	P35573	5.98625e-05	0.57615	6.14053e-06	2.88964e-05	1.16476e-05	2.60278e-08	0.426	0.93	0.00492	0.415	0.018	1.99e-06	1.93	-0.172	-2.51	2.11	-2.33	4.44	-2.12	-0.186	-0.0142	2.32
AGPAT1	Q99943	0.0382666	0.0030435	0.174457	0.170131	0.0372095	0.380494	0.875	0.0275	0.87	0.922	0.808	0.95	3.45	5.59	2.12	-2.14	-3.47	1.33	-0.659	2.79	-2.8	0.671
AK8	Q96MA6	6.28866e-07	0.606064	0.604422	1.01737e-06	0.310645	3.95673e-07	0.0383	0.933	0.917	0.0802	0.907	0.00122	4.42	0.218	-0.219	4.2	-0.438	4.64	-3.31	1.1	0.885	1.32
AKAP4	Q5JQC9	0.0036631	0.000241338	0.00875817	2.68222e-06	4.54717e-06	0.618739	0.794	8.14e-05	0.634	0.149	0.00536	0.957	-1.55	2.27	-1.34	-3.82	-3.61	-0.213	1.4	-0.153	-2.43	1.18
AKIRIN2	Q53H80	0.000529469	0.166678	2.63374e-05	0.00584041	0.000185316	0.0511058	0.668	0.794	0.0352	0.848	0.17	0.912	1.92	0.577	2.77	1.34	2.2	-0.855	-0.601	1.32	0.741	-1.46
ALDH1B1	P30837	0.000951057	0.217051	0.00161071	0.000137084	0.0147647	4.09646e-06	0.714	0.836	0.381	0.609	0.734	0.0255	2.43	-0.7	-2.26	3.13	-1.56	4.69	-2.56	-0.131	0.569	2.12
ALG1	Q9BT22	1.60238e-06	0.141147	0.00910012	3.80634e-07	0.000668622	5.69439e-05	0.0771	0.763	0.639	0.04	0.317	0.228	3.48	-0.569	1.14	4.04	1.71	2.33	-2.46	1.01	1.58	-0.13
ALG8	Q9BVK2	7.47223e-08	0.626138	6.11085e-06	5.21155e-08	3.59755e-06	0.000505433	0.00428	0.935	0.00488	0.00526	0.0037	0.586	7.09	-0.265	4.46	7.35	4.72	2.63	-4.27	2.82	3.08	-1.64
ALYREF	Q86V81	0.030019	0.00427516	0.142333	0.283519	0.0657979	0.375347	0.869	0.0467	0.861	0.929	0.843	0.95	-1.47	-2.13	-0.927	0.66	1.2	-0.541	0.337	-1.13	0.997	-0.204
ANKRD60	Q9BZ19	0.463245	0.00218911	0.20077	0.00787026	0.000265756	0.0583709	0.924	0.0156	0.877	0.857	0.204	0.916	-0.578	-3.07	1.04	2.5	4.11	-1.62	-0.0754	-0.654	2.42	-1.69
ANKRD65	E5RJM6	0.00188793	0.336424	0.00070821	0.0102892	0.000161229	3.72419e-06	0.759	0.888	0.279	0.865	0.159	0.023	2.29	0.558	-2.63	1.73	-3.19	4.92	-2.24	0.0538	-0.504	2.69
AP1B1	Q10567	1.30432e-06	0.000558306	5.35616e-06	0.000458315	0.00433028	0.188789	0.0661	0.00086	0.00407	0.717	0.591	0.939	5.63	2.78	4.84	2.85	2.06	0.796	-2.32	3.31	0.533	-1.52
AP3B1	O00203	2.36316e-06	0.083934	0.0135129	4.06744e-07	0.312608	1.7059e-07	0.1	0.641	0.685	0.0418	0.907	0.000241	4.14	-0.848	-1.32	4.99	-0.471	5.46	-3.65	0.494	1.34	1.81
APOOL	Q6UXV4	2.61631e-07	0.726082	0.00715642	3.52657e-07	0.0133137	6.01065e-06	0.0182	0.943	0.608	0.0379	0.724	0.0379	5.21	0.159	1.48	5.05	1.32	3.73	-3.5	1.71	1.55	0.234
ARAP3	Q8WWN8	6.27139e-09	0.378982	5.36065e-05	1.08298e-08	0.000185029	6.98436e-07	4.82e-05	0.899	0.066	0.000377	0.17	0.00299	6.82	0.364	2.61	6.46	2.24	4.21	-4.37	2.45	2.08	-0.16
ARHGEF12	Q9NZN5	7.18806e-07	0.813151	0.0295619	5.79642e-07	0.0193981	8.93212e-06	0.0429	0.948	0.761	0.0548	0.759	0.054	4.48	-0.102	1.07	4.58	1.17	3.42	-3.12	1.36	1.46	0.295
ARHGEF18	Q6ZSZ5	1.44653e-08	0.558837	0.149474	9.97237e-09	0.362132	5.68542e-09	0.000281	0.928	0.863	0.000323	0.912	9.12e-09	4.58	-0.174	-0.45	4.75	-0.275	5.03	-3.59	0.988	1.16	1.44
ARHGEF19	Q8IW93	0.000373126	0.00193526	0.0679623	0.313693	0.0627137	0.0100535	0.637	0.0124	0.821	0.93	0.84	0.855	-1.91	-1.52	-0.751	-0.39	0.768	-1.16	0.864	-1.04	0.474	-0.294
ARMCX1	Q9P291	2.06621e-05	0.776511	0.120841	1.46617e-05	0.191051	3.19548e-06	0.288	0.946	0.853	0.32	0.89	0.0193	2.77	-0.11	-0.636	2.88	-0.526	3.4	-2.26	0.505	0.615	1.14
ATP5H	O75947	1.68667e-06	0.165963	0.00359572	4.3478e-07	0.000343433	0.000126583	0.08	0.793	0.509	0.0436	0.235	0.359	3.02	-0.464	1.17	3.48	1.63	1.85	-2.09	0.93	1.39	-0.237
ATP5L	O75964	2.42531e-07	0.299686	0.00152144	1.03319e-07	0.00028591	1.53686e-05	0.017	0.876	0.373	0.0114	0.212	0.0839	4.63	-0.425	1.66	5.05	2.09	2.96	-3.16	1.47	1.89	-0.198
ATRX	P46100	5.51759e-06	0.0660784	0.000119989	7.36679e-07	9.42525e-06	0.0285174	0.161	0.573	0.113	0.0653	0.014	0.896	-2.95	0.71	-2.07	-3.66	-2.78	-0.88	1.87	-1.08	-1.79	0.992
BORCS6	Q96GS4	0.0143926	0.0378973	4.52908e-06	0.588886	7.49419e-05	0.000159815	0.848	0.397	0.00316	0.939	0.0983	0.4	1.31	1.07	3.9	0.25	2.83	-2.58	0.255	1.57	0.504	-2.33
BRWD1	Q9NSI6	0.0270815	0.208067	1.9962e-05	0.0027198	0.000110234	1.30427e-06	0.866	0.83	0.0258	0.819	0.128	0.00706	0.842	-0.439	-2.42	1.28	-1.98	3.26	-1.35	-0.503	-0.064	1.91
BST2	Q10589	0.87095	8.52024e-07	0.741362	9.924e-07	6.28515e-07	0.623764	0.934	2.28e-13	0.923	0.079	0.000164	0.957	0.0607	3.8	-0.124	-3.74	-3.92	0.184	0.873	0.934	-2.86	1.06
BTNL10	A8MVZ5	0.740797	0.00172589	0.0281164	0.00301272	0.130551	0.0505381	0.931	0.00991	0.756	0.823	0.875	0.912	-0.196	-2.41	-1.47	2.22	0.945	1.27	-0.824	-1.02	1.39	0.449
C10orf90	Q96M02	1.75226e-07	0.831391	0.00647103	1.47693e-07	0.00446704	3.77544e-06	0.0125	0.949	0.594	0.017	0.596	0.0233	5.16	-0.0918	1.43	5.26	1.52	3.73	-3.54	1.63	1.72	0.196
CABLES2	Q9BTV7	0.0426693	0.00070309	0.0826937	0.0334423	0.0169931	0.704598	0.878	0.00146	0.833	0.894	0.747	0.959	-2.28	-4.69	-1.89	2.42	2.8	-0.384	0.0613	-2.22	2.48	-0.323
CALD1	Q05682	5.17603e-07	0.376684	4.95916e-09	2.38215e-07	2.97498e-09	4.90078e-05	0.032	0.898	8.88e-13	0.0274	8.96e-13	0.206	3.65	-0.307	5.86	3.95	6.16	-2.21	-1.35	2.3	2.61	-3.56
CAMK2D	Q13557	7.88388e-06	0.000105723	4.4521e-06	0.0589115	0.0235843	0.606719	0.188	5.82e-06	0.00308	0.905	0.775	0.957	3.02	2.24	3.21	0.781	0.977	-0.195	-0.901	2.12	-0.119	-1.1
CAND1	Q86VP6	4.04074e-09	0.262058	0.0472658	7.98269e-09	0.00608051	1.23776e-09	2.29e-05	0.86	0.797	0.000222	0.637	1.65e-11	-5.22	-0.344	0.653	-4.88	0.997	-5.87	3.99	-1.23	-0.884	-1.88
CARD19	Q96LW7	8.60112e-09	0.880184	0.00161731	9.43572e-09	0.00207811	1.53555e-07	9.62e-05	0.952	0.381	0.000297	0.481	0.000194	4.99	0.0462	1.27	4.95	1.22	3.73	-3.42	1.58	1.53	0.31
CCDC9B	Q6ZUT6	0.309468	0.00146408	0.00178886	0.00870909	0.903494	0.0107905	0.917	0.00703	0.396	0.86	0.937	0.858	0.517	2.08	2.02	-1.56	-0.0601	-1.5	0.636	1.15	-0.925	-0.865
CCNA1	P78396	7.00481e-06	0.000831739	4.73601e-05	0.0042514	0.0689787	0.135426	0.179	0.00206	0.0598	0.837	0.845	0.934	6.38	3.58	5.14	2.81	1.56	1.25	-2.61	3.78	0.197	-1.36
CCNA2	P20248	5.54795e-07	0.084044	0.000209371	3.39588e-06	0.00410636	0.000306064	0.0342	0.641	0.154	0.169	0.584	0.509	4.81	0.844	2.46	3.97	1.62	2.35	-2.78	2.03	1.19	-0.434
CCNB1	P14635	5.21925e-05	0.000997908	0.000338567	0.0644028	0.492877	0.20294	0.408	0.00301	0.203	0.906	0.921	0.941	2.95	2.02	2.34	0.923	0.317	0.606	-1.12	1.83	-0.196	-0.513
CCNK	O75909	3.52652e-06	2.84765e-07	2.60054e-07	0.0205273	0.914088	0.0169381	0.127	2.28e-13	6.78e-06	0.883	0.938	0.877	3.19	4.16	4.2	-0.973	0.0393	-1.01	-0.3	2.89	-1.27	-1.31
CD97	P48960	0.000194129	0.0646353	4.24575e-05	1.37605e-05	3.96211e-06	0.281672	0.57	0.566	0.055	0.312	0.00432	0.946	2.05	-0.754	2.47	2.81	3.22	-0.414	-1.11	0.942	1.7	-1.53
CDH23	Q9H251	0.00293094	0.0039643	0.0199508	0.859888	0.368168	0.287273	0.783	0.0418	0.725	0.944	0.912	0.946	-2.59	-2.47	-1.84	-0.121	0.63	-0.752	0.867	-1.73	0.745	0.115
CDHR4	A6H8M9	4.72642e-07	0.613216	0.000105983	7.48034e-07	0.000218783	0.000481617	0.0293	0.934	0.105	0.066	0.184	0.579	4.69	0.22	2.57	4.47	2.35	2.12	-2.82	1.87	1.65	-0.699
CDK1	P06493	6.2413e-06	0.000275637	0.000548113	0.0124737	0.652541	0.00562442	0.17	0.000117	0.25	0.871	0.929	0.824	5.15	3.3	3.02	1.85	-0.284	2.13	-2.28	2.87	-0.434	-0.15
CDK2	P24941	1.06215e-05	5.36966e-07	5.54056e-07	0.0127503	0.97209	0.0135677	0.216	2.28e-13	4.48e-05	0.871	0.939	0.868	3.79	5.23	5.21	-1.44	-0.0171	-1.42	-0.233	3.56	-1.67	-1.65
CDK5	Q00535	1.04122e-06	2.69087e-05	3.73358e-06	0.0115904	0.108291	0.220344	0.0569	2.62e-08	0.00232	0.869	0.867	0.942	6.02	4.21	5.25	1.81	1.04	0.769	-2.15	3.87	-0.342	-1.38
CDK9	P50750	0.00197887	0.000887326	0.00569388	0.62561	0.281243	0.539757	0.761	0.00236	0.577	0.94	0.904	0.955	3.82	4.29	3.23	-0.468	-1.06	0.59	-0.986	2.84	-1.45	-0.397
CECR2	Q9BXF3	0.00169887	0.152137	4.57645e-07	0.0233832	1.30263e-07	2.00603e-08	0.752	0.778	2.97e-05	0.886	3.8e-06	9.05e-07	1.62	0.596	-4.29	1.02	-4.88	5.91	-2.14	-0.517	-1.11	3.77
CENPV	Q7Z7K6	2.82639e-07	0.10508	0.000754589	1.35774e-06	0.0143044	3.28344e-05	0.0194	0.699	0.287	0.0964	0.731	0.153	6.49	0.986	2.62	5.5	1.63	3.87	-3.97	2.52	1.54	-0.0947
CERS5	Q8N5B7	2.71023e-07	0.29425	0.0012319	1.13368e-07	0.000231894	2.109e-05	0.0187	0.874	0.345	0.0126	0.189	0.106	5.37	-0.505	2.01	5.87	2.52	3.35	-3.65	1.72	2.22	-0.294
CHCHD3	Q9NX63	3.06596e-10	0.809741	0.00101879	3.4158e-10	0.00150877	2.71526e-09	5.16e-09	0.948	0.322	5.41e-08	0.428	3.8e-10	6.66	0.0707	1.3	6.59	1.23	5.36	-4.65	2.01	1.94	0.711
CHD6	Q8TD26	7.78987e-07	0.717466	0.289562	5.59638e-07	0.166587	2.23762e-06	0.0457	0.942	0.891	0.0533	0.885	0.013	3.81	-0.135	0.404	3.94	0.539	3.41	-2.79	1.02	1.15	0.616
CHST10	O43529	0.130766	0.000674616	0.854947	0.0099832	0.000507187	0.0964178	0.902	0.00133	0.927	0.864	0.284	0.927	0.513	1.5	-0.0586	-0.985	-1.56	0.572	-0.0251	0.488	-1.01	0.547
CKMT1A	P12532	0.000654944	0.000945551	0.894454	2.28039e-06	0.00117146	0.000532447	0.686	0.0027	0.929	0.135	0.386	0.593	-1.72	1.64	0.0487	-3.36	-1.59	-1.77	1.71	-0.00905	-1.65	-0.0577
CLEC16A	Q2KHT3	2.03629e-07	0.164882	0.000114724	6.54666e-08	1.72661e-05	0.00010424	0.0144	0.792	0.109	0.00696	0.0278	0.326	3.85	-0.476	1.91	4.33	2.39	1.94	-2.53	1.32	1.8	-0.592
CLSPN	Q9HAW4	7.3046e-07	0.188316	0.625234	2.79062e-06	0.0840145	4.69116e-07	0.0434	0.814	0.918	0.152	0.855	0.00163	4.36	0.58	-0.207	3.78	-0.788	4.57	-3.18	1.18	0.604	1.39
CNOT7	Q9UIV1	0.00613599	3.76654e-05	0.000577492	0.00613031	0.0757885	0.174141	0.817	1.22e-07	0.255	0.849	0.85	0.938	1.87	3.73	2.66	-1.87	-1.07	-0.794	0.199	2.07	-1.67	-0.595
COL17A1	Q9UMD9	0.00361112	0.00447928	0.513585	2.04702e-05	0.00146974	0.0114434	0.793	0.0499	0.911	0.367	0.424	0.861	-1.53	1.48	-0.277	-3.01	-1.76	-1.26	1.45	-0.0822	-1.56	0.194
COL6A1	P12109	0.0736251	0.000198605	0.659494	0.00440684	0.000383283	0.154258	0.89	4.52e-05	0.919	0.838	0.249	0.936	0.747	2.11	0.17	-1.36	-1.94	0.577	0.00934	0.756	-1.35	0.586
COL9A1	P20849	6.77722e-05	0.0767302	1.69664e-05	6.49465e-06	2.05196e-06	0.289748	0.443	0.616	0.0212	0.224	0.00144	0.946	-2.19	0.673	-2.58	-2.87	-3.25	0.382	1.17	-1.02	-1.7	1.55
COX4I1	P13073	2.5457e-09	0.617458	0.000411899	3.36024e-09	0.000903457	5.91146e-08	8.01e-06	0.934	0.222	4.43e-05	0.353	2.15e-05	6.69	0.183	1.82	6.51	1.63	4.88	-4.52	2.17	1.99	0.356
COX5A	P20674	6.55205e-07	0.722439	0.0189476	9.10605e-07	0.0357068	1.05955e-05	0.0397	0.942	0.72	0.0749	0.806	0.0621	6.34	0.216	1.65	6.12	1.43	4.69	-4.29	2.05	1.83	0.405
COX5B	P10606	5.11477e-09	0.321487	0.000603273	9.40358e-09	0.00318179	1.25227e-07	3.24e-05	0.883	0.26	0.000295	0.547	0.000123	7.07	0.419	1.95	6.65	1.54	5.11	-4.71	2.36	1.94	0.405
COX6C	P09669	1.66671e-10	0.345545	0.000336665	2.52133e-10	0.00154189	1.86509e-09	4.25e-10	0.89	0.202	2.67e-08	0.432	9.41e-11	7.32	0.293	1.56	7.02	1.26	5.76	-5.03	2.29	2	0.735
COX7A2	P14406	4.83353e-09	0.794663	0.00110627	4.16059e-09	0.000729064	8.65976e-08	3.02e-05	0.947	0.331	6.04e-05	0.328	5.36e-05	6.08	-0.0919	1.54	6.17	1.63	4.54	-4.2	1.88	1.97	0.344
CPAMD8	Q8IZJ3	1.40818e-07	0.944751	8.8391e-05	1.48787e-07	9.72245e-05	7.21366e-05	0.00995	0.955	0.0936	0.0171	0.118	0.265	5.45	0.0308	2.69	5.42	2.66	2.76	-3.41	2.04	2.01	-0.649
CSTB	P04080	0.000138445	0.00399278	0.000994945	0.0525255	0.412517	0.210142	0.532	0.0423	0.319	0.903	0.916	0.941	2.56	1.61	1.98	0.954	0.372	0.582	-1.02	1.54	-0.07	-0.442
CTSC	P53634	2.63561e-05	0.323982	0.252526	7.93508e-06	0.863468	6.5427e-06	0.317	0.884	0.886	0.24	0.936	0.041	3.94	-0.57	-0.668	4.51	-0.0971	4.61	-3.27	0.676	1.25	1.34
CTTNBP2	Q8WZ74	5.84275e-07	0.728882	0.0338029	8.02798e-07	0.0622776	6.34871e-06	0.0358	0.943	0.772	0.0692	0.84	0.0399	4.32	0.142	0.975	4.18	0.833	3.35	-2.96	1.36	1.22	0.384
CUL1	Q13616	0.00182932	0.00427402	0.0132932	0.618726	0.522102	0.266165	0.757	0.0467	0.683	0.94	0.923	0.945	2.79	2.45	2	0.344	-0.445	0.789	-0.981	1.81	-0.637	-0.192
CXCR4	P61073	4.68238e-06	0.840838	0.3891	5.83079e-06	0.294251	1.88094e-06	0.148	0.95	0.902	0.215	0.905	0.0109	4.05	0.096	-0.419	3.95	-0.515	4.47	-3.12	0.931	0.835	1.35
CYB561D2	O14569	1.21664e-06	0.270468	0.0195362	4.28614e-07	0.00267831	2.2882e-05	0.0632	0.864	0.723	0.0432	0.521	0.113	-4.78	0.554	-1.32	-5.33	-1.87	-3.46	3.39	-1.38	-1.94	-0.0695
CYBA	P13498	6.28545e-08	0.146667	0.000616633	2.15123e-08	6.67879e-05	4.12624e-06	0.00333	0.771	0.262	0.00141	0.0901	0.0257	5.38	-0.618	1.91	6	2.53	3.47	-3.71	1.67	2.29	-0.243
DCK	P27707	0.0111711	0.562871	2.0033e-05	0.031535	1.00287e-05	8.15951e-07	0.839	0.928	0.0259	0.893	0.015	0.00367	1.66	0.321	-3.97	1.34	-4.29	5.63	-2.16	-0.498	-0.819	3.47
DCTPP1	Q9H773	2.53726e-05	0.325039	0.00109072	9.49897e-05	0.000230176	2.88665e-07	0.312	0.884	0.33	0.568	0.189	0.000686	2.97	0.427	-1.85	2.55	-2.28	4.83	-2.59	0.387	-0.0409	2.24
DCXR	Q7Z4W1	8.12021e-06	0.6534	0.32937	4.92294e-06	0.586533	2.75571e-06	0.19	0.937	0.896	0.201	0.926	0.0161	5.41	-0.306	-0.678	5.72	-0.372	6.09	-4.3	1.11	1.41	1.78
DERA	Q9Y315	5.55143e-06	0.018031	3.03529e-06	0.000174314	7.9129e-05	0.575191	0.161	0.216	0.00161	0.634	0.102	0.956	-3.72	-1.23	-3.98	-2.5	-2.75	0.253	1.49	-2.23	-1	1.74
DERL1	Q9BUN8	1.89626e-07	0.352257	7.68972e-05	8.9755e-08	2.25061e-05	0.000138642	0.0135	0.892	0.0855	0.00983	0.0353	0.375	4.05	-0.324	2.1	4.37	2.42	1.95	-2.59	1.46	1.78	-0.642
DHCR7	Q9UBM7	1.75168e-08	0.685202	0.000112196	1.34693e-08	6.436e-05	2.01602e-06	0.000393	0.94	0.108	0.000575	0.0879	0.0118	4.87	-0.131	1.89	5	2.02	2.98	-3.21	1.66	1.79	-0.233
DHRS7	Q9Y394	1.84236e-07	0.903905	0.00265387	1.67101e-07	0.00216556	7.10155e-06	0.0131	0.953	0.461	0.0193	0.487	0.0441	5.83	-0.059	1.88	5.89	1.93	3.96	-3.92	1.91	1.97	0.0363
DIP2B	Q9P265	4.28886e-06	0.15771	1.95929e-05	9.62204e-07	3.62465e-06	0.202319	0.141	0.784	0.0252	0.0775	0.00374	0.941	-2.74	0.477	-2.32	-3.22	-2.8	-0.426	1.6	-1.15	-1.62	1.17
DMWD	Q09019	6.86562e-07	0.388123	0.921896	3.1587e-07	0.339501	7.51225e-07	0.0413	0.901	0.93	0.0349	0.91	0.0033	4.07	-0.344	0.0383	4.41	0.382	4.03	-3.13	0.941	1.28	0.902
DNAAF2	Q9NVR5	0.487212	0.000736424	0.303836	0.000251354	0.00423445	0.100715	0.924	0.0016	0.893	0.668	0.588	0.928	-0.488	3.21	0.734	-3.7	-2.48	-1.22	1.35	0.864	-2.35	0.13
DPAGT1	Q9H3H5	4.96318e-09	0.84237	4.16874e-05	4.42425e-09	3.2309e-05	5.79307e-07	3.12e-05	0.95	0.0542	6.52e-05	0.0495	0.00227	7.05	-0.0816	2.71	7.14	2.8	4.34	-4.63	2.42	2.5	-0.292
DPM3	Q9P2X0	5.05675e-09	0.396727	0.0159614	3.09647e-09	0.00351715	2.9804e-08	3.2e-05	0.903	0.703	4.05e-05	0.562	2.87e-06	5.69	-0.286	0.93	5.97	1.22	4.76	-4.1	1.58	1.87	0.653
DPYSL2	Q16555	0.115523	0.000776952	0.00113881	0.0133622	0.811824	0.0204241	0.899	0.00178	0.335	0.872	0.935	0.884	1.06	2.89	2.74	-1.84	-0.15	-1.69	0.616	1.67	-1.22	-1.07
DUOX2	Q9NRD8	1.028e-06	0.645337	0.000387898	6.68644e-07	0.000796108	1.94818e-08	0.0564	0.936	0.216	0.061	0.338	8.35e-07	5.22	-0.242	-2.63	5.46	-2.39	7.85	-4.63	0.585	0.827	3.22
DUSP23	Q9BVJ7	6.09679e-07	0.762775	0.165726	4.65257e-07	0.100882	2.47333e-06	0.0372	0.945	0.868	0.0461	0.864	0.0143	3.95	-0.113	0.546	4.07	0.66	3.41	-2.86	1.1	1.21	0.55
DYNLL1	P63167	1.79674e-07	0.746503	0.0956462	1.38614e-07	0.0547541	8.50332e-07	0.0128	0.944	0.841	0.0159	0.832	0.00386	7.83	-0.212	1.17	8.05	1.38	6.66	-5.64	2.2	2.41	1.03
DZIP3	Q86Y13	2.12831e-05	0.0420412	0.0633517	1.75107e-06	0.815078	2.21483e-06	0.291	0.43	0.816	0.114	0.935	0.0129	2.5	-0.79	-0.709	3.29	0.0817	3.21	-2.25	0.25	1.04	0.958
EBP	Q15125	7.23209e-07	0.0600826	1.57242e-05	1.25934e-07	1.67261e-06	0.0126432	0.0431	0.544	0.0193	0.0142	0.00103	0.865	3.28	-0.652	2.35	3.93	3	0.931	-2.03	1.24	1.89	-1.1
ECH1	Q13011	7.91977e-08	0.000783275	0.741718	4.89719e-06	0.00133404	1.01819e-07	0.00465	0.00181	0.923	0.2	0.408	7.61e-05	4.86	1.71	0.124	3.15	-1.59	4.74	-3.19	1.67	-0.0376	1.55
ECI2	O75521	3.06967e-05	0.626568	3.10802e-05	1.67942e-05	1.6994e-05	0.992157	0.336	0.935	0.0417	0.339	0.0274	0.964	-2.2	0.157	-2.2	-2.36	-2.36	-0.00316	1.14	-1.06	-1.22	1.14
EIF2S1	P05198	0.496185	0.00189771	0.24229	0.00615201	0.0154706	0.603934	0.925	0.0119	0.884	0.85	0.739	0.957	0.449	2.64	0.79	-2.19	-1.85	-0.341	0.519	0.969	-1.67	0.179
EIF4E	P06730	2.47742e-07	0.0186726	0.816073	3.13281e-06	0.0123397	2.04346e-07	0.0173	0.223	0.926	0.162	0.717	0.00035	4.34	1.02	-0.0874	3.32	-1.11	4.43	-3.02	1.32	0.298	1.41
EIF5B	O60841	0.258281	0.403553	7.39134e-05	0.0647329	2.45838e-05	0.00039491	0.914	0.904	0.0833	0.906	0.0379	0.549	0.487	-0.354	2.58	0.841	2.93	-2.09	0.191	0.678	1.03	-1.9
ELOA	Q14241	0.00164061	0.00247315	0.733578	0.806125	0.00442947	0.00290726	0.75	0.0194	0.923	0.943	0.595	0.779	-2.26	-2.13	-0.187	-0.135	1.94	-2.08	1.12	-1.15	0.984	-0.958
ELOVL5	Q9NYP7	4.65463e-05	0.488662	1.02221e-06	0.000120058	2.02576e-06	0.00526834	0.393	0.919	0.00018	0.595	0.00141	0.82	2.1	0.225	3.2	1.87	2.98	-1.1	-0.717	1.38	1.16	-1.82
EPDR1	Q9UM22	5.61426e-06	0.935036	0.000445222	5.13535e-06	0.000504729	6.6374e-08	0.162	0.954	0.23	0.204	0.283	2.88e-05	4.44	-0.0435	-2.64	4.48	-2.6	7.08	-4	0.438	0.482	3.08
EPN3	Q9H201	1.96595e-07	0.0855325	4.40344e-06	4.75386e-08	6.98774e-07	0.00644397	0.0139	0.646	0.00303	0.00472	0.00019	0.832	3.61	-0.565	2.6	4.17	3.16	1.01	-2.2	1.41	1.97	-1.19
ERH	P84090	0.00283792	1.10445e-05	2.13453e-05	0.00235656	0.583808	0.00607569	0.781	3.24e-10	0.0278	0.813	0.926	0.829	1.04	2.12	1.96	-1.07	-0.152	-0.921	0.238	1.28	-0.835	-0.684
EXOC3L1	Q86VI1	1.58107e-07	0.436117	4.58528e-05	8.54316e-08	1.70291e-05	0.000175191	0.0113	0.91	0.0584	0.00936	0.0275	0.415	5.04	-0.328	2.72	5.36	3.05	2.31	-3.18	1.86	2.19	-0.864
F8A1	P23610	0.0817866	0.000108899	0.110503	0.00193714	0.00144278	0.858765	0.892	6.33e-06	0.848	0.804	0.421	0.962	-1.09	-3.43	-0.989	2.34	2.44	-0.103	-0.285	-1.38	2.05	-0.388
FABP5	Q01469	0.00205948	0.00232437	0.12949	8.7884e-06	0.000187394	0.0342498	0.764	0.0174	0.856	0.251	0.171	0.901	-2.49	2.44	-1	-4.93	-3.44	-1.48	2.22	-0.262	-2.7	0.741
FAM171A2	A8MVW0	0.273996	0.000197049	0.00388155	0.00111315	0.0827654	0.0283266	0.915	4.42e-05	0.521	0.775	0.854	0.895	0.842	4.1	2.7	-3.26	-1.4	-1.86	1.07	1.91	-2.19	-0.789
FANCA	O15360	1.69197e-06	7.78758e-06	6.98005e-05	0.168765	0.0974059	0.0076658	0.0802	4.47e-11	0.0801	0.922	0.862	0.841	3.58	3.03	2.36	0.547	-0.673	1.22	-1.34	2.24	-0.79	-0.116
FBL	P22087	0.0100818	9.90172e-05	0.0899667	0.0134017	0.00157555	0.231061	0.836	4.78e-06	0.837	0.873	0.435	0.943	2.07	4.03	1.23	-1.96	-2.8	0.837	-0.236	1.83	-2.2	0.601
FIBP	O43427	1.23677e-05	0.064667	0.680407	1.42884e-06	0.13022	7.68622e-06	0.232	0.566	0.92	0.0993	0.875	0.0472	6.12	-1.62	-0.333	7.75	1.29	6.46	-5.08	1.04	2.67	1.37
FKBP15	Q5T1M5	3.21139e-07	0.754892	4.05382e-06	4.20893e-07	5.68993e-06	0.0209061	0.0215	0.945	0.00266	0.0427	0.00747	0.885	-3.12	-0.0866	-2.38	-3.03	-2.29	-0.735	1.72	-1.4	-1.31	0.985
FLAD1	Q8NFF5	0.00305103	0.358217	0.000211435	0.000655677	0.000887703	2.19258e-06	0.785	0.894	0.155	0.743	0.351	0.0128	1.33	-0.333	-1.93	1.67	-1.6	3.26	-1.57	-0.233	0.1	1.7
FN3KRP	Q9HA64	2.80416e-07	0.0119465	0.0015544	4.7882e-06	2.19863e-05	1.33955e-08	0.0193	0.144	0.376	0.198	0.0347	2.43e-07	3.22	0.837	-1.17	2.38	-2.01	4.39	-2.5	0.721	-0.116	1.89
FSIP2	Q5CZC0	8.44994e-07	0.964771	4.46619e-05	8.11005e-07	4.21748e-05	0.00392001	0.0487	0.955	0.0572	0.0696	0.0634	0.801	3.52	-0.0153	2.27	3.53	2.29	1.25	-2.07	1.44	1.46	-0.827
FTL	P02792	7.95498e-07	0.0213017	0.000910384	1.25554e-05	0.0878868	0.000134465	0.0465	0.251	0.309	0.299	0.857	0.37	7.16	1.85	3.14	5.31	1.29	4.03	-4.13	3.04	1.19	-0.0997
GAA	P10253	0.000107978	0.00301313	0.00113195	0.0513734	0.559175	0.139802	0.502	0.0271	0.334	0.902	0.925	0.934	-3.04	-1.94	-2.24	-1.11	-0.303	-0.803	1.24	-1.8	0.132	0.435
GAS2L1	Q99501	0.0812556	0.182421	5.29547e-06	0.625737	2.70384e-05	5.06938e-05	0.892	0.809	0.00401	0.94	0.0412	0.211	-0.857	-0.634	-3.8	-0.223	-3.16	2.94	-0.465	-1.32	-0.688	2.48
GCC1	Q96CN9	0.000429799	0.563468	0.00101658	0.00107454	0.000407834	1.81522e-06	0.65	0.928	0.322	0.773	0.256	0.0105	1.96	0.23	-1.75	1.73	-1.98	3.71	-1.85	0.112	-0.118	1.86
GCDH	Q92947	0.0157569	0.260237	0.000233341	0.00209164	0.00142345	6.37173e-06	0.85	0.86	0.165	0.807	0.418	0.04	1.24	-0.513	-2.37	1.76	-1.86	3.62	-1.65	-0.411	0.103	1.96
GCKR	Q14397	0.0425314	0.00327946	0.251964	0.165847	0.0263068	0.296397	0.878	0.0309	0.886	0.921	0.784	0.947	-1.81	-2.97	-0.947	1.16	2.02	-0.859	0.375	-1.43	1.54	-0.484
GIMAP8	Q8ND71	3.89742e-05	0.0903716	0.20259	0.000512859	0.00870315	7.86031e-06	0.369	0.661	0.877	0.726	0.68	0.0481	3.37	0.922	-0.671	2.45	-1.59	4.05	-2.47	0.906	-0.0156	1.58
GLUD2	P49448	7.89434e-07	0.405058	0.0648914	1.77969e-06	0.257745	6.06147e-06	0.0462	0.905	0.818	0.115	0.901	0.0382	5.51	0.455	1.08	5.05	0.628	4.42	-3.75	1.76	1.31	0.678
GPR89A	B7ZAQ6	4.3833e-09	0.320087	1.01353e-07	2.48008e-09	4.75475e-08	0.000608473	2.62e-05	0.883	3.16e-07	3.05e-05	1.09e-07	0.612	5.62	-0.329	4.09	5.95	4.42	1.53	-3.28	2.35	2.68	-1.75
GPR89B	P0CG08	4.3833e-09	0.320087	1.01353e-07	2.48008e-09	4.75475e-08	0.000608473	2.62e-05	0.883	3.16e-07	3.05e-05	1.09e-07	0.612	5.62	-0.329	4.09	5.95	4.42	1.53	-3.28	2.35	2.68	-1.75
GRIP1	Q9Y3R0	1.46228e-05	0.00109193	0.000479337	0.00964139	0.604515	0.0243553	0.25	0.00364	0.237	0.863	0.927	0.89	-5	-2.93	-3.28	-2.07	-0.349	-1.72	2.2	-2.8	0.127	0.476
GRM7	Q14831	0.289254	0.0024283	0.0431114	0.000420632	0.122842	0.00624533	0.916	0.0188	0.79	0.711	0.873	0.83	-1.23	4.39	2.54	-5.62	-1.85	-3.77	2.66	1.43	-2.97	-1.12
GSK3A	P49840	1.10224e-08	1.13059e-07	2.90434e-08	0.00620459	0.0843112	0.159442	0.000161	2.28e-13	5.1e-09	0.85	0.855	0.937	6.58	5.19	5.97	1.38	0.772	0.613	-2.14	4.44	-0.76	-1.53
GSK3B	P49841	1.12718e-06	6.3391e-05	8.27243e-07	0.00419773	0.0023988	0.743327	0.0601	9.99e-07	0.000116	0.836	0.504	0.96	4.92	3.14	5.08	1.78	1.94	-0.163	-1.63	3.28	0.145	-1.8
GSKIP	Q9P0R6	1.21494e-06	0.000278174	0.00183941	0.000836544	0.246593	0.000137891	0.0631	0.00012	0.401	0.758	0.899	0.374	5.24	2.81	2.17	2.43	-0.641	3.07	-2.68	2.55	-0.256	0.385
HACD3	Q9P035	1.34122e-07	0.478834	0.000176609	7.72623e-08	6.52301e-05	3.48613e-05	0.00941	0.917	0.141	0.00842	0.0887	0.16	4.49	-0.261	2.03	4.75	2.29	2.46	-2.92	1.56	1.82	-0.463
HCCS	P53701	7.1235e-09	0.251295	0.530676	3.57387e-09	0.0910007	1.04931e-08	6.2e-05	0.855	0.912	4.82e-05	0.859	1.01e-07	5.2	-0.371	0.198	5.57	0.57	5	-3.94	1.26	1.63	1.06
HDAC6	Q9UBN7	0.0138097	0.0178197	0.000914397	0.000159125	1.94175e-05	0.132625	0.846	0.214	0.309	0.624	0.0311	0.933	-0.944	0.897	-1.46	-1.84	-2.36	0.52	0.566	-0.378	-1.27	1.09
HECW1	Q76N89	0.000538031	0.839979	0.00795864	0.000738413	0.00558717	7.68621e-06	0.669	0.95	0.622	0.75	0.626	0.0472	1.79	0.0749	-1.19	1.71	-1.26	2.97	-1.62	0.169	0.0937	1.35
HHIPL2	Q6UWX4	2.97715e-08	0.0897962	2.00619e-07	1.12978e-07	9.99934e-07	0.0254446	0.0011	0.659	3.06e-06	0.0125	0.000406	0.892	5.12	0.651	4.21	4.47	3.56	0.907	-2.62	2.5	1.84	-1.72
HK2	P52789	2.2778e-09	0.0989784	0.117609	6.19531e-09	0.91787	5.82886e-09	7.1e-06	0.684	0.852	0.000132	0.938	9.81e-09	-6.45	-0.614	-0.578	-5.84	0.0358	-5.88	4.54	-1.91	-1.3	-1.33
HSD17B11	Q8NBQ5	4.00472e-05	0.00433439	2.07622e-05	0.00947514	0.0038059	0.603403	0.372	0.0476	0.027	0.863	0.573	0.957	1.99	1.06	2.15	0.928	1.08	-0.156	-0.69	1.3	0.238	-0.846
HSD17B12	Q53GQ0	3.68426e-07	0.309168	0.00698982	1.54712e-07	0.00119204	9.59737e-06	0.024	0.879	0.605	0.0178	0.389	0.0573	4.07	-0.383	1.2	4.45	1.58	2.87	-2.85	1.22	1.6	0.0212
ICMT	O60725	1.67277e-06	0.203815	0.000154575	4.84358e-07	2.63964e-05	0.00278726	0.0796	0.827	0.131	0.0477	0.0403	0.775	3.6	-0.503	2.15	4.1	2.65	1.45	-2.29	1.31	1.81	-0.839
IMMT	Q16891	5.46455e-09	0.90604	0.00155446	5.10045e-09	0.00128079	8.67583e-08	3.67e-05	0.953	0.376	8.91e-05	0.401	5.38e-05	4.64	-0.0321	1.13	4.67	1.16	3.51	-3.2	1.43	1.47	0.303
INO80	Q9ULG1	3.57434e-06	0.613117	0.578259	2.11341e-06	0.959022	2.00682e-06	0.128	0.934	0.915	0.129	0.939	0.0117	3.76	-0.219	-0.241	3.98	-0.0221	4	-2.94	0.825	1.04	1.07
IPO5	O00410	1.23425e-06	0.106735	5.96859e-05	2.62187e-07	7.2577e-06	0.00534732	0.0638	0.702	0.0714	0.0299	0.0103	0.821	2.74	-0.483	1.78	3.22	2.26	0.961	-1.73	1.01	1.49	-0.77
IRAK3	Q9Y616	2.80219e-07	0.00090402	5.44561e-07	2.80912e-05	7.60799e-05	0.45104	0.0193	0.00246	4.33e-05	0.412	0.0994	0.953	4.97	1.96	4.64	3.02	2.69	0.333	-2.08	2.89	0.937	-1.75
ISOC2	Q96AB3	0.000845595	0.858399	1.95033e-05	0.000637645	1.57229e-05	0.019569	0.705	0.951	0.0251	0.741	0.0253	0.883	-2.47	0.0971	-3.93	-2.56	-4.03	1.47	0.89	-1.57	-1.67	2.36
ITGA3	P26006	0.0077124	0.0541972	0.000254844	0.000245365	1.5219e-05	0.0566845	0.826	0.512	0.174	0.666	0.0245	0.915	1.23	-0.808	2.03	2.04	2.83	-0.799	-0.616	0.612	1.42	-1.42
ITIH1	P19827	0.00450849	2.30668e-05	0.000693344	0.00424073	0.0312031	0.272786	0.803	1.48e-08	0.276	0.837	0.796	0.945	1.48	2.97	1.95	-1.49	-1.02	-0.473	0.122	1.6	-1.37	-0.351
ITPR1	Q14643	0.00177796	0.339255	2.60487e-06	0.000375856	9.93717e-07	0.000439889	0.755	0.889	0.00124	0.702	0.000401	0.565	1.49	-0.358	3.31	1.85	3.67	-1.81	-0.383	1.11	1.47	-2.2
JUNB	P17275	0.000770735	0.886993	2.59244e-05	0.000616116	2.1744e-05	0.0327493	0.698	0.952	0.0346	0.738	0.0344	0.9	-1.66	0.0514	-2.53	-1.71	-2.58	0.869	0.625	-1.03	-1.09	1.49
KCNH6	Q9H252	0.227251	0.000172924	0.0132019	0.00117835	0.0206711	0.118295	0.912	3.05e-05	0.683	0.778	0.764	0.931	0.768	3.42	1.79	-2.65	-1.63	-1.02	0.726	1.49	-1.93	-0.293
KCNN1	Q92952	3.47873e-06	0.031894	0.000209217	3.47839e-07	9.15421e-06	0.0066852	0.126	0.342	0.154	0.0375	0.0135	0.834	-4.35	1.2	-2.71	-5.55	-3.91	-1.64	2.89	-1.46	-2.67	1.24
KCTD13	Q8WZ19	3.07315e-06	0.425886	8.67761e-05	1.36135e-06	2.99927e-05	0.016326	0.118	0.909	0.0925	0.0965	0.0459	0.876	-3.4	0.31	-2.33	-3.71	-2.64	-1.07	2.04	-1.35	-1.66	0.973
KIF5A	Q12840	3.02049e-07	0.605348	0.290237	1.95868e-07	0.129508	7.92582e-07	0.0205	0.933	0.891	0.0226	0.875	0.00354	4.67	-0.214	0.448	4.89	0.663	4.22	-3.45	1.23	1.44	0.778
KIN	O60870	0.0267089	0.00970873	0.000105629	0.000165748	0.0151243	4.79781e-06	0.866	0.116	0.104	0.629	0.737	0.0303	1.1	-1.35	-2.59	2.45	-1.24	3.7	-1.81	-0.711	0.641	1.88
KLHL23	Q8NBE8	9.63835e-08	0.124755	0.000169101	3.62685e-07	0.00214215	2.12719e-05	0.00618	0.738	0.137	0.0386	0.486	0.106	4.14	0.53	1.82	3.61	1.29	2.32	-2.52	1.62	1.09	-0.195
KRT12	Q99456	0.000720652	0.689607	3.53231e-05	0.000387218	2.13874e-05	0.0543905	0.693	0.94	0.047	0.704	0.0339	0.914	-2.6	0.225	-3.78	-2.82	-4.01	1.19	1.06	-1.54	-1.76	2.24
KRT19	P08727	2.92924e-07	0.782282	0.04742	2.32271e-07	0.0290589	2.2398e-06	0.02	0.946	0.797	0.0268	0.791	0.013	6.44	-0.157	1.24	6.6	1.4	5.2	-4.56	1.88	2.04	0.638
LAMC1	P11047	5.14779e-08	0.948589	3.0606e-06	5.39376e-08	3.27403e-06	0.000625439	0.00253	0.955	0.00163	0.00547	0.0032	0.616	4.96	0.0235	3.24	4.93	3.21	1.72	-2.9	2.05	2.03	-1.18
LBR	Q14739	4.36464e-08	0.627277	0.00492071	3.10046e-08	0.0021392	7.21735e-07	0.00203	0.935	0.556	0.00258	0.485	0.00313	7.16	-0.253	1.8	7.41	2.05	5.36	-4.98	2.18	2.43	0.376
LGI3	Q8N145	4.63505e-08	0.103761	5.24383e-07	1.74106e-07	2.79263e-06	0.010591	0.0022	0.696	4.01e-05	0.0201	0.00246	0.857	5.19	0.658	4.04	4.54	3.39	1.15	-2.72	2.47	1.82	-1.57
LMOD1	P29536	0.382913	0.00324979	0.00386802	0.0154101	0.919015	0.0184685	0.92	0.0305	0.52	0.876	0.938	0.881	-0.352	-1.47	-1.43	1.12	0.0403	1.08	-0.462	-0.814	0.658	0.618
LRRFIP2	Q9Y608	3.24913e-07	0.166767	2.73564e-06	1.00222e-07	6.68862e-07	0.0416567	0.0217	0.794	0.00135	0.0111	0.000179	0.907	-3.77	0.486	-3.01	-4.25	-3.49	-0.76	2.19	-1.57	-2.06	1.43
MAP2K3	P46734	0.000485895	0.000520802	0.135095	0.964176	0.00719773	0.00665293	0.661	0.000723	0.859	0.946	0.657	0.834	-2.02	-2.01	-0.656	-0.0186	1.35	-1.37	0.853	-1.17	0.834	-0.516
MAPK8IP3	Q9UPT6	6.08563e-06	0.671449	2.05919e-06	3.83484e-06	1.35127e-06	0.31669	0.168	0.939	0.000799	0.179	0.000695	0.948	3.61	-0.187	4.06	3.8	4.25	-0.451	-1.74	1.87	2.06	-2.19
MAPK9	P45984	1.38596e-07	0.217957	0.00641434	4.01228e-07	0.0617798	2.79143e-06	0.00977	0.836	0.593	0.0414	0.839	0.0164	5.41	0.564	1.46	4.85	0.901	3.95	-3.55	1.86	1.3	0.395
MAST2	Q6P0Q8	0.375773	0.00300324	0.00364518	0.0145484	0.909708	0.017803	0.92	0.0269	0.511	0.875	0.938	0.879	0.461	1.92	1.86	-1.46	-0.0579	-1.4	0.601	1.06	-0.86	-0.802
MAT2B	Q9NZL9	0.0361546	0.00305413	0.370131	8.29661e-05	0.0151032	0.00713662	0.874	0.0277	0.9	0.553	0.737	0.838	0.845	-1.35	-0.329	2.2	1.02	1.17	-1.05	-0.209	1.14	0.12
MBOAT7	Q96N66	7.73632e-07	0.463377	5.84708e-05	3.97238e-07	2.25982e-05	0.00235233	0.0455	0.915	0.0704	0.0411	0.0355	0.761	2.96	-0.214	1.84	3.18	2.05	1.13	-1.82	1.15	1.36	-0.69
MED1	Q15648	0.00577549	2.51385e-05	0.0166262	6.84486e-07	1.1997e-06	0.552744	0.814	2.05e-08	0.707	0.062	0.000556	0.956	-1.25	2.58	-1.03	-3.83	-3.61	-0.22	1.32	0.0782	-2.5	1.1
MGST3	O14880	1.65705e-05	0.524806	5.54764e-05	7.84059e-06	2.43728e-05	0.34849	0.263	0.924	0.0677	0.239	0.0376	0.949	2.7	-0.235	2.35	2.93	2.58	0.351	-1.5	1.2	1.44	-1.14
MLPH	Q9BV36	3.24485e-06	0.19444	6.22944e-06	1.47207e-05	3.09254e-05	0.548482	0.121	0.819	0.00501	0.321	0.0473	0.956	-3.51	-0.539	-3.27	-2.97	-2.73	-0.241	1.68	-1.83	-1.29	1.44
MON2	Q7Z3U7	1.38182e-05	0.00448484	1.71914e-05	0.00207396	0.00282222	0.854995	0.244	0.05	0.0216	0.807	0.529	0.962	2.44	1.15	2.38	1.29	1.23	0.0593	-0.948	1.49	0.345	-0.888
MPDU1	O75352	4.02426e-07	0.870415	0.000324572	3.49381e-07	0.000254528	0.000117864	0.0257	0.951	0.198	0.0376	0.199	0.347	7.02	-0.104	3.29	7.13	3.39	3.73	-4.47	2.55	2.66	-0.736
MRPL44	Q9H9J2	3.81704e-06	0.0519096	0.855518	4.77784e-05	0.0376615	3.15024e-06	0.133	0.498	0.927	0.484	0.809	0.019	4	0.99	-0.0841	3.01	-1.07	4.08	-2.77	1.23	0.236	1.31
MSI2	Q96DH6	6.75416e-08	0.0434352	6.68405e-07	4.10553e-07	6.39527e-06	0.0164601	0.00371	0.441	6.97e-05	0.042	0.00874	0.876	5	0.85	3.95	4.15	3.1	1.06	-2.55	2.45	1.6	-1.5
MT-ATP8	P03928	2.42235e-09	0.948216	0.000426115	2.50939e-09	0.000470737	5.44198e-08	7.62e-06	0.955	0.226	3.09e-05	0.274	1.74e-05	6.15	0.0216	1.65	6.13	1.63	4.5	-4.2	1.96	1.94	0.303
MT-CO2	P00403	1.03688e-08	0.799448	0.000674236	1.2162e-08	0.00101093	3.08252e-07	0.000143	0.947	0.273	0.000474	0.368	0.000773	5.17	0.0822	1.51	5.09	1.43	3.66	-3.48	1.69	1.61	0.179
MT-ND4	P03905	6.01718e-07	0.468077	2.9424e-06	3.15601e-07	1.40442e-06	0.123131	0.0368	0.916	0.00153	0.0348	0.000744	0.932	3.3	-0.23	2.79	3.53	3.02	0.513	-1.84	1.47	1.7	-1.32
MTCH2	Q9Y6C9	2.13683e-07	0.142124	0.0375596	6.38671e-08	0.00247336	1.75038e-06	0.015	0.764	0.78	0.00675	0.508	0.0101	3.79	-0.5	0.751	4.29	1.25	3.04	-2.78	1.01	1.51	0.259
MTSS1L	Q765P7	2.1237e-09	0.0926056	6.51263e-08	5.87109e-09	2.70689e-07	0.000205345	6.46e-06	0.667	9.02e-08	0.000119	2.87e-05	0.443	6.37	0.615	4.52	5.76	3.9	1.86	-3.5	2.88	2.26	-1.64
MTX2	O75431	1.00385e-07	0.564625	0.0148203	1.58304e-07	0.041606	1.15387e-06	0.00653	0.929	0.695	0.0183	0.816	0.00596	5.07	0.232	1.14	4.84	0.906	3.93	-3.46	1.61	1.38	0.472
MYBBP1A	Q9BQG0	1.94524e-06	0.729843	0.860151	1.38187e-06	0.865064	1.63238e-06	0.0882	0.943	0.927	0.0974	0.936	0.00934	5.25	-0.195	-0.0994	5.45	0.0959	5.35	-4.01	1.24	1.44	1.34
NAA25	Q14CX7	0.0132395	0.00328346	0.765397	0.43202	0.0019818	0.0078024	0.845	0.0309	0.924	0.935	0.473	0.842	-2.4	-3.06	0.246	0.657	3.3	-2.65	1.1	-1.3	1.75	-1.55
NAPRT	Q6XQN6	1.10109e-06	0.235008	1.61335e-06	3.79877e-06	5.81701e-06	0.694661	0.0591	0.847	0.000486	0.178	0.0077	0.959	5.78	0.718	5.55	5.06	4.83	0.23	-2.77	3.01	2.29	-2.54
NAV1	Q8NEY1	0.365256	0.249712	0.000110946	0.0546811	2.32706e-05	0.000427879	0.92	0.855	0.107	0.903	0.0363	0.561	0.309	-0.398	1.97	0.707	2.37	-1.66	0.161	0.47	0.868	-1.5
NCAPG2	Q86XI2	7.36749e-06	0.640435	0.0219386	4.39695e-06	0.0504111	5.29465e-07	0.183	0.936	0.734	0.191	0.827	0.00197	2.83	-0.165	-0.923	2.99	-0.758	3.75	-2.39	0.435	0.6	1.36
NDUFA13	Q9P0J0	5.20528e-08	0.347038	0.00991691	2.65326e-08	0.00189278	6.26906e-07	0.00256	0.891	0.649	0.00203	0.466	0.00256	4.31	-0.305	0.977	4.62	1.28	3.33	-3.07	1.25	1.55	0.269
NDUFA4	O00483	1.9487e-07	0.413848	0.065327	1.00911e-07	0.0150204	1.15306e-06	0.0138	0.906	0.818	0.0112	0.736	0.00595	3.55	-0.249	0.602	3.8	0.85	2.95	-2.57	0.975	1.22	0.373
NEK7	Q8TDX7	1.03169e-05	0.960342	0.0343726	9.74224e-06	0.0375366	8.73445e-07	0.213	0.955	0.773	0.265	0.809	0.00398	3.66	-0.0234	-1.12	3.68	-1.1	4.77	-3.03	0.628	0.651	1.75
NHSL1	Q5SYE7	9.22712e-07	0.201284	8.44494e-06	3.47016e-06	4.25225e-05	0.0518661	0.0521	0.825	0.00777	0.171	0.0639	0.913	-5.76	-0.761	-4.53	-5	-3.77	-1.22	3	-2.76	-2	1.77
NIT1	Q86X76	1.68843e-05	0.485069	0.00110487	7.42162e-06	0.00359099	2.20029e-07	0.265	0.918	0.331	0.234	0.565	0.000404	4.46	-0.429	-2.65	4.89	-2.22	7.11	-4.11	0.345	0.774	2.99
NLE1	Q9NVX2	0.0134069	0.00354808	0.688508	0.45377	0.0071311	0.0274455	0.845	0.0352	0.921	0.935	0.656	0.894	2.46	3.11	0.341	-0.643	-2.76	2.12	-0.985	1.48	-1.63	1.14
NPR3	P17342	1.61792e-08	0.0259116	1.20578e-07	9.65597e-08	1.07198e-06	0.0155353	0.000344	0.292	5.11e-07	0.0107	0.000461	0.874	5.16	0.857	4.21	4.31	3.35	0.954	-2.61	2.56	1.7	-1.65
NQO2	P16083	4.4118e-05	0.00537197	9.01962e-05	0.00868936	1.66758e-06	1.06532e-07	0.385	0.0631	0.0948	0.86	0.00103	8.33e-05	2.2	1.15	-2.02	1.06	-3.17	4.23	-1.87	0.332	-0.816	2.36
NRAP	Q86VF7	5.80011e-08	0.945618	6.29985e-07	5.51887e-08	5.92281e-07	0.012788	0.00294	0.955	6.1e-05	0.00561	0.00015	0.866	-4.1	0.0208	-3.21	-4.12	-3.23	-0.896	2.28	-1.82	-1.84	1.38
NXN	Q6DKJ4	0.0225776	0.150585	0.000167702	0.00162724	2.23452e-05	0.0116416	0.861	0.776	0.137	0.795	0.0351	0.862	1.08	-0.627	2.32	1.71	2.95	-1.24	-0.389	0.693	1.32	-1.63
NYNRIN	Q9P2P1	3.05816e-07	0.114512	8.15452e-05	1.41376e-06	0.000990148	0.000300249	0.0207	0.719	0.0888	0.0987	0.365	0.506	5.23	0.777	2.82	4.45	2.05	2.4	-3.02	2.21	1.43	-0.617
PAN2	Q504Q3	0.494226	9.48749e-05	0.0105432	0.000254489	0.0121272	0.0360568	0.925	4.17e-06	0.657	0.669	0.715	0.903	0.321	2.79	1.41	-2.47	-1.38	-1.09	0.81	1.13	-1.66	-0.282
PARP16	Q8N5Y8	3.06414e-06	7.45394e-05	0.801997	0.0198221	5.33052e-05	2.36522e-06	0.117	1.82e-06	0.925	0.882	0.0767	0.0137	2.44	1.7	-0.0692	0.74	-1.77	2.51	-1.42	1.02	-0.684	1.09
PCID2	Q5JVF3	4.17332e-05	0.114737	0.0973129	5.6255e-06	0.921695	5.05229e-06	0.378	0.719	0.842	0.212	0.938	0.0319	2.33	-0.592	-0.627	2.92	-0.0346	2.96	-2.05	0.278	0.871	0.905
PCNX1	Q96RV3	7.51486e-05	0.000599865	0.00139622	0.173591	0.600197	0.0722382	0.456	0.00102	0.362	0.922	0.926	0.921	6.12	4.71	4.19	1.41	-0.523	1.94	-2.37	3.75	-0.954	-0.431
PDILT	Q8N807	4.53918e-06	0.000368161	0.000549338	0.00532105	0.794466	0.003393	0.146	0.000279	0.25	0.845	0.934	0.79	-2.5	-1.49	-1.41	-1.01	0.0767	-1.09	1.15	-1.35	0.139	0.0627
PEF1	Q9UBV8	8.04452e-06	0.539137	0.141586	4.06886e-06	0.360607	1.56287e-06	0.189	0.926	0.861	0.184	0.912	0.00887	3.36	-0.261	-0.654	3.62	-0.393	4.01	-2.75	0.611	0.872	1.27
PGBD2	Q6P3X8	1.47897e-08	0.170712	9.61139e-08	3.88927e-08	3.06272e-07	0.0204484	0.000292	0.798	2.82e-07	0.00363	3.59e-05	0.884	5.21	0.485	4.31	4.72	3.82	0.901	-2.71	2.5	2.01	-1.81
PGRMC1	O00264	3.25853e-07	0.301279	0.0103651	8.40367e-07	0.0678687	6.34611e-06	0.0217	0.876	0.655	0.0712	0.844	0.0399	5.82	0.549	1.58	5.27	1.03	4.24	-3.83	1.99	1.44	0.407
PGRMC2	O15173	4.81372e-08	0.0208148	0.000363173	3.93028e-07	0.0320886	4.02615e-06	0.00232	0.246	0.21	0.0408	0.798	0.025	4.42	0.859	1.64	3.56	0.781	2.78	-2.69	1.73	0.871	0.0903
PGS1	Q32NB8	2.61349e-07	0.0916943	3.36268e-07	1.34166e-06	1.79686e-06	0.766714	0.0181	0.664	1.37e-05	0.0957	0.00117	0.96	4.19	0.66	4.08	3.53	3.42	0.108	-1.96	2.23	1.57	-1.85
PHB	P35232	3.91003e-07	0.0792722	1.09726e-06	2.33469e-06	7.87632e-06	0.271523	0.0252	0.625	0.000205	0.137	0.0113	0.945	4.15	0.715	3.73	3.44	3.01	0.427	-2	2.15	1.43	-1.58
PHB2	Q99623	1.48946e-07	0.0444717	6.04347e-08	1.03503e-06	3.56028e-07	0.253382	0.0106	0.448	7.51e-08	0.0811	5.1e-05	0.944	3.63	0.664	3.98	2.96	3.31	-0.351	-1.56	2.07	1.4	-1.91
PHKA2	P46019	2.09131e-07	0.852365	0.00262141	2.43963e-07	0.0035994	8.53069e-06	0.0147	0.95	0.459	0.028	0.565	0.0518	3.21	0.0508	1.05	3.16	0.999	2.17	-2.14	1.08	1.03	0.0292
PI4KB	Q9UBF8	3.06039e-09	0.40282	0.00854244	1.92783e-09	0.00197531	2.08174e-08	1.27e-05	0.904	0.631	2.16e-05	0.472	9.99e-07	5.19	-0.244	0.908	5.43	1.15	4.28	-3.72	1.46	1.71	0.555
PIGU	Q9H490	5.3991e-08	0.369515	1.17462e-05	2.83314e-08	4.21665e-06	0.000113527	0.00268	0.897	0.0129	0.00225	0.00476	0.341	4.81	-0.326	2.72	5.14	3.05	2.09	-3.01	1.8	2.13	-0.92
PIK3CD	O00329	0.100155	0.00312791	0.000722865	0.0693093	0.381997	0.0143405	0.896	0.0287	0.281	0.908	0.913	0.871	-0.683	-1.45	-1.79	0.766	-0.345	1.11	-0.299	-0.982	0.468	0.813
PIK3R6	Q5UE93	0.000490622	0.172343	7.61991e-08	0.00516772	2.35501e-07	6.42631e-06	0.661	0.8	1.47e-07	0.844	2.13e-05	0.0403	2.31	0.677	6.18	1.63	5.51	-3.87	-0.0173	2.29	1.62	-3.89
PITPNM2	Q9BZ72	0.0315933	0.314852	3.67606e-05	0.00509917	1.04774e-05	0.00124187	0.87	0.881	0.0487	0.843	0.0157	0.7	1.28	-0.543	3.54	1.82	4.08	-2.26	-0.209	1.07	1.61	-2.47
PKD2L1	Q9P0L9	6.06073e-07	0.34866	0.0179256	1.49301e-06	0.0962861	9.94583e-06	0.037	0.891	0.715	0.102	0.862	0.0591	5.56	0.505	1.45	5.05	0.941	4.11	-3.68	1.88	1.37	0.43
PLCL1	Q15111	2.03879e-06	0.820685	9.72875e-06	1.62618e-06	7.51535e-06	0.166484	0.091	0.949	0.00974	0.109	0.0107	0.937	-3.06	0.075	-2.58	-3.14	-2.66	-0.48	1.67	-1.39	-1.47	1.19
PML	P29590	1.96706e-07	0.903646	2.1706e-06	2.17254e-07	2.45514e-06	0.0214354	0.014	0.953	0.000882	0.0251	0.00195	0.886	-4.02	-0.041	-3.12	-3.97	-3.08	-0.896	2.22	-1.79	-1.75	1.33
POP5	Q969H6	0.00906955	0.00227196	0.694201	0.429883	0.00118342	0.00454964	0.832	0.0167	0.921	0.935	0.388	0.811	1.71	2.15	-0.216	-0.439	-2.37	1.93	-0.8	0.911	-1.24	1.13
PPP2CA	P67775	6.79826e-06	0.0417671	0.622704	6.88666e-07	0.0983927	3.96247e-06	0.177	0.428	0.917	0.0623	0.863	0.0246	3.08	-0.858	-0.187	3.93	0.671	3.26	-2.57	0.508	1.37	0.695
PPP2R2A	P63151	2.52565e-05	0.91531	0.00983808	2.2144e-05	0.0118769	9.09494e-07	0.312	0.953	0.648	0.378	0.713	0.00417	2.74	-0.0414	-1.2	2.78	-1.16	3.94	-2.36	0.373	0.415	1.57
PPP6C	O00743	9.91728e-09	0.198705	0.00224726	4.45647e-09	0.000269309	1.57764e-07	0.00013	0.823	0.434	6.58e-05	0.205	0.000206	5.03	-0.42	1.23	5.45	1.65	3.8	-3.57	1.46	1.88	0.228
PQLC1	Q8N2U9	4.7202e-07	0.0421097	9.35832e-05	7.50272e-08	5.77124e-06	0.000552343	0.0293	0.431	0.0971	0.00816	0.00762	0.599	3.83	-0.802	2.13	4.63	2.93	1.7	-2.54	1.29	2.09	-0.841
PRDX1	Q06830	0.000128012	0.432057	0.00503216	4.35308e-05	0.0205832	2.06544e-06	0.522	0.91	0.559	0.471	0.764	0.0121	1.77	-0.243	-1.06	2.01	-0.813	2.82	-1.65	0.117	0.36	1.17
PRDX2	P32119	0.000166786	0.190126	0.00304026	2.66756e-05	0.0337373	1.85542e-06	0.553	0.816	0.483	0.404	0.802	0.0108	1.66	-0.405	-1.11	2.06	-0.706	2.77	-1.62	0.0354	0.44	1.15
PRDX6	P30041	1.37585e-05	0.584118	2.86146e-05	2.6902e-05	1.45867e-05	2.85132e-08	0.243	0.931	0.0384	0.406	0.0234	2.56e-06	2.78	0.204	-2.56	2.58	-2.76	5.34	-2.67	0.107	-0.0974	2.67
PSMA7	O14818	4.08987e-07	0.718511	0.00355925	5.63314e-07	0.00665962	1.74833e-05	0.026	0.942	0.507	0.0536	0.648	0.0922	-4.61	-0.152	-1.54	-4.45	-1.39	-3.07	3.03	-1.57	-1.42	-0.0366
PSMA8	Q8TAA3	4.08987e-07	0.718511	0.00355925	5.63314e-07	0.00665962	1.74833e-05	0.026	0.942	0.507	0.0536	0.648	0.0922	-4.61	-0.152	-1.54	-4.45	-1.39	-3.07	3.03	-1.57	-1.42	-0.0366
PSMD8	P48556	0.24118	0.120694	0.000168322	0.0144683	1.89967e-05	0.00107233	0.913	0.73	0.137	0.875	0.0305	0.683	0.325	-0.441	1.5	0.766	1.94	-1.17	0.0205	0.345	0.787	-1.15
PSME1	Q06323	5.97583e-05	0.00457406	0.0175779	1.13306e-06	0.451069	2.41117e-06	0.426	0.0514	0.713	0.0861	0.918	0.014	1.94	-1.08	-0.842	3.02	0.234	2.78	-1.93	0.00562	1.08	0.848
RAB26	Q9ULW5	8.35652e-07	0.454285	5.91383e-05	4.21361e-07	2.24021e-05	0.00266797	0.0483	0.914	0.071	0.0427	0.0352	0.772	-3.17	0.236	-1.98	-3.41	-2.21	-1.19	1.94	-1.23	-1.46	0.75
RAB27A	P51159	1.60887e-07	0.450012	0.249903	8.84755e-08	0.0720075	4.36611e-07	0.0115	0.913	0.885	0.00969	0.847	0.00145	7.33	-0.464	0.721	7.8	1.19	6.61	-5.44	1.9	2.36	1.18
RAB37	Q96AX2	4.33514e-07	0.0311815	8.23978e-05	4.62119e-06	0.00349144	0.00054923	0.0273	0.335	0.0894	0.195	0.561	0.598	5.52	1.23	3.09	4.29	1.86	2.43	-3.06	2.46	1.23	-0.63
RABGGTB	P53611	1.20486e-07	0.401079	0.00304039	2.39951e-07	0.000745887	8.97396e-09	0.00828	0.904	0.483	0.0276	0.33	5.86e-08	3.8	0.261	-1.15	3.54	-1.41	4.95	-3.07	0.729	0.468	1.88
RALGAPB	Q86X10	0.00151722	0.527078	4.5903e-06	0.00446288	9.34092e-06	0.00119673	0.745	0.924	0.00323	0.838	0.0139	0.696	1.95	0.299	3.97	1.65	3.68	-2.02	-0.397	1.56	1.26	-2.42
RALY	Q9UKM9	1.20629e-07	0.377267	5.4236e-06	6.10082e-08	2.10507e-06	0.00163851	0.00829	0.898	0.00415	0.00638	0.0015	0.728	3.97	-0.287	2.66	4.26	2.94	1.31	-2.39	1.58	1.87	-1.07
RARS2	Q5T160	0.0202241	7.97128e-05	0.528025	0.00509253	0.000195083	0.0623798	0.858	2.28e-06	0.912	0.843	0.174	0.917	0.788	1.81	0.188	-1.02	-1.62	0.6	-0.0926	0.695	-1.11	0.508
RASAL2	Q9UJF2	0.126802	0.432583	2.74167e-05	0.417661	7.74439e-05	0.000248474	0.901	0.91	0.0367	0.934	0.101	0.475	0.609	0.299	2.61	0.309	2.31	-2	0.271	0.879	0.58	-1.73
RASAL3	Q86YV0	9.17878e-05	0.226176	4.43827e-05	1.81596e-05	9.56469e-06	0.589275	0.482	0.842	0.0569	0.35	0.0142	0.956	2.24	-0.466	2.44	2.71	2.91	-0.202	-1.19	1.05	1.52	-1.39
RBM15B	Q8NDT2	9.50524e-05	0.123517	7.93862e-05	1.18999e-05	1.02119e-05	0.895279	0.486	0.735	0.0873	0.292	0.0153	0.962	2.07	-0.564	2.12	2.63	2.68	-0.0454	-1.16	0.905	1.47	-1.21
RGS3	P49796	0.755234	4.48401e-05	0.000711927	6.7764e-05	0.0759859	0.00117418	0.932	2.52e-07	0.279	0.528	0.85	0.693	-0.187	-3.92	-2.77	3.74	1.15	2.59	-1.53	-1.72	2.2	1.05
RGS9	O75916	0.000119312	0.551906	1.28072e-05	5.28006e-05	6.4489e-06	0.104398	0.514	0.927	0.0146	0.497	0.00883	0.929	2.03	-0.209	2.64	2.24	2.85	-0.605	-0.918	1.12	1.33	-1.52
RNF219	Q5W0B1	0.000569711	0.000262209	2.18956e-05	0.611614	0.088054	0.0361561	0.674	0.000102	0.0286	0.939	0.858	0.903	1.63	1.81	2.43	-0.174	0.627	-0.801	-0.164	1.47	-0.338	-0.965
RP1	P56715	6.02558e-05	0.00120133	8.20257e-06	0.0637238	0.00365269	0.126305	0.427	0.00451	0.00747	0.906	0.567	0.932	3.3	2.25	4.15	1.06	1.9	-0.846	-0.878	2.43	0.177	-1.72
RPS27L	Q71UM5	4.46187e-07	0.749233	0.132197	3.37775e-07	0.0771588	1.99855e-06	0.028	0.944	0.857	0.0367	0.851	0.0117	3.46	-0.102	0.508	3.57	0.61	2.96	-2.5	0.968	1.07	0.46
RUFY3	Q7L099	7.99546e-07	0.0265359	9.13737e-07	1.09404e-05	1.29344e-05	0.886175	0.0467	0.297	0.000144	0.28	0.0204	0.962	3.61	0.889	3.56	2.72	2.67	0.0504	-1.59	2.01	1.12	-1.54
RUNDC1	Q96C34	4.09005e-07	0.438668	2.92779e-05	8.30436e-07	8.19412e-05	0.00175733	0.026	0.911	0.0393	0.0707	0.105	0.735	-3.69	-0.264	-2.32	-3.42	-2.05	-1.37	2.12	-1.57	-1.3	0.75
SALL3	Q9BXA9	1.98812e-06	0.433469	0.323676	9.1866e-07	0.092931	5.75668e-06	0.0895	0.91	0.895	0.0753	0.86	0.0364	4.73	-0.405	0.515	5.14	0.92	4.22	-3.52	1.21	1.62	0.696
SAMM50	Q9Y512	3.71647e-07	0.91159	0.00384572	4.09304e-07	0.00465743	1.45163e-05	0.0242	0.953	0.519	0.0419	0.601	0.0804	3.31	0.0331	1.08	3.28	1.05	2.23	-2.2	1.11	1.07	0.0257
SCAMP3	O14828	1.29724e-07	0.0732545	0.000889074	3.09794e-08	5.23673e-05	9.16398e-06	0.00905	0.603	0.306	0.00258	0.0756	0.0552	3.49	-0.549	1.27	4.04	1.82	2.22	-2.44	1.05	1.6	-0.217
SCAMP4	Q969E2	7.17752e-09	0.18677	0.000419919	3.22837e-09	5.86847e-05	2.40309e-07	6.29e-05	0.813	0.224	4.25e-05	0.0824	0.000481	6.71	-0.558	2.01	7.27	2.57	4.69	-4.67	2.04	2.6	0.0267
SEC13	P55735	4.28616e-05	0.000177378	0.000449299	0.311381	0.535879	0.118119	0.382	3.29e-05	0.231	0.93	0.923	0.931	2.95	2.48	2.2	0.464	-0.279	0.743	-1.04	1.91	-0.574	-0.296
SEC24C	P53992	3.26209e-06	0.465798	0.640318	7.2716e-06	0.242928	2.01405e-06	0.122	0.915	0.918	0.233	0.899	0.0118	3.49	0.293	-0.186	3.2	-0.479	3.67	-2.59	0.899	0.606	1.08
SEC61B	P60468	6.82599e-07	0.420383	0.0812618	3.30793e-07	0.0192286	4.42433e-06	0.0411	0.908	0.832	0.0361	0.758	0.0277	5.57	-0.438	1.01	6	1.45	4.56	-4.03	1.53	1.97	0.526
SFXN1	Q9H9B4	4.26042e-07	0.728233	0.00728617	3.15253e-07	0.00397526	1.1327e-05	0.0269	0.943	0.61	0.0348	0.579	0.0656	5.04	-0.161	1.5	5.2	1.66	3.54	-3.45	1.6	1.76	0.0958
SIRT1	Q96EB6	0.000138856	0.0426979	1.12757e-06	0.00491222	1.22515e-05	0.00160364	0.532	0.435	0.000215	0.842	0.0191	0.726	1.73	0.68	2.97	1.05	2.29	-1.25	-0.382	1.35	0.666	-1.63
SKP2	Q13309	2.90316e-08	0.031754	0.00385702	1.75951e-07	0.247805	4.83983e-07	0.00105	0.341	0.52	0.0203	0.9	0.00172	5.11	0.859	1.28	4.25	0.424	3.83	-3.3	1.81	0.954	0.53
SLC16A1	P53985	1.76795e-08	0.313885	9.94837e-05	9.17972e-09	2.56513e-05	2.232e-06	0.000399	0.881	0.101	0.000284	0.0392	0.013	5.4	-0.368	2.13	5.77	2.5	3.27	-3.61	1.79	2.16	-0.338
SLC25A22	Q9H936	1.03409e-05	0.0340336	0.760428	8.70525e-07	0.0582738	7.30107e-06	0.213	0.363	0.924	0.0728	0.836	0.0452	3.66	-1.12	-0.144	4.79	0.981	3.81	-3.06	0.598	1.72	0.743
SLC25A3	Q00325	4.38175e-08	0.870961	0.00105008	3.90555e-08	0.000809344	1.748e-06	0.00204	0.951	0.325	0.00365	0.34	0.0101	4.64	-0.0546	1.48	4.7	1.53	3.17	-3.13	1.52	1.57	0.039
SLC2A14	Q8TDB8	0.0497065	0.0815495	0.000170157	0.00184968	1.44913e-05	0.00541524	0.881	0.633	0.138	0.802	0.0232	0.822	0.978	-0.85	2.52	1.83	3.37	-1.54	-0.316	0.663	1.51	-1.86
SLC30A3	Q99726	0.811412	0.00102958	0.101098	0.00151967	0.0210674	0.149956	0.933	0.0032	0.844	0.792	0.766	0.935	0.129	2.38	0.947	-2.25	-1.43	-0.818	0.734	0.863	-1.51	-0.0838
SLC30A7	Q8NEW0	3.72376e-07	0.643244	0.0219515	2.50655e-07	0.00959727	4.73662e-06	0.0242	0.936	0.734	0.0287	0.69	0.0299	4.8	-0.202	1.14	5.01	1.34	3.66	-3.37	1.44	1.64	0.296
SLC35A3	Q9Y2D2	0.024447	0.614916	3.61835e-05	0.00993994	1.92442e-05	0.00154134	0.863	0.934	0.048	0.864	0.0309	0.722	1.44	-0.283	3.77	1.72	4.05	-2.33	-0.207	1.23	1.51	-2.54
SLC39A14	Q15043	1.34639e-08	0.0194427	0.000248025	2.73128e-09	7.61584e-06	7.9764e-07	0.000244	0.232	0.171	3.43e-05	0.0109	0.00357	4.51	-0.781	1.54	5.29	2.33	2.96	-3.19	1.32	2.1	-0.226
SLC45A4	Q5BKX6	2.74904e-05	0.0385628	0.0296171	0.000717455	0.000577326	1.76651e-06	0.322	0.402	0.761	0.749	0.3	0.0102	-2.62	-0.872	0.928	-1.75	1.8	-3.55	1.98	-0.641	0.231	-1.57
SLC5A6	Q9Y289	0.000777932	0.158391	4.38647e-08	8.70017e-05	1.33295e-07	2.53905e-09	0.699	0.785	2.53e-08	0.558	3.99e-06	3.2e-10	1.47	-0.475	-4.42	1.94	-3.95	5.89	-2.33	-0.858	-0.383	3.57
SLC6A11	P48066	5.5395e-08	0.144866	0.000958592	1.80566e-07	0.0132162	2.57208e-06	0.00276	0.768	0.315	0.0208	0.724	0.015	6.08	0.694	2.01	5.39	1.31	4.08	-3.89	2.2	1.5	0.188
SLC7A6	Q92536	2.31326e-07	0.138872	1.91197e-06	6.78482e-08	4.40717e-07	0.0380594	0.0162	0.76	0.000691	0.00727	8.52e-05	0.904	4.53	-0.608	3.63	5.14	4.24	0.902	-2.64	1.89	2.5	-1.74
SMARCA5	O60264	2.75706e-06	0.366167	0.000101245	1.10367e-06	2.99419e-05	0.0111099	0.11	0.896	0.102	0.0846	0.0458	0.86	-2.73	0.281	-1.81	-3.01	-2.09	-0.917	1.66	-1.07	-1.35	0.748
SSR1	P43307	9.34145e-07	0.0162217	0.0138093	8.80331e-08	0.927883	8.2206e-08	0.0526	0.196	0.687	0.00964	0.938	4.79e-05	3.81	-1.06	-1.09	4.87	-0.0342	4.9	-3.4	0.414	1.47	1.51
SSR4	P51571	1.47684e-07	0.157368	0.00932606	4.7977e-08	0.000760043	2.43491e-06	0.0105	0.784	0.642	0.00477	0.332	0.0141	4.77	-0.582	1.22	5.36	1.8	3.56	-3.42	1.35	1.93	0.135
STIL	Q15468	1.86006e-08	0.0295092	1.19225e-07	1.07581e-07	9.86622e-07	0.0233191	0.000434	0.32	4.97e-07	0.0119	0.000396	0.889	5.41	0.884	4.48	4.52	3.59	0.931	-2.72	2.69	1.81	-1.78
STOM	P27105	3.51104e-06	0.984005	6.91283e-06	3.58614e-06	7.06958e-06	0.536515	0.127	0.956	0.00583	0.173	0.00993	0.955	2.71	0.00622	2.52	2.71	2.51	0.194	-1.4	1.31	1.3	-1.21
STT3A	P46977	3.56673e-08	0.368487	0.000200294	1.91384e-08	5.6067e-05	3.93216e-06	0.00149	0.896	0.151	0.00115	0.0797	0.0244	4.44	-0.289	1.72	4.73	2.01	2.72	-2.97	1.47	1.76	-0.255
SURF4	O15260	2.70339e-06	0.464502	2.82955e-05	1.28956e-06	1.1542e-05	0.0596452	0.109	0.915	0.0379	0.0934	0.0178	0.916	2.92	-0.24	2.25	3.16	2.49	0.669	-1.69	1.23	1.47	-1.02
SYNPO2L	Q9H987	3.78038e-07	0.380645	0.888401	8.43787e-07	0.313465	3.34956e-07	0.0245	0.899	0.928	0.0714	0.907	0.000902	5.28	0.426	-0.0669	4.85	-0.493	5.35	-3.87	1.41	0.984	1.48
TAS2R9	Q9NYW1	1.92079e-06	0.0864286	1.78754e-05	1.44301e-05	0.000208676	0.0635633	0.0875	0.649	0.0226	0.318	0.18	0.918	-3.96	-0.785	-3.1	-3.17	-2.31	-0.861	2	-1.96	-1.18	1.14
TASP1	Q9H6P5	4.67359e-08	0.808602	0.0178574	5.56776e-08	0.0275048	4.08678e-07	0.00223	0.948	0.714	0.00566	0.787	0.0013	5.56	0.0983	1.11	5.47	1.01	4.45	-3.87	1.69	1.6	0.581
TCEA3	O75764	1.31805e-07	0.876585	0.685188	1.49065e-07	0.576804	9.60977e-08	0.00922	0.951	0.92	0.0172	0.925	6.75e-05	5.14	0.0647	-0.169	5.08	-0.234	5.31	-3.88	1.26	1.19	1.43
TCF3	P15923	3.50331e-07	0.416683	0.000186821	7.30235e-07	0.000648704	0.0001597	0.0231	0.907	0.145	0.0649	0.314	0.4	7.26	0.537	3.6	6.73	3.06	3.67	-4.42	2.85	2.31	-0.747
TECR	Q9NZ01	6.16338e-07	0.226635	0.00143399	2.08892e-07	0.000205245	6.24312e-05	0.0376	0.842	0.365	0.0242	0.178	0.242	3.2	-0.382	1.28	3.58	1.66	1.92	-2.18	1.03	1.41	-0.255
THSD4	Q6ZMP0	7.29882e-08	0.620018	0.0146299	5.06222e-08	0.00606629	7.81768e-07	0.00414	0.934	0.694	0.00509	0.636	0.00348	6.35	-0.241	1.38	6.59	1.62	4.96	-4.47	1.87	2.11	0.489
TMEM147	Q9BVK8	1.09509e-06	0.370246	0.00110681	4.73113e-07	0.000268042	0.00018381	0.0589	0.897	0.331	0.0468	0.204	0.424	3.78	-0.349	1.67	4.13	2.02	2.11	-2.51	1.27	1.62	-0.392
TMEM173	Q86WV6	1.63259e-07	0.0873643	0.0240703	4.07343e-08	0.00101071	1.61629e-06	0.0117	0.652	0.743	0.00386	0.368	0.00924	4.66	-0.712	0.995	5.38	1.71	3.67	-3.43	1.24	1.95	0.241
TNFAIP2	Q03169	2.79763e-07	0.883497	0.0298042	3.16803e-07	0.0229611	4.18795e-08	0.0192	0.952	0.761	0.0349	0.773	8.29e-06	5.09	0.0653	-1.1	5.03	-1.16	6.19	-4.08	1.02	0.95	2.11
TNK1	Q13470	7.79892e-07	0.304704	8.10565e-06	2.16137e-06	2.84844e-05	0.0402336	0.0458	0.878	0.00735	0.131	0.0435	0.906	4.27	0.439	3.32	3.83	2.88	0.952	-2.26	2.01	1.57	-1.31
TNPO1	Q92973	4.24299e-08	0.229472	8.43575e-06	1.81317e-08	2.21382e-06	0.000106122	0.00195	0.843	0.00776	0.00104	0.00162	0.329	3.92	-0.352	2.25	4.27	2.6	1.68	-2.47	1.45	1.81	-0.792
TP53I11	O14683	2.13042e-06	0.0394195	0.827806	2.83881e-05	0.0577828	2.66026e-06	0.0936	0.409	0.926	0.413	0.835	0.0155	-4.37	-1.09	-0.103	-3.28	0.986	-4.26	2.98	-1.39	-0.301	-1.29
TRAM1	Q15629	3.82952e-05	0.697502	0.00291276	6.38516e-05	0.00151646	6.45446e-07	0.366	0.941	0.476	0.521	0.429	0.00267	3.28	0.191	-1.86	3.09	-2.05	5.14	-2.88	0.404	0.213	2.26
TRIOBP	Q9H2D6	1.04657e-06	0.755918	0.790325	7.81621e-07	0.566523	1.35143e-06	0.0571	0.945	0.925	0.068	0.925	0.00739	5.21	-0.163	0.139	5.37	0.302	5.07	-3.91	1.3	1.46	1.16
TRIP12	Q14669	2.14429e-06	0.884576	0.311549	2.48569e-06	0.380917	6.44431e-06	0.094	0.952	0.894	0.142	0.913	0.0404	4.92	0.0774	0.554	4.84	0.476	4.36	-3.53	1.39	1.31	0.833
TRIP13	Q15645	4.13275e-05	0.15445	0.000183883	6.82077e-06	2.46583e-05	0.288544	0.377	0.78	0.143	0.228	0.038	0.946	2.24	-0.506	1.87	2.74	2.37	0.368	-1.34	0.899	1.41	-0.968
TSPO	P30536	2.0864e-07	0.255881	0.00366706	8.28028e-08	0.000537055	6.80997e-06	0.0147	0.858	0.512	0.00907	0.291	0.0425	3.81	-0.38	1.18	4.19	1.56	2.63	-2.66	1.15	1.53	-0.0274
TUBB6	Q9BUF5	4.77017e-07	0.212923	0.0190504	1.60189e-07	0.0020009	7.05943e-06	0.0295	0.833	0.721	0.0185	0.475	0.0439	4.07	-0.488	1.02	4.56	1.51	3.05	-2.92	1.15	1.64	0.13
TUBB8	Q3ZCM7	0.239607	0.00166468	0.0790368	0.0136232	0.0459087	0.498911	0.913	0.00921	0.83	0.873	0.822	0.954	-0.969	-3.27	-1.51	2.31	1.76	0.544	-0.47	-1.44	1.84	0.0739
TUBGCP5	Q96RT8	6.05967e-09	0.445352	0.000186056	9.67965e-09	0.000595951	2.99953e-07	4.52e-05	0.912	0.144	0.000309	0.304	0.000736	5.1	0.234	1.67	4.86	1.44	3.43	-3.35	1.75	1.52	0.08
TULP4	Q9NRJ4	2.17675e-09	0.314946	0.228774	3.84461e-09	0.827758	4.35298e-09	6.69e-06	0.881	0.882	5.41e-05	0.935	3.42e-09	6.36	0.351	0.425	6.01	0.0741	5.94	-4.58	1.78	1.43	1.36
UBR3	Q6ZT12	0.000241022	0.00399811	0.00411893	0.101542	0.986202	0.098629	0.593	0.0423	0.53	0.914	0.94	0.927	-1.8	-1.21	-1.21	-0.592	0.00583	-0.597	0.748	-1.06	0.157	0.151
UHRF1BP1L	A0JNW5	9.54073e-06	0.688863	3.64363e-05	6.06657e-06	2.20069e-05	0.282997	0.205	0.94	0.0483	0.218	0.0347	0.946	-2.78	0.143	-2.39	-2.93	-2.53	-0.393	1.53	-1.26	-1.4	1.13
ULK1	O75385	2.96145e-07	4.37541e-06	4.19466e-07	0.0155423	0.0319165	0.687192	0.0202	1.09e-12	2.42e-05	0.876	0.798	0.959	7.53	5.66	7.26	1.87	1.6	0.268	-2.42	5.11	-0.545	-2.15
UNC93B1	Q9H1C4	8.48924e-05	0.0399024	4.71329e-05	5.16332e-06	3.22454e-06	0.660982	0.472	0.413	0.0596	0.205	0.00312	0.958	2.72	-1.03	2.92	3.75	3.95	-0.197	-1.57	1.15	2.18	-1.77
USF3	Q68DE3	0.000617415	0.970315	2.89636e-07	0.000654495	2.98913e-07	4.01071e-05	0.681	0.956	9.1e-06	0.742	3.44e-05	0.178	-1.52	-0.0119	-3.65	-1.51	-3.64	2.13	0.222	-1.3	-1.28	2.36
USP17L10	C9JJH3	0.814097	0.000638201	0.976601	0.00092695	0.000609563	0.791521	0.933	0.00118	0.931	0.764	0.306	0.96	0.0851	1.7	-0.0106	-1.62	-1.71	0.0956	0.359	0.444	-1.26	0.455
USP53	Q70EK8	2.19232e-05	0.972976	0.276885	2.28568e-05	0.263461	5.94657e-06	0.295	0.956	0.889	0.383	0.902	0.0375	3.63	0.0172	-0.57	3.61	-0.587	4.2	-2.86	0.769	0.751	1.34
VAV2	P52735	8.53866e-06	0.000564198	0.000598514	0.00888189	0.969781	0.00830833	0.194	0.000882	0.259	0.861	0.939	0.846	3.33	2.01	2	1.32	-0.0159	1.34	-1.5	1.84	-0.177	-0.161
VDAC1	P21796	1.23096e-06	0.717837	9.24147e-07	8.72879e-07	6.60915e-07	0.763494	0.0637	0.942	0.000147	0.073	0.000176	0.96	3.74	-0.139	3.85	3.88	3.99	-0.115	-1.87	1.86	2	-1.99
VDAC3	Q9Y277	1.41599e-06	0.229874	0.00010714	4.46924e-07	2.10851e-05	0.00325184	0.0703	0.844	0.105	0.0446	0.0335	0.787	4.11	-0.532	2.53	4.64	3.06	1.59	-2.59	1.53	2.06	-0.999
VPS18	Q9P253	7.79326e-05	0.0949272	0.000295419	8.39466e-06	2.55417e-05	0.359473	0.461	0.673	0.189	0.246	0.0391	0.95	-2.65	0.774	-2.25	-3.43	-3.02	-0.404	1.62	-1.03	-1.81	1.22
VSIG10L	Q86VR7	8.29415e-07	0.837982	0.934346	6.86787e-07	0.774504	8.95675e-07	0.048	0.949	0.93	0.0622	0.933	0.0041	3.84	-0.0771	0.031	3.92	0.108	3.81	-2.89	0.949	1.03	0.918
WDR18	Q9BV38	0.000260257	0.00197341	0.000759568	0.216142	0.560639	0.489636	0.601	0.0129	0.287	0.925	0.925	0.954	3.72	2.81	3.23	0.902	0.411	0.49	-1.28	2.44	-0.375	-0.787
WDR3	Q9UNX4	3.41326e-07	0.000159154	0.0372683	0.000179445	0.00663902	3.10016e-06	0.0226	2.36e-05	0.779	0.636	0.648	0.0186	7.02	3.54	1.46	3.48	-2.07	5.56	-4.01	3	-0.531	1.54
WDR60	Q8WVS4	3.14205e-08	0.698809	3.72687e-07	4.12164e-08	5.24292e-07	0.0079182	0.00121	0.941	1.78e-05	0.00393	0.000121	0.843	4.85	0.132	3.77	4.72	3.63	1.09	-2.67	2.19	2.06	-1.58
WNT9B	O14905	1.15525e-06	0.623434	1.04813e-06	7.26904e-07	6.62081e-07	0.91871	0.0611	0.934	0.000189	0.0647	0.000177	0.962	5.7	-0.286	5.76	5.99	6.05	-0.0591	-2.91	2.8	3.08	-2.97
XPO1	O14980	3.17166e-06	0.0571021	0.000123087	4.29375e-07	8.7421e-06	0.0110041	0.12	0.528	0.114	0.0432	0.0128	0.859	2.61	-0.617	1.72	3.23	2.33	0.891	-1.68	0.927	1.54	-0.79
YIF1A	O95070	1.09393e-06	0.0779511	0.129451	2.02563e-07	0.00458311	5.66946e-06	0.0589	0.621	0.856	0.0234	0.599	0.0358	3.44	-0.663	0.559	4.1	1.22	2.88	-2.61	0.834	1.5	0.275
YIPF5	Q969M3	2.13892e-05	0.791813	1.50548e-06	1.55301e-05	1.16522e-06	0.0318275	0.292	0.947	0.000419	0.328	0.000531	0.899	3.61	-0.134	4.84	3.75	4.97	-1.22	-1.53	2.08	2.21	-2.76
ZCCHC11	Q5TAX3	3.58477e-07	0.981232	0.68312	3.51284e-07	0.666161	5.13439e-07	0.0235	0.956	0.92	0.0378	0.929	0.00188	6.34	-0.0134	0.233	6.35	0.247	6.11	-4.7	1.64	1.65	1.41
ZDHHC11B	P0C7U3	1.4746e-05	0.0757856	0.000344854	1.8116e-06	2.46397e-05	0.0362038	0.25	0.613	0.205	0.117	0.038	0.903	-2.7	0.696	-1.85	-3.39	-2.54	-0.849	1.73	-0.962	-1.66	0.886
ZDHHC6	Q9H6R6	0.000101634	0.390058	0.00315485	3.18779e-05	0.0145788	1.3412e-06	0.494	0.901	0.488	0.429	0.733	0.00732	3.21	-0.471	-2.01	3.68	-1.54	5.22	-3.03	0.181	0.652	2.19
ZFAT	Q9P243	3.21891e-07	0.620344	2.64961e-05	4.96853e-07	5.01343e-05	0.00126939	0.0215	0.934	0.0354	0.0486	0.0731	0.702	-3.7	-0.164	-2.29	-3.54	-2.13	-1.41	2.16	-1.54	-1.38	0.755
ZFP36L2	P47974	2.28001e-07	0.353143	0.000269223	5.15073e-07	0.00117633	5.62438e-05	0.016	0.892	0.179	0.05	0.387	0.226	4.9	0.399	2.22	4.5	1.82	2.69	-3.02	1.88	1.48	-0.337
ZNF574	Q6ZN55	1.04812e-06	0.889808	3.34611e-05	1.19642e-06	3.99568e-05	0.00864276	0.0572	0.952	0.0447	0.0892	0.0605	0.848	-3.18	-0.0443	-2.17	-3.14	-2.13	-1.01	1.83	-1.35	-1.3	0.823
ZNF618	Q5T7W0	2.91451e-06	0.602517	0.284556	1.71241e-06	0.566847	9.79745e-07	0.114	0.932	0.891	0.113	0.925	0.00468	3.69	-0.217	-0.455	3.9	-0.239	4.14	-2.93	0.754	0.97	1.21
ZWILCH	Q9H900	0.0116128	0.157833	0.000127215	0.00092872	1.82624e-05	0.0160079	0.84	0.784	0.117	0.765	0.0294	0.875	1.65	-0.82	3.2	2.47	4.02	-1.55	-0.642	1.01	1.83	-2.19
2023-09-06	Q14141	0.00151738	0.458297	0.475334	0.00543077	0.160749	0.000479304	0.745	0.914	0.909	0.845	0.884	0.578	-2.09	-0.377	0.362	-1.72	0.739	-2.45	1.57	-0.527	-0.15	-0.889
2023-09-09	Q9UHD8	0.02366	0.0267697	0.59747	0.944694	0.0682424	0.060507	0.862	0.299	0.916	0.945	0.845	0.916	3.79	3.68	0.778	0.101	-2.91	3.01	-1.72	2.06	-1.62	1.28
1	Q4G0T1	0.674387	0.114019	0.00214581	0.223777	0.0409866	0.00440023	0.93	0.718	0.426	0.926	0.815	0.808	0.332	1.33	3.12	-0.994	1.79	-2.79	0.863	1.19	-0.132	-1.93
1.1	O00370	6.29205e-06	0.969182	0.000147121	6.56788e-06	0.000155443	0.0272621	0.171	0.956	0.127	0.225	0.156	0.894	-2.4	-0.0113	-1.67	-2.39	-1.65	-0.734	1.38	-1.02	-1.01	0.646
1.2	P0DOX5	0.430873	0.997883	0.667884	0.432356	0.66979	0.712956	0.922	0.957	0.92	0.935	0.929	0.959	-0.77	-0.00255	-0.415	-0.768	-0.412	-0.355	0.473	-0.297	-0.294	0.118
1.3	A6NNZ2	0.416961	0.0813268	0.313869	0.302129	0.402522	0.835332	0.922	0.632	0.894	0.93	0.915	0.961	0.75	1.71	0.939	-0.963	-0.774	-0.189	0.101	0.851	-0.863	-0.0885
2	Q6ZQT7	0.113074	0.0893216	0.227292	0.00456726	0.566874	0.0125828	0.899	0.658	0.882	0.839	0.925	0.865	-1.36	1.48	1.01	-2.84	-0.466	-2.38	1.65	0.281	-1.2	-0.731
2.1	Q6ZSN1	0.000601668	0.669653	0.325969	0.000312336	0.171305	0.00311982	0.679	0.938	0.896	0.687	0.886	0.784	-2.61	0.235	-0.553	-2.84	-0.788	-2.06	1.88	-0.732	-0.967	-0.179
2.2	Q9UF83	0.0423178	0.261428	0.0715698	0.00543464	0.430799	0.00140266	0.878	0.86	0.824	0.845	0.917	0.713	2.23	-1.15	-1.94	3.38	-0.791	4.17	-2.45	-0.212	0.934	1.72
3	A8MUA0	0.000569613	0.870972	0.018727	0.00073505	0.0250136	0.0596927	0.674	0.951	0.719	0.75	0.78	0.916	-1.4	-0.0477	-0.798	-1.36	-0.75	-0.606	0.841	-0.562	-0.515	0.236
5	Q8NDZ9	0.521326	0.747968	0.430582	0.34301	0.634192	0.167679	0.926	0.944	0.905	0.932	0.928	0.937	-1.11	0.553	1.37	-1.66	0.821	-2.48	1.32	0.204	-0.349	-1.17
5.1	A6NNC1	0.508239	0.834277	0.604762	0.388697	0.755895	0.249938	0.925	0.949	0.917	0.933	0.933	0.944	-1.34	0.421	1.05	-1.76	0.626	-2.39	1.37	0.0309	-0.39	-1.02
AAAS	Q9NRG9	0.0280313	0.370561	0.303415	0.135747	0.886015	0.171036	0.867	0.897	0.893	0.918	0.937	0.938	-1.06	-0.388	-0.449	-0.671	-0.061	-0.61	0.585	-0.474	-0.086	-0.025
AARS	P49588	0.816081	0.754678	0.764523	0.587745	0.98961	0.596553	0.933	0.945	0.924	0.939	0.94	0.957	0.261	-0.351	-0.336	0.612	0.0146	0.597	-0.367	-0.107	0.244	0.23
AARS2	Q5JTZ9	0.66749	0.423024	0.0907815	0.702949	0.32595	0.184152	0.93	0.908	0.838	0.941	0.909	0.939	-0.385	-0.726	-1.62	0.341	-0.898	1.24	-0.299	-0.684	0.0424	0.94
AASDH	Q4L235	0.537728	0.555289	0.031598	0.978352	0.0892555	0.0934582	0.926	0.927	0.766	0.946	0.858	0.926	-0.229	-0.219	-0.892	-0.00997	-0.673	0.663	-0.106	-0.335	-0.116	0.557
AATK	Q6ZMQ8	0.00696712	0.288449	0.0689127	0.0482857	0.382934	0.212732	0.822	0.872	0.822	0.901	0.914	0.941	-2.5	-0.834	-1.51	-1.67	-0.679	-0.989	1.29	-1.21	-0.378	0.3
ABCA10	Q8WWZ4	0.278789	0.362512	0.65665	0.061689	0.187861	0.508116	0.915	0.895	0.919	0.906	0.89	0.954	-0.992	0.827	-0.397	-1.82	-1.22	-0.595	0.851	-0.141	-0.967	0.257
ABCA2	Q9BZC7	0.263418	0.0547509	0.0224674	0.347984	0.616859	0.163844	0.914	0.515	0.736	0.932	0.927	0.937	1.48	2.71	3.36	-1.23	0.646	-1.88	0.407	1.89	-0.825	-1.47
ABCA3	Q99758	0.000179437	0.387698	0.00708981	0.000676277	0.0337923	0.0404293	0.562	0.901	0.607	0.745	0.802	0.906	3.14	0.498	1.85	2.65	1.35	1.29	-1.77	1.37	0.875	-0.477
ABCA4	P78363	0.102475	0.181881	0.144171	0.725701	0.884495	0.836501	0.897	0.809	0.862	0.942	0.937	0.961	-0.733	-0.585	-0.646	-0.147	-0.0609	-0.0866	0.242	-0.491	0.0943	0.155
ABCA5	Q8WWZ7	0.278882	0.0383733	0.120789	0.00532836	0.5102	0.0172452	0.915	0.401	0.853	0.845	0.922	0.878	0.508	-1.05	-0.751	1.56	0.303	1.26	-0.832	-0.324	0.73	0.427
ABCA6	Q8N139	0.534602	0.851266	0.162547	0.661891	0.119754	0.0566041	0.926	0.95	0.867	0.94	0.872	0.915	-0.246	-0.0736	0.576	-0.172	0.65	-0.822	0.31	0.0641	0.138	-0.512
ABCA7	Q8IZY2	0.0825527	0.495902	0.00453173	0.25074	0.0152193	0.121185	0.893	0.92	0.544	0.927	0.737	0.931	1.12	0.411	2.1	0.708	1.69	-0.983	-0.211	0.908	0.497	-1.19
ABCA9	Q8IUA7	0.00133897	0.898826	0.103674	0.0016505	0.128074	0.0273607	0.737	0.952	0.845	0.796	0.874	0.894	-3.14	-0.0939	-1.29	-3.04	-1.19	-1.85	2.01	-1.13	-1.04	0.157
ABCB1	P08183	0.0665098	0.424864	0.315183	0.0158568	0.0876778	0.342148	0.888	0.908	0.894	0.877	0.857	0.949	-2.61	1.06	-1.35	-3.67	-2.4	-1.27	1.89	-0.725	-1.78	0.62
ABCB10	Q9NRK6	0.0960077	0.377136	0.464706	0.019798	0.122544	0.307938	0.896	0.898	0.908	0.882	0.873	0.947	-0.612	0.308	-0.254	-0.92	-0.562	-0.358	0.473	-0.139	-0.448	0.114
ABCB11	O95342	0.11485	0.798887	0.372739	0.173873	0.259506	0.0235838	0.899	0.947	0.9	0.922	0.901	0.889	1.65	0.25	-0.892	1.4	-1.14	2.54	-1.4	0.252	0.00146	1.14
ABCB5	Q2M3G0	0.862123	0.277126	0.797668	0.354538	0.187842	0.668214	0.934	0.867	0.925	0.932	0.89	0.958	0.13	0.838	-0.192	-0.708	-1.03	0.322	0.0639	0.194	-0.644	0.386
ABCB7	O75027	0.0289039	0.0605292	0.0604475	0.676218	0.999381	0.676778	0.868	0.546	0.813	0.941	0.94	0.958	1.56	1.3	1.3	0.264	0.000489	0.264	-0.522	1.04	-0.258	-0.258
ABCB8	Q9NUT2	0.0168692	0.705757	0.471963	0.00861644	0.282143	0.061254	0.853	0.941	0.909	0.86	0.904	0.917	2.3	-0.314	0.604	2.62	0.918	1.7	-1.65	0.648	0.962	0.0442
ABCC1	P33527	0.0220665	0.569021	0.0498195	0.00796758	0.132582	0.000559651	0.86	0.929	0.8	0.858	0.876	0.6	1.86	-0.407	-1.54	2.27	-1.13	3.4	-1.88	-0.0203	0.386	1.52
ABCC2	Q92887	0.331948	0.438036	0.500012	0.836745	0.916279	0.75605	0.918	0.911	0.91	0.944	0.938	0.96	-1.57	-1.25	-1.08	-0.327	0.167	-0.494	0.599	-0.976	0.272	0.105
ABCC8	Q09428	7.84371e-05	0.400769	0.00392099	2.5793e-05	0.000944423	0.0259243	0.462	0.904	0.522	0.4	0.359	0.893	-3.64	0.506	-2.14	-4.14	-2.64	-1.5	2.32	-1.32	-1.82	0.819
ABCD1	P33897	0.00168058	0.742885	0.285835	0.000982597	0.173382	0.0111332	0.752	0.944	0.891	0.768	0.887	0.86	2.72	-0.218	0.728	2.94	0.946	2	-1.92	0.809	1.03	0.0805
ABCD3	P28288	0.831538	0.442676	0.87911	0.332645	0.534621	0.715904	0.933	0.912	0.928	0.931	0.923	0.959	0.0921	-0.337	-0.0658	0.429	0.271	0.158	-0.17	-0.0777	0.259	-0.0119
ABCD4	O14678	0.0532773	0.17324	0.303674	0.488125	0.711213	0.296527	0.883	0.801	0.893	0.936	0.931	0.947	1.49	0.996	0.737	0.489	-0.259	0.748	-0.681	0.805	-0.191	0.0677
ABCE1	P61221	0.888946	0.212066	0.00976897	0.261753	0.00107401	0.00763703	0.934	0.832	0.648	0.928	0.375	0.841	-0.0537	-0.499	1.19	0.445	1.69	-1.24	0.212	0.158	0.657	-1.03
ABCF1	Q8NE71	1.26575e-06	0.0737618	0.000180072	9.79141e-06	0.00391437	0.00144914	0.0648	0.605	0.142	0.265	0.577	0.716	-5.38	-1.07	-3.06	-4.31	-1.99	-2.32	3	-2.38	-1.31	0.684
ABCF3	Q9NUQ8	0.0567352	0.13108	0.0233544	0.624172	0.331327	0.617794	0.884	0.748	0.74	0.94	0.909	0.957	-2.11	-1.61	-2.61	-0.496	-1	0.505	0.524	-1.58	0.0284	1.03
ABHD12	Q8N2K0	0.0941398	0.152061	0.00240088	0.772389	0.033809	0.0563249	0.895	0.777	0.445	0.943	0.802	0.915	-0.834	-0.7	-1.81	-0.134	-1.11	0.973	-0.001	-0.835	-0.135	0.972
ABHD13	Q7L211	0.073108	0.00891796	0.00665752	0.249788	0.867975	0.193813	0.89	0.107	0.598	0.927	0.936	0.94	1.32	2.12	2.24	-0.806	0.113	-0.919	0.101	1.42	-0.705	-0.817
ABHD16A	O95870	0.00507902	0.366205	5.31212e-05	0.0259359	0.000190021	0.0118248	0.809	0.896	0.0655	0.888	0.172	0.863	1.66	0.443	3.09	1.22	2.65	-1.43	-0.362	1.3	0.855	-1.79
ABHD17B	Q5VST6	0.00512581	0.548533	0.171074	0.00183037	0.414085	0.000483603	0.809	0.927	0.87	0.801	0.916	0.579	2.61	-0.457	-1.08	3.06	-0.627	3.69	-2.34	0.267	0.723	1.35
ABL1	P00519	0.222822	0.416701	0.31064	0.0569192	0.0840094	0.821822	0.911	0.907	0.894	0.904	0.855	0.961	1.45	-0.948	1.2	2.4	2.14	0.259	-1.03	0.425	1.37	-0.77
ABL2	P42684	0.8152	0.996058	0.8023	0.819023	0.7985	0.629826	0.933	0.957	0.925	0.943	0.934	0.957	0.191	0.00404	-0.205	0.187	-0.209	0.396	-0.194	-0.00241	-0.00644	0.203
ACACA	Q13085	0.106392	0.7846	0.818793	0.0667109	0.964552	0.0720326	0.898	0.946	0.926	0.907	0.939	0.921	2.47	-0.392	-0.328	2.86	0.0636	2.8	-2.03	0.438	0.83	0.766
ACAD10	Q6JQN1	0.00383054	0.794011	0.0238274	0.00602545	0.0149561	7.22262e-05	0.796	0.947	0.742	0.849	0.736	0.265	1.83	0.132	-1.31	1.7	-1.44	3.14	-1.67	0.164	0.0321	1.47
ACAD8	Q9UKU7	0.179786	0.963321	0.663909	0.193226	0.697187	0.343986	0.908	0.955	0.92	0.924	0.931	0.949	2.97	0.0973	0.923	2.87	0.826	2.05	-1.97	0.998	0.901	0.0745
ACAD9	Q9H845	0.180301	0.0397912	0.434239	0.00336453	0.154032	0.0473635	0.908	0.412	0.906	0.828	0.882	0.91	0.888	-1.45	-0.503	2.34	0.951	1.39	-1.15	-0.267	1.19	0.236
ACADM	P11310	0.0365563	0.692282	0.00119374	0.0732534	0.0023026	0.0696259	0.874	0.94	0.34	0.909	0.497	0.92	0.916	0.155	1.69	0.761	1.53	-0.772	-0.226	0.69	0.535	-0.998
ACADSB	P45954	0.0317979	0.453267	0.272054	0.118583	0.710921	0.214914	0.87	0.913	0.889	0.916	0.931	0.942	2.1	0.66	0.982	1.44	0.322	1.12	-1.16	0.935	0.276	-0.0465
ACADVL	P49748	0.0471152	0.267601	0.471897	0.00621356	0.0831305	0.16178	0.88	0.863	0.909	0.85	0.855	0.937	1.01	-0.523	0.333	1.53	0.857	0.673	-0.802	0.204	0.727	-0.129
ACAN	P16112	0.0649351	0.152722	0.0566025	0.0045487	0.559752	0.00167983	0.887	0.778	0.809	0.839	0.925	0.731	-2.05	1.54	2.14	-3.59	0.6	-4.19	2.46	0.404	-1.13	-1.73
ACAP2	Q15057	0.0812226	0.882602	0.00278697	0.104326	0.00358503	0.0762682	0.892	0.952	0.469	0.914	0.565	0.922	0.893	0.0699	1.8	0.823	1.73	-0.91	-0.201	0.691	0.621	-1.11
ACAT1	P24752	0.000139542	0.580686	0.648487	0.000313982	0.322211	7.4022e-05	0.533	0.93	0.919	0.687	0.908	0.269	2.7	0.262	-0.216	2.44	-0.478	2.91	-2.01	0.686	0.424	0.902
ACHE	P22303	5.93588e-05	0.528511	0.00635157	0.000142269	0.0195912	0.0109289	0.425	0.924	0.592	0.613	0.76	0.859	-3.15	-0.315	-1.65	-2.83	-1.33	-1.5	1.87	-1.28	-0.962	0.372
ACIN1	Q9UKV3	8.07071e-05	0.367719	0.900573	0.000299473	0.434041	9.57673e-05	0.465	0.896	0.929	0.683	0.917	0.312	3.7	0.556	0.0756	3.15	-0.48	3.63	-2.62	1.08	0.528	1.01
ACLY	P53396	0.142161	0.42752	0.0708888	0.462341	0.261561	0.679978	0.903	0.909	0.823	0.936	0.901	0.958	-0.934	-0.485	-1.18	-0.449	-0.698	0.249	0.283	-0.651	-0.165	0.533
ACOT7	O00154	0.00256696	0.484774	0.951913	0.00872211	0.521947	0.00284288	0.776	0.918	0.931	0.86	0.923	0.777	-3.3	-0.605	-0.0516	-2.7	0.554	-3.25	2.31	-0.989	-0.384	-0.938
ACOT8	O14734	2.75435e-05	0.151595	0.433484	4.74271e-06	0.479492	1.05715e-05	0.322	0.777	0.906	0.197	0.92	0.062	3.82	-0.83	-0.437	4.65	0.393	4.25	-3.18	0.637	1.47	1.07
ACOX1	Q15067	0.00177606	0.249616	0.170425	0.000272881	0.804725	0.000189827	0.755	0.854	0.869	0.675	0.934	0.429	2.94	-0.86	-1.04	3.8	-0.179	3.98	-2.68	0.261	1.12	1.3
ACOX3	O15254	0.405898	0.11392	0.0582583	0.0261864	0.695575	0.0130149	0.921	0.717	0.811	0.889	0.93	0.867	-0.596	1.19	1.46	-1.78	0.277	-2.06	1.11	0.514	-0.673	-0.95
ACSF3	Q4G176	0.887588	0.0361651	0.00415239	0.0464183	0.236733	0.00530392	0.934	0.382	0.531	0.9	0.898	0.82	-0.123	-2.05	-3.12	1.92	-1.07	2.99	-1.2	-1.32	0.726	1.79
ACSL1	P33121	0.180742	0.512274	0.445837	0.466002	0.911461	0.534237	0.908	0.922	0.907	0.936	0.938	0.955	1.99	0.939	1.1	1.05	0.158	0.89	-0.981	1.01	0.0665	-0.0912
ACSL3	O95573	0.00254356	0.710436	0.218039	0.00136873	0.120319	0.023904	0.775	0.942	0.88	0.786	0.872	0.89	-1.4	0.135	-0.464	-1.54	-0.599	-0.936	0.968	-0.432	-0.567	0.0318
ACSL4	O60488	0.00425842	0.408047	0.00371425	0.0187373	0.0162646	0.936659	0.801	0.905	0.514	0.881	0.743	0.963	2.69	0.635	2.75	2.05	2.11	-0.0599	-1.17	1.52	0.882	-1.23
ACSL5	Q9ULC5	7.89133e-06	0.992098	0.000851026	7.80356e-06	0.000837697	0.00498138	0.188	0.956	0.301	0.239	0.344	0.817	-2.6	0.00322	-1.47	-2.6	-1.48	-1.13	1.58	-1.02	-1.02	0.455
ACSS3	Q9H6R3	0.0758774	0.951163	0.0381647	0.084265	0.0425242	0.695105	0.891	0.955	0.781	0.911	0.817	0.959	-3.68	-0.117	-4.43	-3.56	-4.32	0.752	1.62	-2.06	-1.94	2.38
ACTA1	P68133	0.000479578	0.220807	0.141403	0.00382612	0.778049	0.00624178	0.659	0.838	0.861	0.833	0.933	0.83	5.8	1.51	1.84	4.29	0.335	3.96	-3.51	2.29	0.78	0.446
ACTA2	P62736	0.958564	0.0260395	0.267446	0.0237393	0.00347909	0.288496	0.936	0.294	0.888	0.886	0.56	0.946	0.0233	-1.14	0.514	1.16	1.65	-0.491	-0.174	-0.15	0.989	-0.664
ACTB	P60709	0.000173021	0.913393	0.607885	0.000148093	0.684716	8.39215e-05	0.557	0.953	0.917	0.617	0.93	0.29	2.61	-0.0509	-0.242	2.66	-0.191	2.85	-2.03	0.58	0.63	0.821
ACTC1	P68032	0.000479578	0.220807	0.141403	0.00382612	0.778049	0.00624178	0.659	0.838	0.861	0.833	0.933	0.83	5.8	1.51	1.84	4.29	0.335	3.96	-3.51	2.29	0.78	0.446
ACTG1	P63261	0.107006	0.871055	0.021494	0.0812873	0.0286989	0.0011074	0.898	0.951	0.732	0.91	0.79	0.687	0.7	-0.066	-1.07	0.766	-1.01	1.77	-0.81	-0.11	-0.0439	0.964
ACTL6A	O96019	0.83617	0.957628	0.348485	0.795088	0.323606	0.458508	0.933	0.955	0.898	0.943	0.908	0.953	0.115	-0.0296	0.533	0.145	0.563	-0.418	0.0396	0.155	0.184	-0.379
ACTR2	P61160	0.000283287	0.850028	0.32615	0.000214339	0.42154	6.82491e-05	0.61	0.95	0.896	0.654	0.916	0.256	1.67	-0.0602	-0.32	1.73	-0.26	1.99	-1.35	0.322	0.382	0.642
ACTR8	Q9H981	0.0109293	0.598781	0.774299	0.0280454	0.808669	0.0182117	0.838	0.932	0.924	0.89	0.934	0.88	3.06	0.537	0.291	2.53	-0.246	2.77	-2.09	0.973	0.436	0.682
ACVR1	Q04771	3.30498e-05	0.0163853	0.000652922	0.00198847	0.0790162	0.0553916	0.346	0.198	0.269	0.805	0.852	0.914	6.29	2.58	4.34	3.7	1.76	1.95	-2.98	3.3	0.72	-1.04
ADAM19	Q9H013	0.257738	0.0327266	0.892929	0.232934	0.0257614	0.210312	0.914	0.35	0.929	0.926	0.782	0.941	-1.02	-2.11	0.118	1.08	2.23	-1.14	0.271	-0.754	1.35	-0.872
ADAM8	P78325	0.766403	0.46761	0.174002	0.313686	0.495738	0.107066	0.932	0.916	0.87	0.93	0.921	0.929	0.284	-0.702	-1.36	0.986	-0.657	1.64	-0.728	-0.444	0.258	0.915
ADAMTS12	P58397	0.00455233	0.793055	0.00402215	0.00290151	0.00256936	0.942781	0.804	0.947	0.526	0.822	0.514	0.963	2.56	-0.191	2.61	2.75	2.8	-0.0522	-1.32	1.25	1.44	-1.37
ADAMTS13	Q76LX8	0.354154	0.684909	0.227877	0.592201	0.119147	0.0472455	0.919	0.94	0.882	0.939	0.871	0.91	1.39	0.6	-1.84	0.794	-2.44	3.24	-1.36	0.0379	-0.562	1.88
ADAMTS15	Q8TE58	0.112543	0.347131	0.0744534	0.0210357	0.0136289	0.807625	0.899	0.891	0.826	0.884	0.727	0.961	-1.71	0.97	-1.96	-2.68	-2.93	0.246	1.04	-0.673	-1.64	1.28
ADAMTS17	Q8TE56	0.965865	0.510877	0.260982	0.537914	0.0900844	0.244891	0.936	0.922	0.887	0.938	0.859	0.944	-0.0364	-0.566	0.989	0.53	1.55	-1.03	0.133	0.0965	0.663	-0.892
ADAMTS3	O15072	0.266238	0.47581	0.652333	0.0835739	0.255536	0.492522	0.914	0.917	0.919	0.911	0.901	0.954	-1.28	0.804	-0.504	-2.08	-1.31	-0.774	1.03	-0.244	-1.05	0.26
ADAMTS5	Q9UNA0	1.76661e-05	0.877803	0.00244337	2.13029e-05	0.00317131	0.00540681	0.269	0.951	0.448	0.373	0.546	0.822	-3.75	-0.079	-2	-3.68	-1.92	-1.76	2.3	-1.46	-1.38	0.539
ADARB1	P78563	0.034286	0.65682	0.809993	0.0749105	0.837161	0.0524139	0.872	0.937	0.926	0.909	0.935	0.913	-3.62	-0.679	-0.366	-2.94	0.313	-3.25	2.45	-1.17	-0.487	-0.8
ADARB2	Q9NS39	0.181975	0.861134	0.311111	0.137439	0.240862	0.7217	0.908	0.951	0.894	0.919	0.899	0.959	1.29	-0.161	0.959	1.45	1.12	0.33	-0.767	0.521	0.683	-0.437
ADCY2	Q08462	0.0255172	0.502343	0.824309	0.00765573	0.37718	0.0378613	0.865	0.921	0.926	0.857	0.913	0.904	-1.41	0.375	-0.123	-1.78	-0.498	-1.29	1.12	-0.289	-0.664	-0.166
ADCY5	O95622	0.322507	0.00921057	0.00603655	0.0555964	0.810087	0.036404	0.918	0.11	0.585	0.904	0.935	0.903	-1.82	-5.61	-6.04	3.78	-0.432	4.22	-1.54	-3.37	2.24	2.67
ADCY6	O43306	4.33894e-05	0.0605237	0.618673	3.87409e-06	0.0250059	8.44962e-05	0.383	0.546	0.917	0.18	0.78	0.291	2.43	-0.759	0.185	3.19	0.943	2.25	-1.97	0.464	1.22	0.28
ADCY8	P40145	0.666034	0.618487	0.0866494	0.360156	0.196678	0.0407757	0.93	0.934	0.835	0.932	0.891	0.906	-0.398	0.46	1.7	-0.858	1.24	-2.09	0.837	0.439	-0.0203	-1.26
ADCY9	O60503	0.00125667	0.481223	0.000382496	0.00416041	0.00117299	0.456244	0.733	0.918	0.215	0.836	0.386	0.953	4	0.665	4.7	3.33	4.04	-0.704	-1.66	2.34	1.68	-2.36
ADD2	P35612	0.401459	0.365231	0.728466	0.0975338	0.567631	0.245377	0.921	0.896	0.922	0.913	0.925	0.944	-0.655	0.709	0.267	-1.36	-0.442	-0.922	0.735	0.0802	-0.629	-0.187
ADGRA2	Q96PE1	0.000386859	0.573487	0.0761755	0.000938313	0.193937	0.0093282	0.64	0.93	0.828	0.765	0.891	0.851	-2.04	-0.23	-0.781	-1.81	-0.55	-1.26	1.28	-0.764	-0.533	0.017
ADGRB1	O14514	0.384463	0.808166	0.737939	0.524222	0.56605	0.238221	0.921	0.948	0.923	0.937	0.925	0.943	0.897	0.246	-0.339	0.651	-0.585	1.24	-0.696	0.201	-0.0451	0.54
ADGRF3	Q8IZF5	0.101944	0.782976	0.0630979	0.063597	0.0388931	0.77951	0.897	0.946	0.816	0.906	0.811	0.96	1.58	-0.249	1.84	1.83	2.08	-0.253	-0.79	0.792	1.04	-1.04
ADGRG1	Q9Y653	0.0236423	0.712874	0.52315	0.0122557	0.322459	0.0735653	0.862	0.942	0.912	0.87	0.908	0.921	2.67	-0.381	0.666	3.05	1.05	2.01	-1.93	0.739	1.12	0.0735
ADGRL3	Q9HAR2	0.00817952	0.72778	0.362234	0.0044481	0.564254	0.00166298	0.828	0.943	0.899	0.838	0.925	0.73	1.69	-0.186	-0.495	1.88	-0.309	2.19	-1.44	0.253	0.439	0.748
ADH1B	P00325	0.108616	0.0979963	0.0207653	0.951133	0.38464	0.353905	0.898	0.681	0.729	0.946	0.914	0.949	-1.28	-1.33	-1.99	0.0457	-0.661	0.707	0.132	-1.15	0.177	0.839
ADH5	P11766	0.763	0.0332953	0.610335	0.0194483	0.0815989	0.42256	0.932	0.356	0.917	0.882	0.854	0.952	0.256	-2.03	-0.434	2.29	1.6	0.69	-0.808	-0.552	1.48	-0.118
ADHFE1	Q8IWW8	0.357952	0.017592	0.619815	0.0915716	0.00726868	0.170444	0.919	0.211	0.917	0.912	0.659	0.938	0.719	2.11	-0.382	-1.39	-2.49	1.1	-0.107	0.611	-1.5	0.993
ADPGK	Q9BRR6	0.0471012	0.0127456	0.252706	0.000332526	0.10171	0.00580574	0.88	0.153	0.886	0.692	0.864	0.826	1.16	-1.55	-0.625	2.72	0.927	1.79	-1.42	-0.254	1.3	0.372
ADPRHL2	Q9NX46	0.919097	0.579415	0.0454019	0.649407	0.118434	0.0542584	0.935	0.93	0.794	0.94	0.871	0.914	0.0501	0.275	1.1	-0.225	0.82	-1.05	0.305	0.355	0.0798	-0.74
ADRA2C	P18825	0.000299304	0.277198	0.175563	0.00174982	0.764745	0.0028949	0.615	0.867	0.871	0.799	0.933	0.778	3.79	0.816	1.03	2.98	0.218	2.76	-2.38	1.41	0.595	0.376
ADRM1	Q16186	0.0924636	0.731546	0.834449	0.051054	0.582929	0.131089	0.895	0.943	0.927	0.902	0.926	0.933	2.76	-0.524	0.319	3.28	0.843	2.44	-2.12	0.638	1.16	0.319
ADSL	P30566	0.0104179	0.264517	0.0914576	0.00144753	0.0120404	0.234172	0.837	0.862	0.838	0.789	0.714	0.943	-1.78	0.672	-1.06	-2.45	-1.73	-0.719	1.24	-0.542	-1.21	0.518
AEBP1	Q8IUX7	0.0615946	0.526332	0.116149	0.179225	0.313536	0.710507	0.886	0.924	0.851	0.923	0.907	0.959	-2.8	-0.875	-2.29	-1.92	-1.41	-0.509	1.31	-1.49	-0.615	0.798
AFAP1	Q8N556	0.658473	0.602271	0.449927	0.935833	0.809189	0.747825	0.929	0.932	0.907	0.945	0.934	0.96	0.297	0.351	0.513	-0.0539	0.162	-0.216	-0.00692	0.29	-0.0608	-0.223
AFDN	P55196	0.000274281	0.0288146	5.23781e-05	0.0166091	0.00212275	0.252342	0.607	0.315	0.0648	0.878	0.484	0.944	1.79	0.844	2.2	0.949	1.35	-0.403	-0.585	1.21	0.364	-0.988
AFDN-DT	Q9Y6Z5	0.0526279	0.520757	0.889022	0.016656	0.43742	0.0671044	0.883	0.923	0.929	0.878	0.918	0.919	-1.4	0.426	-0.0916	-1.83	-0.517	-1.31	1.13	-0.267	-0.693	-0.175
AFF1	P51825	0.000650296	0.123047	0.0136173	0.0102262	0.225065	0.0939209	0.685	0.735	0.686	0.865	0.896	0.926	3.66	1.28	2.26	2.38	0.981	1.4	-1.86	1.8	0.522	-0.459
AFF3	P51826	1.81654e-06	0.483308	6.64177e-05	3.76831e-06	0.000178144	0.00928061	0.0843	0.918	0.0773	0.178	0.167	0.851	-2.66	-0.201	-1.77	-2.45	-1.57	-0.882	1.5	-1.16	-0.957	0.616
AFF4	Q9UHB7	0.000149467	0.827239	0.18568	0.000109899	0.130725	0.00123524	0.541	0.949	0.873	0.585	0.875	0.699	2.4	-0.0923	0.584	2.49	0.677	1.82	-1.68	0.723	0.815	0.138
AFG3L2	Q9Y4W6	0.0146861	0.626206	0.0298486	0.0351133	0.0705746	0.691464	0.848	0.935	0.761	0.895	0.846	0.959	1.28	0.22	1.11	1.06	0.885	0.179	-0.632	0.652	0.432	-0.453
AFTPH	Q6ULP2	0.00712089	0.0430013	0.161798	0.000189412	0.00322811	0.094879	0.823	0.437	0.867	0.642	0.549	0.927	-2.44	1.68	-1.1	-4.12	-2.78	-1.34	1.97	-0.463	-2.14	0.634
AGAP2	Q99490	0.366396	0.952172	0.576126	0.397199	0.616843	0.720696	0.92	0.955	0.915	0.934	0.927	0.959	0.736	0.0479	0.45	0.689	0.402	0.286	-0.428	0.309	0.261	-0.141
AGBL1	Q96MI9	0.928214	0.880602	0.942695	0.81029	0.93752	0.871388	0.935	0.952	0.93	0.943	0.938	0.962	0.109	-0.182	-0.0869	0.291	0.0948	0.196	-0.149	-0.0399	0.142	0.047
AGBL3	Q8NEM8	1.49114e-05	0.176837	0.000124696	9.11131e-05	0.00105518	0.122704	0.252	0.804	0.115	0.564	0.373	0.932	-2.97	-0.565	-2.32	-2.41	-1.75	-0.655	1.51	-1.46	-0.899	0.854
AGPAT2	O15120	0.0175817	0.0789608	0.0254317	0.402265	0.523002	0.835965	0.854	0.624	0.748	0.934	0.923	0.961	1.02	0.706	0.946	0.316	0.239	0.0769	-0.354	0.669	-0.0376	-0.277
AGPAT3	Q9NRZ7	0.799651	0.240863	0.469689	0.347606	0.0731508	0.335152	0.933	0.85	0.908	0.932	0.848	0.949	-0.0995	-0.476	0.287	0.376	0.763	-0.386	0.0275	-0.0721	0.404	-0.359
AGPAT5	Q9NUQ2	0.909242	0.638638	0.0429685	0.56106	0.0972819	0.0351255	0.935	0.936	0.79	0.938	0.862	0.902	-0.117	0.484	2.31	-0.601	1.83	-2.43	0.786	0.669	0.185	-1.64
AGPS	O00116	0.066501	0.678766	0.51646	0.134209	0.297205	0.0209034	0.888	0.939	0.911	0.918	0.906	0.885	0.749	0.156	-0.245	0.594	-0.401	0.994	-0.584	0.165	0.00926	0.41
AGRN	O00468	0.295414	0.941259	0.676495	0.265365	0.624271	0.515796	0.916	0.954	0.92	0.928	0.928	0.955	-0.391	0.0268	-0.152	-0.418	-0.179	-0.239	0.262	-0.129	-0.156	0.0232
AGTRAP	Q6RW13	0.239082	0.370062	0.00537975	0.0528527	0.00115266	0.0465493	0.913	0.897	0.569	0.903	0.384	0.91	0.44	-0.33	1.24	0.769	1.57	-0.796	-0.103	0.336	0.666	-0.899
AHCTF1	Q8WYP5	0.0546285	0.172136	0.901214	0.00436062	0.209011	0.0439325	0.884	0.8	0.929	0.838	0.894	0.908	-1.53	1.04	0.09	-2.57	-0.948	-1.62	1.43	-0.101	-1.14	-0.191
AHCY	P23526	0.00359778	0.377301	0.944526	0.0174688	0.413934	0.00405453	0.793	0.898	0.93	0.879	0.916	0.803	6.66	1.64	0.127	5.02	-1.51	6.53	-4.55	2.11	0.467	1.98
AHCYL2	Q96HN2	0.864068	0.312343	0.246899	0.24323	0.0442955	0.316805	0.934	0.88	0.885	0.927	0.82	0.948	0.0884	-0.535	0.618	0.624	1.15	-0.53	-0.0455	0.0429	0.578	-0.575
AHDC1	Q5TGY3	0.611554	0.421978	0.548999	0.202854	0.17523	0.925479	0.928	0.908	0.913	0.924	0.887	0.963	0.583	-0.931	0.689	1.51	1.62	-0.107	-0.497	0.0854	1.02	-0.604
AHNAK	Q09666	0.41989	0.337621	0.637319	0.093824	0.61411	0.213524	0.922	0.888	0.918	0.913	0.927	0.942	0.5	-0.599	-0.289	1.1	0.31	0.789	-0.597	-0.0969	0.502	0.192
AHNAK2	Q8IVF2	0.365173	0.941303	0.742968	0.403147	0.798911	0.554805	0.92	0.954	0.923	0.934	0.934	0.956	0.908	0.0723	0.323	0.836	0.251	0.585	-0.582	0.326	0.254	0.0029
AHRR	A9YTQ3	0.0606885	0.70903	0.260763	0.114897	0.438283	0.380724	0.886	0.941	0.887	0.916	0.918	0.95	3.32	0.604	1.87	2.71	1.27	1.44	-1.87	1.45	0.845	-0.425
AHSA1	O95433	0.178721	0.588807	0.132926	0.396288	0.307481	0.854105	0.907	0.931	0.858	0.934	0.907	0.962	1.53	0.593	1.73	0.94	1.14	-0.2	-0.568	0.965	0.372	-0.768
AIFM1	O95831	0.101057	0.203122	0.188022	0.00981022	0.0193136	0.703944	0.897	0.826	0.874	0.864	0.759	0.959	0.771	-0.582	0.603	1.35	1.18	0.167	-0.572	0.198	0.78	-0.405
AIFM2	Q9BRQ8	0.900284	0.79907	0.0816166	0.704731	0.0524867	0.100952	0.935	0.947	0.832	0.941	0.83	0.928	-0.098	0.199	-1.47	-0.297	-1.67	1.37	-0.245	-0.343	-0.542	1.13
AIMP1	Q12904	0.000529614	0.521326	0.857377	0.000200227	0.415608	0.000701546	0.668	0.923	0.927	0.647	0.916	0.631	1.44	-0.193	0.0535	1.63	0.246	1.38	-1.11	0.325	0.518	0.271
AIMP2	Q13155	0.0676419	0.0401812	0.0906558	0.766463	0.641228	0.864415	0.888	0.416	0.838	0.942	0.928	0.962	0.745	0.856	0.681	-0.111	-0.175	0.0639	-0.174	0.571	-0.286	-0.111
AIP	O00170	0.00280356	0.200097	0.00140095	0.0292421	0.0139484	0.678806	0.78	0.824	0.362	0.891	0.729	0.958	-2.11	-0.742	-2.35	-1.37	-1.6	0.231	0.814	-1.3	-0.558	1.04
AK2	P54819	0.0127522	0.435158	0.0506177	0.0520253	0.190845	0.444015	0.844	0.91	0.802	0.902	0.89	0.953	-3.34	-0.902	-2.46	-2.44	-1.56	-0.884	1.67	-1.68	-0.773	0.782
AK9	Q5TCS8	0.827034	0.393573	0.688529	0.290379	0.221031	0.854361	0.933	0.902	0.921	0.929	0.896	0.962	-0.281	1.12	-0.517	-1.4	-1.63	0.236	0.361	0.0797	-1.04	0.597
AKAP11	Q9UKA4	0.858308	0.292222	0.279778	0.224227	0.047375	0.360124	0.934	0.873	0.89	0.926	0.824	0.95	-0.0697	0.422	-0.434	-0.492	-0.857	0.365	0.0493	-0.0203	-0.443	0.414
AKAP12	Q02952	0.296696	0.815052	0.0864498	0.409755	0.127985	0.443989	0.916	0.948	0.835	0.934	0.874	0.953	0.739	0.161	1.27	0.578	1.11	-0.535	-0.196	0.544	0.383	-0.731
AKAP13	Q12802	8.868e-06	0.757044	0.00187094	6.25757e-06	0.00112431	0.00259558	0.198	0.945	0.404	0.221	0.381	0.769	-2.43	0.0953	-1.24	-2.52	-1.34	-1.18	1.53	-0.894	-0.989	0.35
AKAP6	Q13023	0.0108941	0.00544411	0.0240527	0.694059	0.408901	0.657651	0.838	0.0642	0.743	0.941	0.916	0.958	-2.35	-2.65	-2	0.306	0.652	-0.345	0.596	-1.75	0.902	0.251
AKAP8	O43823	0.0615547	0.0224374	0.0079733	0.570837	0.563113	0.263429	0.886	0.262	0.622	0.938	0.925	0.945	1.29	1.66	2.02	-0.361	0.369	-0.73	-0.0507	1.24	-0.412	-0.781
AKAP8L	Q9ULX6	0.00013308	0.0581464	0.60319	0.00344406	0.140974	0.000284168	0.527	0.534	0.916	0.829	0.879	0.497	3.13	1.13	0.284	2	-0.844	2.84	-1.99	1.13	0.00661	0.85
AKAP9	Q99996	0.0311992	0.961037	0.973476	0.0286055	0.987549	0.02941	0.87	0.955	0.931	0.891	0.94	0.897	-1.7	0.0341	0.0232	-1.73	-0.0109	-1.72	1.29	-0.41	-0.444	-0.433
AKNA	Q7Z591	0.367721	0.265173	0.206183	0.817876	0.86763	0.692251	0.92	0.862	0.878	0.943	0.936	0.959	0.752	0.941	1.08	-0.189	0.136	-0.325	-0.0596	0.692	-0.248	-0.385
ALB	P02768	8.78668e-05	0.346646	0.0250034	2.50401e-05	0.00457303	0.00468831	0.476	0.891	0.746	0.396	0.599	0.813	-2.42	0.384	-1.02	-2.81	-1.41	-1.4	1.66	-0.765	-1.15	0.257
ALDH18A1	P54886	0.697103	0.206843	0.953382	0.365439	0.188885	0.654927	0.93	0.829	0.931	0.933	0.89	0.958	0.44	1.48	-0.0658	-1.04	-1.55	0.505	0.0237	0.463	-1.02	0.529
ALDH1L2	Q3SY69	0.132682	0.176817	0.884193	0.0112074	0.221711	0.104196	0.902	0.804	0.928	0.868	0.896	0.928	-1.21	1.07	0.11	-2.28	-0.96	-1.32	1.2	-0.00617	-1.08	-0.116
ALDH3A2	P51648	0.0314418	0.43791	0.773623	0.122687	0.295421	0.0188251	0.87	0.911	0.924	0.917	0.905	0.881	-1.33	-0.431	0.158	-0.898	0.589	-1.49	0.929	-0.401	0.0304	-0.558
ALDH5A1	P51649	0.00208443	0.591833	0.0171671	0.00523915	0.0447912	0.241481	0.764	0.931	0.71	0.844	0.82	0.944	-2.24	-0.304	-1.56	-1.94	-1.26	-0.684	1.22	-1.03	-0.723	0.533
ALDH9A1	P49189	0.100125	0.609639	0.110543	0.0411411	0.249925	0.00501453	0.896	0.933	0.848	0.898	0.9	0.817	0.746	-0.217	-0.721	0.964	-0.504	1.47	-0.794	-0.0481	0.169	0.673
ALDOA	P04075	0.353549	0.556232	0.430824	0.723702	0.836447	0.882429	0.919	0.928	0.905	0.942	0.935	0.962	-0.917	-0.574	-0.774	-0.343	-0.2	-0.143	0.351	-0.566	0.00782	0.208
ALG10	Q5BKT4	0.000774695	0.60457	0.000505615	0.00180647	0.00115473	0.785586	0.699	0.933	0.242	0.8	0.384	0.96	2.72	0.308	2.88	2.41	2.57	-0.161	-1.24	1.48	1.17	-1.4
ALG10B	Q5I7T1	0.000335201	0.581659	0.000447134	0.000790959	0.00107182	0.849678	0.627	0.93	0.23	0.755	0.375	0.961	2.88	0.312	2.78	2.57	2.46	0.107	-1.39	1.49	1.18	-1.28
ALG11	Q2TAA5	0.0260366	0.956868	0.0146645	0.0236468	0.0133204	0.747754	0.865	0.955	0.694	0.886	0.724	0.96	0.949	-0.0202	1.07	0.969	1.09	-0.121	-0.449	0.5	0.52	-0.57
ALG2	Q9H553	0.166908	0.320775	0.974912	0.666104	0.306784	0.158727	0.906	0.883	0.931	0.941	0.907	0.936	-2.19	-1.53	0.0474	-0.653	1.58	-2.23	1.27	-0.919	0.616	-0.966
ALG3	Q92685	0.00024579	0.427995	0.00137546	7.86491e-05	0.000385714	0.282605	0.595	0.909	0.36	0.546	0.249	0.946	1.99	-0.3	1.58	2.29	1.88	0.412	-1.17	0.817	1.12	-0.761
ALG5	Q9Y673	0.832914	0.720216	0.00592202	0.882305	0.00318576	0.00410638	0.933	0.942	0.582	0.944	0.547	0.804	-0.154	-0.262	2.46	0.108	2.72	-2.61	0.664	0.51	0.772	-1.95
ALG6	Q9Y672	0.575017	0.697445	0.00107101	0.350082	0.000576549	0.00272984	0.927	0.941	0.328	0.932	0.299	0.774	0.557	-0.384	4.32	0.941	4.71	-3.76	0.567	1.12	1.51	-3.2
ALK	Q9UM73	7.01144e-06	0.258799	0.00012216	2.78984e-05	0.000693385	0.040907	0.179	0.859	0.114	0.411	0.322	0.906	-2.66	-0.383	-1.91	-2.28	-1.53	-0.749	1.42	-1.24	-0.857	0.674
ALMS1	Q8TCU4	0.3968	0.994179	0.101236	0.392962	0.100001	0.380851	0.921	0.957	0.844	0.933	0.864	0.95	-0.306	0.00259	-0.623	-0.309	-0.626	0.317	0.0745	-0.232	-0.234	0.392
ALPK1	Q96QP1	0.261557	0.828887	0.12625	0.188143	0.0878672	0.644088	0.914	0.949	0.855	0.923	0.857	0.958	2.05	-0.383	2.88	2.44	3.26	-0.822	-0.917	1.14	1.52	-1.74
ALPK2	Q86TB3	0.0247329	0.219126	0.0849433	0.215982	0.563247	0.486943	0.864	0.837	0.834	0.925	0.925	0.954	3.22	1.61	2.34	1.62	0.733	0.885	-1.43	1.79	0.186	-0.547
ALPK3	Q96L96	0.110663	0.745671	0.596293	0.187443	0.399031	0.04416	0.898	0.944	0.916	0.923	0.915	0.908	-0.872	-0.167	0.273	-0.706	0.44	-1.15	0.681	-0.191	-0.0249	-0.465
ALS2	Q96Q42	0.1442	0.47746	0.777303	0.0422395	0.327685	0.225233	0.904	0.917	0.924	0.898	0.909	0.942	-1.5	0.699	-0.275	-2.2	-0.974	-1.22	1.23	-0.269	-0.968	0.0066
ALX3	O95076	3.15354e-05	0.516581	0.00590964	1.41281e-05	0.00192937	0.00499312	0.34	0.923	0.582	0.315	0.469	0.817	-3.09	0.296	-1.52	-3.39	-1.82	-1.57	2.01	-1.08	-1.38	0.444
AMER1	Q5JTC6	0.429162	0.83477	0.264097	0.323505	0.19234	0.727444	0.922	0.949	0.888	0.931	0.891	0.959	0.6	-0.156	0.861	0.755	1.02	-0.261	-0.274	0.326	0.482	-0.534
AMER2	Q8N7J2	0.000163363	0.190573	0.0259732	0.00133078	0.257943	0.00980508	0.551	0.816	0.75	0.785	0.901	0.854	2.86	0.695	1.29	2.16	0.594	1.57	-1.65	1.21	0.515	-0.0789
AMFR	Q9UKV5	0.0671064	0.872672	0.136465	0.0883593	0.17659	0.675181	0.888	0.951	0.859	0.912	0.887	0.958	-1.78	-0.143	-1.4	-1.63	-1.26	-0.375	0.947	-0.831	-0.688	0.572
AMOTL1	Q8IY63	0.000317423	0.514027	0.00546713	0.000881675	0.0175126	0.102318	0.621	0.922	0.571	0.761	0.75	0.928	-1.84	-0.235	-1.22	-1.61	-0.984	-0.624	1.02	-0.824	-0.589	0.395
AMOTL2	Q9Y2J4	0.13234	0.121859	0.330488	0.00744732	0.521028	0.0235225	0.902	0.733	0.896	0.856	0.923	0.889	-1.05	1.09	0.658	-2.14	-0.428	-1.71	1.23	0.173	-0.913	-0.485
AMPD2	Q01433	0.208231	0.830087	0.333159	0.287125	0.444367	0.750068	0.91	0.949	0.896	0.929	0.918	0.96	-1.46	-0.239	-1.1	-1.22	-0.864	-0.356	0.759	-0.701	-0.461	0.403
AMY1A	P04745	0.0755311	0.808698	0.601738	0.113857	0.449114	0.0300569	0.891	0.948	0.916	0.916	0.918	0.897	0.829	0.104	-0.226	0.725	-0.33	1.05	-0.652	0.177	0.0726	0.403
ANAPC1	Q9H1A4	0.0203942	0.769518	0.0158736	0.034379	0.0267759	0.888138	0.858	0.946	0.702	0.894	0.785	0.962	3.95	0.434	4.16	3.52	3.72	-0.208	-1.81	2.14	1.7	-2.02
ANAPC2	Q9UJX6	0.0159343	0.135171	0.138311	0.00106035	0.00872609	0.230978	0.851	0.754	0.86	0.772	0.68	0.943	-1.19	0.669	-0.663	-1.86	-1.33	-0.525	0.892	-0.295	-0.964	0.367
ANAPC5	Q9UJX4	0.88988	0.65114	0.0235915	0.556614	0.0527265	0.0184335	0.934	0.937	0.741	0.938	0.83	0.881	-0.0601	0.197	1.12	-0.257	0.927	-1.18	0.376	0.315	0.118	-0.809
ANAPC7	Q9UJX3	0.071887	0.763505	0.0121059	0.0424672	0.00710999	0.325407	0.89	0.945	0.673	0.899	0.656	0.948	2.5	-0.385	3.79	2.89	4.17	-1.29	-1.02	1.48	1.86	-2.31
ANGEL1	Q9UNK9	0.0024406	0.205265	0.00125524	0.000298895	0.0001662	0.689569	0.773	0.828	0.347	0.683	0.162	0.959	-1.23	0.419	-1.36	-1.65	-1.78	0.127	0.689	-0.544	-0.962	0.817
ANGPTL6	Q8NI99	0.00292932	0.0499255	0.268738	0.128518	0.317189	0.0216319	0.783	0.485	0.888	0.918	0.908	0.886	-2.96	-1.69	-0.892	-1.26	0.802	-2.06	1.57	-1.39	0.309	-0.493
ANK1	P16157	0.000632687	0.929706	0.105511	0.000551325	0.0909259	0.0116769	0.683	0.954	0.846	0.731	0.859	0.862	4.5	-0.0843	1.65	4.59	1.74	2.85	-2.99	1.52	1.6	-0.135
ANK3	Q12955	0.642082	0.915338	0.584056	0.569362	0.515079	0.932828	0.929	0.953	0.915	0.938	0.922	0.963	-0.281	0.0638	-0.331	-0.344	-0.395	0.0506	0.144	-0.137	-0.201	0.194
ANKAR	Q7Z5J8	0.0253751	0.329229	0.247767	0.142495	0.844525	0.194773	0.864	0.886	0.885	0.919	0.936	0.94	-2.31	-0.906	-1.08	-1.4	-0.178	-1.23	1.24	-1.08	-0.169	0.00874
ANKEF1	Q9NU02	0.496033	0.991886	0.0510232	0.489843	0.0501217	0.163154	0.925	0.956	0.802	0.936	0.827	0.937	-0.662	0.00978	-2.07	-0.672	-2.08	1.41	-0.0188	-0.681	-0.691	1.39
ANKFY1	Q9P2R3	0.143442	0.0171907	0.998942	0.238142	0.0172314	0.143751	0.903	0.207	0.932	0.927	0.749	0.935	-0.836	-1.5	-0.000717	0.661	1.5	-0.835	0.253	-0.583	0.913	-0.583
ANKLE2	Q86XL3	0.107167	0.746875	0.0108757	0.0616568	0.00615408	0.210548	0.898	0.944	0.66	0.906	0.638	0.941	1.71	-0.322	3.01	2.03	3.33	-1.3	-0.613	1.1	1.42	-1.91
ANKRA2	Q9H9E1	0.000345011	0.514297	0.362142	0.000962891	0.786384	0.0014972	0.629	0.922	0.899	0.767	0.934	0.719	-3.33	-0.43	-0.606	-2.9	-0.177	-2.72	2.24	-1.09	-0.662	-0.485
ANKRD11	Q6UB99	0.00105457	0.0361993	0.520483	0.0615704	0.0114101	0.000381433	0.721	0.382	0.912	0.906	0.709	0.544	3.12	1.67	-0.461	1.45	-2.13	3.58	-2.04	1.08	-0.586	1.54
ANKRD13A	Q8IZ07	0.0937007	0.0241021	0.917851	0.444509	0.0289579	0.111434	0.895	0.277	0.929	0.935	0.791	0.93	-1.58	-2.26	-0.0905	0.681	2.17	-1.49	0.598	-0.983	1.28	-0.893
ANKRD17	O75179	0.921226	0.487139	0.308921	0.549145	0.733663	0.354764	0.935	0.919	0.894	0.938	0.932	0.949	0.238	1.69	2.51	-1.46	0.821	-2.28	0.873	1.11	-0.582	-1.4
ANKRD18A	Q8IVF6	0.0150786	0.9394	0.782742	0.0172635	0.725426	0.00923954	0.849	0.954	0.925	0.879	0.932	0.851	-1.78	-0.0476	0.173	-1.73	0.22	-1.95	1.36	-0.413	-0.366	-0.586
ANKRD18B	A2A2Z9	0.0538749	0.829758	0.136599	0.0782266	0.192666	0.586668	0.883	0.949	0.859	0.91	0.891	0.956	-1.2	-0.122	-0.894	-1.08	-0.772	-0.311	0.649	-0.555	-0.433	0.339
ANKRD24	Q8TF21	0.368696	0.559335	0.293783	0.743064	0.625598	0.87124	0.92	0.928	0.892	0.942	0.928	0.962	-0.713	-0.458	-0.839	-0.255	-0.381	0.126	0.211	-0.502	-0.0448	0.337
ANKRD26	Q9UPS8	0.000451679	0.993065	0.280313	0.000457745	0.283876	0.00272467	0.654	0.957	0.89	0.717	0.904	0.773	5.08	0.00894	1.14	5.07	1.14	3.93	-3.52	1.56	1.55	0.413
ANKRD28	O15084	0.337096	0.821522	0.000214868	0.243114	0.00015509	0.000969539	0.918	0.949	0.157	0.927	0.156	0.671	0.576	-0.132	3.18	0.708	3.32	-2.61	0.331	0.907	1.04	-2.28
ANKRD30A	Q9BXX3	0.0988796	0.260876	0.0392416	0.546004	0.268096	0.596439	0.896	0.86	0.783	0.938	0.902	0.957	2.37	1.55	3.08	0.815	1.53	-0.714	-0.618	1.75	0.198	-1.33
ANKRD30B	Q9BXX2	0.000378076	0.948796	0.00107746	0.000343093	0.000971521	0.508537	0.638	0.955	0.328	0.695	0.363	0.954	1.73	-0.022	1.5	1.75	1.52	0.229	-0.928	0.803	0.825	-0.699
ANKRD31	Q8N7Z5	0.118172	0.136558	0.441639	0.00745548	0.0357117	0.386393	0.9	0.757	0.906	0.856	0.806	0.951	0.54	-0.512	0.254	1.05	0.765	0.287	-0.47	0.0705	0.582	-0.183
ANKRD35	Q8N283	0.757953	0.853414	0.759544	0.623546	0.625009	0.99832	0.932	0.95	0.924	0.94	0.928	0.964	0.217	-0.13	0.216	0.348	0.346	0.00148	-0.142	0.0758	0.206	-0.14
ANKRD36	A6QL64	0.212382	0.789255	0.218402	0.315476	0.143135	0.0241615	0.91	0.947	0.88	0.931	0.879	0.89	-0.415	-0.0857	0.409	-0.33	0.495	-0.825	0.392	-0.0229	0.0628	-0.432
ANKRD44	Q8N8A2	0.00426137	0.594748	0.000764311	0.0108843	0.00182431	0.31253	0.801	0.932	0.288	0.867	0.459	0.947	1.55	0.233	2	1.32	1.77	-0.451	-0.604	0.947	0.713	-1.06
ANKRD52	Q8NB46	0.0976692	0.560617	0.557805	0.0352302	0.254396	0.251215	0.896	0.928	0.914	0.895	0.901	0.944	-1.43	0.472	-0.476	-1.9	-0.948	-0.955	1.07	-0.359	-0.831	0.117
ANKRD9	Q96BM1	0.0126303	0.00763754	0.00424956	0.776323	0.737126	0.538304	0.843	0.0916	0.534	0.943	0.932	0.955	-2.22	-2.44	-2.69	0.215	-0.254	0.469	0.384	-1.84	0.599	0.853
ANKS1A	Q92625	0.969855	0.725877	0.339444	0.754175	0.202234	0.321956	0.936	0.943	0.897	0.942	0.892	0.948	0.0519	0.483	-1.34	-0.431	-1.82	1.39	-0.254	-0.202	-0.684	1.14
ANLN	Q9NQW6	0.0009917	0.427496	0.993645	0.00028452	0.423089	0.00100449	0.717	0.909	0.932	0.679	0.917	0.676	-1.78	0.323	-0.00319	-2.1	-0.326	-1.77	1.41	-0.364	-0.687	-0.361
ANO2	Q9NQ90	0.180122	0.883292	0.925676	0.226098	0.810458	0.155258	0.908	0.952	0.93	0.926	0.935	0.936	0.562	0.0588	-0.0374	0.503	-0.0962	0.6	-0.416	0.146	0.0871	0.183
ANO3	Q9BYT9	4.21753e-06	0.530225	7.72809e-05	8.48971e-06	0.000187796	0.0323683	0.14	0.925	0.0858	0.247	0.171	0.9	-3.03	-0.224	-2.18	-2.8	-1.95	-0.852	1.67	-1.36	-1.13	0.819
ANO6	Q4KMQ2	0.251482	0.963247	0.505161	0.234702	0.477178	0.611006	0.913	0.955	0.911	0.926	0.92	0.957	-1.76	0.0683	-1	-1.83	-1.07	-0.759	1.09	-0.673	-0.741	0.327
ANO8	Q9HCE9	0.000710773	0.426877	0.00482076	0.00266348	0.0200242	0.263739	0.692	0.909	0.553	0.818	0.762	0.945	4.48	0.779	3.37	3.7	2.59	1.11	-2.32	2.16	1.38	-1.21
ANTXR2	P58335	0.739348	0.125087	0.978376	0.0711901	0.119609	0.759742	0.931	0.738	0.931	0.908	0.872	0.96	-0.202	0.985	-0.0164	-1.19	-1	-0.185	0.393	0.192	-0.793	0.208
ANXA1	P04083	0.0123212	0.4772	0.419603	0.0442677	0.919895	0.0528187	0.842	0.917	0.905	0.899	0.938	0.913	2.3	0.56	0.638	1.74	0.0783	1.66	-1.42	0.874	0.314	0.236
ANXA11	P50995	0.141282	0.199867	0.248828	0.827498	0.0262701	0.0178129	0.903	0.824	0.885	0.944	0.783	0.879	1.63	1.4	-1.25	0.229	-2.66	2.89	-1.19	0.446	-0.958	1.7
ANXA13	P27216	0.0669163	0.273949	0.806224	0.392519	0.386701	0.101783	0.888	0.866	0.926	0.933	0.914	0.928	-1.15	-0.647	-0.141	-0.5	0.506	-1.01	0.663	-0.484	0.163	-0.343
ANXA2	P07355	0.0135817	0.264663	0.234318	0.102489	0.934928	0.117459	0.846	0.862	0.883	0.914	0.938	0.931	0.97	0.385	0.412	0.585	0.0273	0.558	-0.528	0.442	0.0568	0.0295
ANXA6	P08133	0.0381742	0.0385607	0.26328	0.000722642	0.261807	0.00495181	0.875	0.402	0.888	0.749	0.901	0.816	-1.76	1.75	0.875	-3.51	-0.878	-2.63	1.97	0.218	-1.53	-0.657
AP2M1	Q96CW1	0.00423444	0.313064	0.543227	0.000761322	0.674652	0.00150432	0.8	0.88	0.913	0.752	0.93	0.72	4.9	-1.42	-0.843	6.32	0.579	5.74	-4.24	0.658	2.08	1.5
AP3D1	O14617	0.00417467	0.00939017	0.00242539	0.644285	0.440656	0.750647	0.8	0.112	0.446	0.94	0.918	0.96	-2.48	-2.15	-2.7	-0.322	-0.542	0.221	0.644	-1.83	0.323	0.865
AP3M1	Q9Y2T2	0.0200806	0.392053	0.282444	0.0926678	0.814464	0.137026	0.858	0.902	0.89	0.912	0.935	0.934	-1.88	-0.612	-0.777	-1.27	-0.165	-1.1	1.06	-0.818	-0.206	-0.0407
AP3S1	Q92572	0.748842	0.164008	0.170716	0.0967219	0.979914	0.100914	0.931	0.791	0.869	0.913	0.94	0.928	0.487	-2.22	-2.18	2.71	0.0382	2.67	-1.47	-0.978	1.24	1.2
AP4E1	Q9UPM8	0.754607	0.743546	0.000822161	0.988268	0.000491714	0.000503002	0.932	0.944	0.297	0.946	0.28	0.585	-0.178	-0.186	2.58	0.00835	2.77	-2.76	0.733	0.555	0.741	-2.03
AP5B1	Q2VPB7	0.164851	0.0961695	0.0400466	0.743882	0.615586	0.412864	0.906	0.677	0.785	0.942	0.927	0.952	1.18	1.44	1.85	-0.265	0.408	-0.673	-0.0604	1.12	-0.325	-0.733
AP5S1	Q9NUS5	0.28503	0.847112	0.00427807	0.373662	0.00597959	0.0298452	0.916	0.95	0.535	0.933	0.634	0.897	0.751	0.132	2.43	0.619	2.3	-1.68	0.0767	0.828	0.696	-1.6
AP5Z1	O43299	0.625228	0.626573	0.0503992	0.337944	0.116555	0.0211004	0.928	0.935	0.801	0.931	0.87	0.886	-0.271	0.27	1.19	-0.541	0.922	-1.46	0.569	0.298	0.0278	-0.895
APBA1	Q02410	0.594424	0.0659863	0.141904	0.0256542	0.651068	0.0572572	0.928	0.572	0.861	0.888	0.929	0.915	0.533	-2	-1.54	2.53	0.452	2.08	-1.28	-0.751	1.24	0.792
APBB3	O95704	0.357686	0.420707	0.817607	0.100931	0.306809	0.483866	0.919	0.908	0.926	0.914	0.907	0.954	-0.844	0.735	-0.207	-1.58	-0.943	-0.637	0.765	-0.0791	-0.814	0.128
APC2	O95996	2.63697e-05	0.423621	0.167242	7.5881e-05	0.528218	0.000185012	0.317	0.908	0.869	0.542	0.923	0.425	2.79	0.325	0.579	2.46	0.254	2.21	-1.86	0.923	0.598	0.344
APEH	P13798	0.919329	0.760043	0.128036	0.837866	0.208634	0.151012	0.935	0.945	0.856	0.944	0.894	0.936	0.0753	0.227	1.2	-0.152	0.973	-1.12	0.3	0.376	0.148	-0.824
APLP1	P51693	0.000423799	0.0635683	6.43138e-05	0.0124855	0.00130389	0.205909	0.648	0.561	0.0755	0.871	0.404	0.941	-2.53	-1.03	-3.2	-1.5	-2.17	0.671	0.841	-1.69	-0.66	1.51
APLP2	Q06481	0.440427	0.719794	0.428334	0.673452	0.658012	0.982809	0.923	0.942	0.905	0.941	0.929	0.963	1.29	0.591	1.32	0.695	0.73	-0.0354	-0.486	0.799	0.209	-0.522
APMAP	Q9HDC9	0.38399	0.909458	0.961194	0.328465	0.871062	0.409666	0.92	0.953	0.931	0.931	0.936	0.951	-1.6	0.205	-0.0876	-1.8	-0.292	-1.51	1.23	-0.37	-0.575	-0.282
APOB	P04114	0.0112406	0.195468	0.174937	0.119746	0.943637	0.134525	0.839	0.82	0.871	0.917	0.939	0.933	-1.18	-0.531	-0.558	-0.65	-0.0278	-0.622	0.613	-0.567	-0.0368	-0.00908
APOD	P05090	0.562511	0.765362	0.595948	0.776138	0.412748	0.277917	0.927	0.945	0.916	0.943	0.916	0.946	0.66	0.338	-0.603	0.322	-0.941	1.26	-0.561	0.0986	-0.239	0.702
APP	P05067	0.0370575	0.181271	0.819273	0.00315946	0.125343	0.055419	0.874	0.808	0.926	0.825	0.874	0.914	3.56	-2.13	0.349	5.69	2.48	3.21	-3.12	0.444	2.58	0.0954
ARAF	P10398	0.0456089	0.747872	0.163842	0.0798607	0.0964077	0.00346402	0.879	0.944	0.868	0.91	0.862	0.792	2.72	0.395	-1.79	2.33	-2.19	4.52	-2.39	0.33	-0.0649	2.13
ARF1	P84077	0.145444	0.466496	0.961914	0.0412666	0.495111	0.134564	0.904	0.916	0.931	0.898	0.921	0.933	1.53	-0.735	-0.0475	2.26	0.687	1.58	-1.34	0.187	0.922	0.235
ARF3	P61204	0.145444	0.466496	0.961914	0.0412666	0.495111	0.134564	0.904	0.916	0.931	0.898	0.921	0.933	1.53	-0.735	-0.0475	2.26	0.687	1.58	-1.34	0.187	0.922	0.235
ARF4	P18085	2.79039e-05	0.887459	0.0158283	3.33621e-05	0.0203671	0.00164338	0.324	0.952	0.702	0.435	0.763	0.728	3.05	0.0623	1.24	2.99	1.18	1.81	-1.96	1.09	1.03	-0.15
ARF5	P84085	0.260273	0.606204	0.445965	0.524003	0.214082	0.074571	0.914	0.933	0.907	0.937	0.894	0.921	-0.616	-0.275	0.409	-0.341	0.684	-1.02	0.495	-0.12	0.155	-0.53
ARFGAP1	Q8N6T3	0.0106109	0.166207	0.0581538	0.134455	0.535586	0.347879	0.837	0.794	0.811	0.918	0.923	0.949	1.72	0.823	1.18	0.898	0.354	0.544	-0.791	0.931	0.107	-0.247
ARFGEF1	Q9Y6D6	0.422787	0.738894	0.189434	0.265593	0.110241	0.580695	0.922	0.944	0.874	0.928	0.868	0.956	0.361	-0.148	0.608	0.51	0.756	-0.247	-0.156	0.205	0.354	-0.403
ARFGEF2	Q9Y6D5	0.0403509	0.0831268	0.664051	0.00154876	0.170991	0.0185823	0.876	0.638	0.92	0.793	0.886	0.881	0.994	-0.813	-0.189	1.81	0.624	1.18	-0.996	-0.0023	0.811	0.187
ARFGEF3	Q5TH69	0.695094	0.021828	0.37168	0.0108438	0.107197	0.209959	0.93	0.256	0.9	0.867	0.867	0.941	0.426	-2.85	-0.988	3.28	1.87	1.41	-1.28	-0.854	2	0.134
ARG1	P05089	0.655617	0.206895	0.254243	0.100164	0.0280476	0.47104	0.929	0.829	0.886	0.914	0.788	0.953	0.417	-1.22	1.1	1.64	2.32	-0.68	-0.344	0.0726	1.3	-1.02
ARGLU1	Q9NWB6	0.000114594	0.196285	0.573412	1.97242e-05	0.0771781	0.000259056	0.509	0.821	0.915	0.362	0.851	0.482	-1.75	0.402	-0.169	-2.15	-0.572	-1.58	1.37	-0.38	-0.782	-0.21
ARHGAP11A	Q6P4F7	0.490905	0.591738	0.0797369	0.232778	0.193764	0.0234265	0.925	0.931	0.83	0.926	0.891	0.889	0.666	-0.516	-1.81	1.18	-1.3	2.48	-1.08	-0.416	0.1	1.4
ARHGAP17	Q68EM7	0.0211015	0.647666	0.685147	0.0476506	0.958301	0.0434624	0.859	0.937	0.92	0.901	0.939	0.908	-3.08	-0.534	-0.473	-2.55	0.0608	-2.61	2.06	-1.02	-0.489	-0.55
ARHGAP21	Q5T5U3	2.46416e-06	0.112976	0.000418155	1.60114e-05	0.00677597	0.00171706	0.103	0.716	0.224	0.333	0.65	0.733	5.37	1	2.95	4.37	1.95	2.42	-3.04	2.33	1.33	-0.618
ARHGAP23	Q9P227	0.145576	0.982285	0.484899	0.14042	0.498392	0.0436216	0.904	0.956	0.909	0.919	0.921	0.908	-1.33	0.0192	0.611	-1.35	0.592	-1.94	1.15	-0.174	-0.194	-0.785
ARHGAP28	Q9P2N2	1.65729e-05	0.384231	0.454085	5.04854e-05	0.898436	4.27415e-05	0.263	0.9	0.907	0.491	0.937	0.187	3.45	0.416	0.356	3.04	-0.0599	3.1	-2.4	1.06	0.641	0.7
ARHGAP30	Q7Z6I6	0.483694	0.744424	0.393395	0.312748	0.247619	0.872741	0.924	0.944	0.902	0.93	0.9	0.962	1.17	-0.54	1.44	1.71	1.98	-0.265	-0.654	0.517	1.06	-0.919
ARHGAP33	O14559	0.312566	0.257541	0.166655	0.893879	0.777833	0.678606	0.917	0.858	0.868	0.945	0.933	0.958	-2.33	-2.63	-3.27	0.3	-0.636	0.936	0.274	-2.06	0.574	1.21
ARHGAP39	Q9C0H5	0.448933	0.918413	0.604946	0.392697	0.677026	0.215183	0.923	0.953	0.917	0.933	0.93	0.942	1.18	-0.158	-0.803	1.34	-0.645	1.99	-1.13	0.0559	0.214	0.859
ARHGAP4	P98171	0.00458894	0.00935976	0.0152988	0.684834	0.78211	0.498551	0.804	0.112	0.698	0.941	0.934	0.954	2.9	2.57	2.34	0.336	-0.229	0.565	-0.951	1.95	-0.615	-0.386
ARHGAP42	A6NI28	0.3697	0.0155933	0.00611722	0.078355	0.598693	0.0309738	0.92	0.189	0.587	0.91	0.926	0.898	-0.835	-2.58	-3.06	1.74	-0.483	2.22	-0.782	-1.62	0.958	1.44
ARHGAP6	O43182	0.000802714	0.450015	0.407581	0.00283022	0.939185	0.00322249	0.701	0.913	0.904	0.821	0.938	0.786	-1.82	-0.305	-0.335	-1.51	-0.0304	-1.48	1.2	-0.614	-0.309	-0.279
ARHGAP9	Q9BRR9	0.468542	0.995877	0.753642	0.465501	0.757542	0.306937	0.924	0.957	0.923	0.936	0.933	0.947	-0.496	0.00349	0.212	-0.499	0.209	-0.708	0.426	-0.07	-0.0734	-0.282
ARHGEF11	O15085	0.302822	0.785604	0.181631	0.201679	0.274836	0.0299185	0.917	0.946	0.872	0.924	0.903	0.897	-0.55	0.142	0.727	-0.692	0.585	-1.28	0.63	0.0795	-0.0621	-0.647
ARHGEF15	O94989	0.00170658	0.444061	0.98409	0.000492373	0.455513	0.00165118	0.753	0.912	0.932	0.723	0.919	0.729	3.28	-0.622	-0.016	3.91	0.606	3.3	-2.62	0.661	1.28	0.677
ARHGEF16	Q5VV41	0.0185364	0.250401	0.549105	0.00233371	0.562394	0.00636277	0.855	0.855	0.913	0.812	0.925	0.831	3.08	-1.35	-0.684	4.43	0.661	3.77	-2.82	0.264	1.61	0.948
ARHGEF17	Q96PE2	0.46822	0.666543	0.850938	0.763028	0.806869	0.587151	0.924	0.938	0.927	0.942	0.934	0.956	-0.847	-0.499	-0.217	-0.348	0.282	-0.63	0.456	-0.391	0.108	-0.174
ARHGEF2	Q92974	0.00639276	0.0440349	0.0105741	0.289807	0.429165	0.775367	0.818	0.445	0.657	0.929	0.917	0.96	4.07	2.74	3.72	1.33	0.982	0.35	-1.44	2.63	-0.106	-1.09
ARHGEF28	Q8N1W1	0.0107455	0.888606	0.967567	0.00838969	0.856642	0.0115481	0.838	0.952	0.931	0.859	0.936	0.861	1.67	-0.077	0.0223	1.74	0.0993	1.64	-1.26	0.403	0.48	0.381
ARHGEF3	Q9NR81	0.0014801	0.90994	0.0461628	0.00122996	0.0378103	0.0695433	0.744	0.953	0.795	0.781	0.809	0.92	6.06	-0.164	3.2	6.23	3.36	2.86	-3.79	2.27	2.44	-0.926
ARHGEF5	Q12774	0.000389026	0.579547	0.000338221	0.000930206	0.000802494	0.926292	0.641	0.93	0.203	0.765	0.339	0.963	1.62	0.179	1.64	1.44	1.47	-0.0297	-0.755	0.86	0.681	-0.785
ARID1B	Q8NFD5	0.00118968	0.905736	0.71403	0.000982352	0.628889	0.00218318	0.73	0.953	0.922	0.768	0.928	0.755	3.47	-0.0952	0.295	3.57	0.391	3.18	-2.55	0.918	1.01	0.623
ARID3A	Q99856	0.580816	0.230503	0.248572	0.49684	0.959951	0.528133	0.927	0.844	0.885	0.937	0.939	0.955	0.607	1.36	1.3	-0.75	-0.0548	-0.695	0.21	0.817	-0.541	-0.486
ARID4B	Q4LE39	0.0264457	0.26264	0.856144	0.189956	0.199542	0.0191445	0.866	0.861	0.927	0.923	0.892	0.882	4.14	1.9	-0.298	2.25	-2.2	4.44	-2.71	1.44	-0.461	1.73
ARID5B	Q14865	0.0859471	0.817665	0.438381	0.0577196	0.320962	0.299462	0.893	0.948	0.906	0.904	0.908	0.947	-1.21	0.15	-0.513	-1.36	-0.663	-0.695	0.815	-0.392	-0.543	0.12
ARIH1	Q9Y4X5	0.406579	0.230603	0.0466643	0.691007	0.346958	0.192549	0.921	0.844	0.796	0.941	0.911	0.94	-0.663	-0.977	-1.73	0.313	-0.755	1.07	-0.18	-0.843	0.134	0.889
ARL1	P40616	4.93226e-06	0.0460362	0.0310156	5.55997e-07	0.000703843	9.73998e-05	0.152	0.459	0.765	0.053	0.323	0.315	2.83	-0.744	0.819	3.58	1.56	2.01	-2.11	0.727	1.47	-0.0922
ARL6IP4	Q66PJ3	0.0836827	0.0731528	0.485536	0.00275508	0.231423	0.0242491	0.893	0.603	0.909	0.819	0.897	0.89	0.706	-0.736	-0.267	1.44	0.469	0.973	-0.78	-0.0741	0.662	0.193
ARL6IP5	O75915	0.00622626	0.109346	0.194611	0.124523	0.0101536	0.000653568	0.817	0.708	0.875	0.917	0.697	0.622	-3.58	-1.83	1.45	-1.75	3.28	-5.03	2.59	-0.99	0.841	-2.44
ARL8A	Q96BM9	0.202048	0.626505	0.286036	0.0910134	0.546435	0.0314789	0.91	0.935	0.891	0.912	0.924	0.899	-0.702	0.258	0.579	-0.96	0.321	-1.28	0.736	0.034	-0.224	-0.545
ARL8B	Q9NVJ2	0.00153725	0.534445	0.0150228	0.000562722	0.00497897	0.20472	0.746	0.925	0.697	0.732	0.611	0.941	1.41	-0.213	0.966	1.63	1.18	0.449	-0.873	0.542	0.755	-0.424
ARMC3	Q5W041	0.299912	0.491928	0.605552	0.712422	0.240617	0.134503	0.916	0.919	0.917	0.941	0.899	0.933	1.63	1.06	-0.793	0.564	-1.85	2.42	-1.15	0.473	-0.588	1.27
ARMC6	Q6NXE6	0.252939	0.483002	0.0694369	0.638982	0.0198323	0.00858686	0.914	0.918	0.822	0.94	0.761	0.847	1	0.602	-1.68	0.4	-2.28	2.68	-1.02	-0.0181	-0.62	1.66
ARMC8	Q8IUR7	0.547146	0.414993	0.424119	0.170946	0.986722	0.175514	0.926	0.907	0.905	0.922	0.94	0.938	0.613	-0.836	-0.819	1.45	0.0168	1.43	-0.873	-0.261	0.575	0.558
ARMC9	Q7Z3E5	0.730361	0.334568	0.556084	0.524864	0.135248	0.35781	0.931	0.887	0.914	0.937	0.877	0.949	-0.341	-0.974	0.585	0.633	1.56	-0.926	0.158	-0.182	0.792	-0.768
ARPC1B	O15143	0.00613871	0.352803	0.158553	0.00123167	0.0311841	0.0839345	0.817	0.892	0.866	0.781	0.796	0.924	-1.95	0.554	-0.865	-2.51	-1.42	-1.09	1.39	-0.566	-1.12	0.299
ARRDC2	Q8TBH0	3.13081e-05	0.441227	0.0236618	8.75676e-05	0.0929765	0.00131782	0.339	0.911	0.741	0.559	0.86	0.706	2.33	0.266	0.881	2.06	0.615	1.45	-1.46	0.869	0.603	-0.0116
ARVCF	O00192	0.0290606	0.532703	0.342927	0.0874333	0.734385	0.15375	0.868	0.925	0.897	0.912	0.932	0.936	-2.57	-0.655	-1.01	-1.92	-0.354	-1.56	1.51	-1.06	-0.404	-0.05
ASAP3	Q8TDY4	0.0608248	0.591507	0.0180071	0.151161	0.0469953	0.496463	0.886	0.931	0.715	0.92	0.823	0.954	-2.03	-0.535	-2.72	-1.5	-2.18	0.681	0.713	-1.32	-0.786	1.39
ASB16	Q96NS5	0.00609729	0.153066	0.224086	0.0865547	0.808178	0.0569059	0.816	0.779	0.881	0.911	0.934	0.915	2.03	0.91	0.763	1.12	-0.147	1.26	-1.1	0.925	0.0151	0.162
ASH1L	Q9NR48	0.00296449	0.269753	0.021047	0.000468239	0.00286622	0.277699	0.783	0.864	0.73	0.719	0.531	0.946	-2.26	0.681	-1.59	-2.94	-2.27	-0.669	1.47	-0.791	-1.47	0.797
ASL	P04424	0.00158925	0.981137	0.00111566	0.00165255	0.00115925	0.828863	0.748	0.956	0.332	0.796	0.385	0.961	3.2	0.0182	3.37	3.18	3.35	-0.167	-1.55	1.65	1.63	-1.72
ASPHD2	Q6ICH7	0.00116633	0.655233	0.539907	0.000571316	0.865064	0.000439374	0.728	0.937	0.913	0.733	0.936	0.565	3.61	-0.374	-0.515	3.98	-0.142	4.13	-2.93	0.68	1.05	1.2
ASPM	Q8IZT6	0.254282	0.499276	0.39004	0.622752	0.847615	0.7627	0.914	0.92	0.902	0.94	0.936	0.96	-1.35	-0.784	-1	-0.568	-0.221	-0.347	0.567	-0.785	-0.0011	0.22
ASPSCR1	Q9BZE9	5.65402e-05	0.75566	0.122176	8.60207e-05	0.201472	0.0006039	0.419	0.945	0.854	0.557	0.892	0.611	-3.77	-0.184	-0.969	-3.58	-0.785	-2.8	2.54	-1.23	-1.05	-0.261
ASXL1	Q8IXJ9	0.958665	0.516099	0.390752	0.549143	0.827536	0.418471	0.936	0.923	0.902	0.938	0.935	0.952	0.0641	0.812	1.08	-0.748	0.27	-1.02	0.425	0.489	-0.322	-0.592
ASXL2	Q76L83	0.000420326	0.933325	0.00120428	0.000370103	0.0010516	0.509143	0.648	0.954	0.341	0.701	0.373	0.954	3.07	-0.0515	2.66	3.12	2.71	0.411	-1.65	1.42	1.47	-1.24
ASXL3	Q9C0F0	0.0157302	0.407102	0.0613486	0.0698174	0.244233	0.448552	0.85	0.905	0.814	0.908	0.899	0.953	-2.15	-0.644	-1.56	-1.51	-0.92	-0.587	1.06	-1.09	-0.446	0.474
ATAD1	Q8NBU5	0.367673	0.0460765	0.393005	0.00900968	0.198137	0.0957216	0.92	0.46	0.902	0.861	0.892	0.927	1.17	-2.82	-1.11	3.99	1.71	2.28	-1.86	-0.689	2.13	0.419
ATAD3A	Q9NVI7	0.389643	0.9656	0.84188	0.412572	0.808425	0.295261	0.921	0.955	0.927	0.934	0.934	0.947	0.69	0.0339	-0.157	0.656	-0.191	0.847	-0.548	0.142	0.108	0.299
ATAD3B	Q5T9A4	0.688703	0.244479	0.531248	0.429543	0.570153	0.818246	0.93	0.852	0.912	0.935	0.925	0.961	1.14	3.43	1.8	-2.28	-1.63	-0.654	0.448	1.59	-1.83	-0.206
ATAD5	Q96QE3	0.000670668	0.852077	0.0228813	0.000501422	0.0164109	0.0588574	0.687	0.95	0.738	0.724	0.744	0.916	-1.8	0.0717	-1	-1.87	-1.07	-0.796	1.12	-0.682	-0.754	0.32
ATF6B	Q99941	0.941156	0.643526	0.014402	0.696567	0.0329596	0.0164234	0.935	0.936	0.692	0.941	0.8	0.876	-0.0292	-0.184	-1.13	0.155	-0.949	1.1	-0.307	-0.337	-0.153	0.797
ATG2A	Q2TAZ0	0.000174958	0.508364	0.096086	0.000473479	0.277636	0.00290243	0.559	0.922	0.841	0.72	0.903	0.778	-2.46	-0.295	-0.788	-2.16	-0.493	-1.67	1.57	-0.884	-0.59	-0.0968
ATG2B	Q96BY7	6.735e-05	0.646728	4.22753e-05	0.000126834	7.78526e-05	0.724661	0.442	0.937	0.0548	0.601	0.101	0.959	-2.66	-0.196	-2.81	-2.46	-2.61	0.15	1.24	-1.42	-1.22	1.39
ATG3	Q9NT62	0.0866962	0.14222	0.785215	0.00564239	0.218846	0.0541012	0.894	0.765	0.925	0.847	0.895	0.914	-1.78	1.5	0.263	-3.28	-1.23	-2.04	1.78	-0.00579	-1.5	-0.269
ATG7	O95352	0.429739	0.553236	0.0735643	0.838508	0.0257008	0.0178715	0.922	0.927	0.826	0.944	0.782	0.879	0.392	0.292	-0.95	0.0997	-1.24	1.34	-0.459	-0.0664	-0.359	0.884
ATG9A	Q7Z3C6	0.000113129	0.632229	0.0242481	5.87559e-05	0.010304	0.00664221	0.508	0.935	0.743	0.51	0.698	0.834	-2.17	0.178	-0.952	-2.35	-1.13	-1.22	1.44	-0.737	-0.915	0.215
ATG9B	Q674R7	0.0961565	0.600304	0.0411108	0.225134	0.102378	0.625935	0.896	0.932	0.787	0.926	0.865	0.957	1.74	0.513	2.21	1.22	1.7	-0.477	-0.621	1.12	0.603	-1.1
ATL1	Q8WXF7	0.864783	0.679783	0.12917	0.807415	0.0640209	0.0972463	0.934	0.939	0.856	0.943	0.841	0.927	0.122	0.296	-1.15	-0.174	-1.45	1.27	-0.305	-0.183	-0.479	0.967
ATL2	Q8NHH9	0.374397	0.883997	0.0863563	0.305607	0.0672119	0.355516	0.92	0.952	0.835	0.93	0.844	0.949	0.59	-0.0951	1.21	0.685	1.3	-0.615	-0.165	0.425	0.52	-0.78
ATL3	Q6DD88	0.000197111	0.368923	0.000327919	5.53184e-05	8.79505e-05	0.731107	0.572	0.896	0.199	0.503	0.11	0.959	2.04	-0.341	1.91	2.38	2.25	0.128	-1.14	0.904	1.24	-1.01
ATM	Q13315	0.000864763	0.606088	0.0396417	0.00038527	0.0157529	0.045334	0.707	0.933	0.784	0.704	0.74	0.909	3.49	-0.401	1.78	3.9	2.18	1.72	-2.28	1.22	1.62	-0.559
ATMIN	O43313	0.146373	0.522191	0.868218	0.0488062	0.632762	0.111402	0.904	0.923	0.928	0.901	0.928	0.93	1.87	-0.787	-0.202	2.65	0.585	2.07	-1.65	0.219	1.01	0.421
ATN1	P54259	0.000180515	0.586167	0.00592409	8.36319e-05	0.00231349	0.0487986	0.562	0.931	0.582	0.554	0.498	0.911	-2.71	0.267	-1.64	-2.97	-1.91	-1.06	1.69	-1.02	-1.29	0.623
ATP10B	O94823	0.509627	0.899496	0.154021	0.591644	0.125366	0.049798	0.925	0.953	0.865	0.939	0.874	0.912	-0.601	-0.114	1.35	-0.487	1.47	-1.95	0.76	0.16	0.273	-1.19
ATP11A	P98196	0.788009	0.909438	0.500925	0.87642	0.434014	0.35261	0.932	0.953	0.91	0.944	0.917	0.949	0.241	0.102	-0.608	0.139	-0.71	0.849	-0.307	-0.0665	-0.168	0.542
ATP13A1	Q9HD20	0.000140684	0.718343	0.00143427	8.5042e-05	0.000799411	0.15	0.534	0.942	0.365	0.556	0.338	0.935	-1.88	0.119	-1.38	-2	-1.5	-0.499	1.1	-0.786	-0.905	0.596
ATP1A1	P05023	0.00143514	0.369521	0.0379683	0.00681375	0.179265	0.0814563	0.742	0.897	0.781	0.853	0.888	0.923	-1.71	-0.373	-0.945	-1.34	-0.572	-0.767	0.954	-0.757	-0.385	0.188
ATP1A4	Q13733	0.832692	0.159227	0.60496	0.11267	0.0665808	0.757653	0.933	0.786	0.917	0.916	0.843	0.96	-0.191	1.34	-0.47	-1.53	-1.81	0.279	0.36	0.169	-1.17	0.639
ATP1B3	P54709	0.905214	0.894498	0.0174501	0.801511	0.0221015	0.0141173	0.935	0.952	0.712	0.943	0.77	0.87	0.046	-0.0512	-1.07	0.0973	-1.01	1.11	-0.314	-0.268	-0.217	0.798
ATP2A2	P16615	3.031e-05	0.226487	0.000389347	6.83365e-06	6.48819e-05	0.0877001	0.335	0.842	0.217	0.228	0.0884	0.925	1.94	-0.355	1.42	2.3	1.78	0.52	-1.19	0.752	1.11	-0.669
ATP2A3	Q93084	0.759303	0.174523	0.662123	0.105732	0.336276	0.461708	0.932	0.802	0.919	0.915	0.91	0.953	-0.141	0.656	0.202	-0.797	-0.454	-0.344	0.321	0.179	-0.477	-0.0231
ATP2B1	P20020	0.000221332	0.455187	0.308278	7.61869e-05	0.77327	5.18252e-05	0.584	0.914	0.894	0.542	0.933	0.214	2	-0.28	-0.387	2.28	-0.107	2.39	-1.67	0.334	0.614	0.721
ATP2B4	P23634	0.000197079	0.477906	0.036753	7.20789e-05	0.0102445	0.00873626	0.572	0.917	0.778	0.536	0.698	0.848	-2.22	0.29	-0.946	-2.51	-1.24	-1.27	1.5	-0.718	-1.01	0.227
ATP2C1	P98194	0.766734	0.511485	0.491666	0.714964	0.192939	0.332161	0.932	0.922	0.91	0.942	0.891	0.948	-0.153	-0.342	0.358	0.189	0.7	-0.512	0.119	-0.0341	0.308	-0.393
ATP2C2	O75185	0.0180016	0.589064	0.683186	0.00687135	0.350749	0.0373059	0.855	0.931	0.92	0.853	0.911	0.904	3.19	-0.633	0.477	3.82	1.11	2.71	-2.43	0.759	1.39	0.282
ATP5F1	P24539	0.00136297	0.404479	0.00222552	0.000358285	0.000563908	0.767895	0.738	0.904	0.432	0.698	0.297	0.96	1.69	-0.338	1.57	2.03	1.91	0.118	-0.959	0.731	1.07	-0.841
ATP5F1A	P25705	0.00034502	0.145955	0.0118225	4.04587e-05	0.000873335	0.0529615	0.629	0.77	0.67	0.461	0.349	0.913	1.54	-0.461	0.895	2	1.36	0.641	-1.04	0.492	0.953	-0.402
ATP5F1B	P06576	0.13022	0.944314	0.103118	0.116033	0.0916531	0.888308	0.902	0.955	0.845	0.916	0.859	0.962	0.6	-0.0261	0.652	0.626	0.679	-0.0525	-0.293	0.307	0.333	-0.346
ATP5F1C	P36542	0.00772216	0.574206	0.278666	0.0210827	0.114562	0.00116269	0.826	0.93	0.89	0.884	0.87	0.692	-1.16	-0.204	0.402	-0.955	0.605	-1.56	0.918	-0.24	-0.0364	-0.642
ATP5F1D	P30049	0.730746	0.394783	0.612734	0.241889	0.721715	0.401207	0.931	0.902	0.917	0.927	0.931	0.951	-0.316	0.793	0.466	-1.11	-0.327	-0.782	0.551	0.236	-0.557	-0.23
ATP5I	P56385	5.07421e-05	0.62385	0.0163096	2.69713e-05	0.00681575	0.00350129	0.404	0.935	0.705	0.406	0.651	0.793	6.65	-0.507	2.87	7.15	3.38	3.77	-4.39	2.25	2.76	-0.619
ATP5J	P18859	0.0962547	0.896369	0.850344	0.0771019	0.750229	0.131817	0.896	0.952	0.927	0.909	0.932	0.933	-2.91	0.212	-0.308	-3.12	-0.52	-2.6	2.16	-0.752	-0.964	-0.444
ATP5J2	P56134	0.00208504	0.789316	0.0245425	0.00133905	0.0152376	0.177294	0.764	0.947	0.744	0.785	0.737	0.938	3.49	-0.234	2.25	3.72	2.48	1.24	-2.11	1.37	1.61	-0.873
ATP5O	P48047	0.00115012	0.374112	0.0741687	0.000280814	0.0149621	0.0328924	0.727	0.898	0.826	0.678	0.736	0.9	1.55	-0.324	0.694	1.88	1.02	0.86	-1.07	0.481	0.805	-0.213
ATP6V0A1	Q93050	0.0163485	0.97759	0.439616	0.0155514	0.423914	0.0654572	0.852	0.956	0.906	0.876	0.917	0.918	1.83	-0.0184	0.513	1.85	0.531	1.31	-1.25	0.581	0.599	0.0677
ATP6V0A2	Q9Y487	0.959363	0.255857	0.442899	0.275788	0.0724291	0.414554	0.936	0.858	0.906	0.929	0.848	0.952	-0.0264	-0.608	0.403	0.581	1.01	-0.429	-0.0314	-0.0577	0.55	-0.461
ATP6V0D1	P61421	4.51215e-05	0.914945	0.00136	5.18896e-05	0.00162121	0.0379278	0.388	0.953	0.358	0.494	0.44	0.904	4.23	0.0688	2.73	4.16	2.66	1.5	-2.47	1.76	1.69	-0.974
ATP6V1A	P38606	0.0605265	0.163842	0.589598	0.556253	0.367553	0.151161	0.886	0.791	0.916	0.938	0.912	0.936	-0.64	-0.455	-0.169	-0.185	0.286	-0.471	0.324	-0.316	0.139	-0.147
ATP6V1B2	P21281	0.500906	0.00695341	0.752152	0.0232405	0.00401156	0.330228	0.925	0.0833	0.923	0.886	0.581	0.948	0.468	2.25	-0.217	-1.79	-2.47	0.685	0.158	0.626	-1.63	0.843
ATP6V1C1	P21283	0.993046	0.547686	0.835953	0.55335	0.690726	0.842745	0.936	0.927	0.927	0.938	0.93	0.961	0.00729	0.507	0.173	-0.5	-0.334	-0.166	0.165	0.172	-0.335	-0.00134
ATP6V1H	Q9UI12	0.861691	0.752818	0.840069	0.626161	0.909502	0.707636	0.934	0.944	0.927	0.94	0.938	0.959	-0.0945	0.171	0.109	-0.266	-0.0616	-0.204	0.141	0.0465	-0.125	-0.0629
ATP7A	Q04656	0.199455	0.556747	0.784087	0.462131	0.750852	0.300589	0.909	0.928	0.925	0.936	0.933	0.947	-0.746	-0.33	-0.153	-0.416	0.177	-0.593	0.439	-0.307	0.0231	-0.154
ATP7B	P35670	0.760503	0.203909	0.199632	0.320577	0.989078	0.314432	0.932	0.827	0.876	0.931	0.94	0.948	0.3	1.3	1.31	-0.999	0.0134	-1.01	0.428	0.728	-0.571	-0.585
ATP8A1	Q9Y2Q0	0.00083022	0.682337	0.810087	0.000436953	0.864833	0.000568376	0.704	0.939	0.926	0.714	0.936	0.603	-3.15	0.284	0.167	-3.43	-0.118	-3.31	2.47	-0.674	-0.958	-0.84
ATP8A2	Q9NTI2	0.702275	0.201114	0.967683	0.108239	0.188819	0.732249	0.93	0.825	0.931	0.915	0.89	0.959	-0.598	2.08	-0.0631	-2.68	-2.14	-0.535	0.952	0.354	-1.72	0.417
ATP8B2	P98198	0.0634004	0.667324	0.116337	0.13167	0.231348	0.722091	0.887	0.938	0.851	0.918	0.897	0.959	1.9	0.405	1.57	1.5	1.16	0.334	-0.934	0.969	0.564	-0.599
ATP8B3	O60423	0.894875	0.0642446	0.904658	0.051019	0.0789862	0.801338	0.935	0.564	0.929	0.902	0.852	0.961	0.0623	-0.953	-0.0565	1.02	0.897	0.119	-0.299	-0.237	0.716	-0.18
ATP8B4	Q8TF62	0.789457	0.308406	0.193063	0.443185	0.754539	0.288732	0.932	0.879	0.875	0.935	0.933	0.946	-0.102	-0.397	-0.516	0.296	-0.119	0.415	-0.152	-0.254	0.144	0.263
ATP9B	O43861	0.00369543	0.208676	0.0806782	0.000439304	0.00800603	0.101713	0.794	0.83	0.831	0.714	0.67	0.928	1.29	-0.464	0.67	1.76	1.13	0.622	-0.918	0.375	0.839	-0.296
ATR	Q13535	0.137151	0.198245	0.326917	0.817449	0.736364	0.572612	0.903	0.822	0.896	0.943	0.932	0.956	0.611	0.521	0.39	0.0897	-0.131	0.221	-0.23	0.38	-0.141	-0.00953
ATRN	O75882	0.253872	0.701622	0.479636	0.139244	0.28513	0.644682	0.914	0.941	0.909	0.919	0.904	0.958	1.05	-0.341	0.635	1.39	0.976	0.411	-0.711	0.335	0.676	-0.3
ATXN1	P54253	2.47598e-05	0.340048	0.484327	8.84458e-05	0.788811	6.15511e-05	0.309	0.889	0.909	0.56	0.934	0.24	-4.86	-0.675	-0.49	-4.19	0.186	-4.38	3.36	-1.51	-0.832	-1.02
ATXN10	Q9UBB4	0.891959	0.680191	0.146271	0.781359	0.277211	0.181727	0.935	0.939	0.862	0.943	0.903	0.939	0.0627	0.191	0.707	-0.128	0.516	-0.645	0.178	0.24	0.0493	-0.467
ATXN2L	Q8WWM7	0.00138946	0.246321	0.725854	0.000216324	0.142118	0.00249403	0.74	0.853	0.922	0.654	0.879	0.766	-3.75	1.06	-0.312	-4.81	-1.38	-3.43	3	-0.749	-1.81	-0.437
ATXN7	O15265	2.62502e-06	0.872504	0.000130396	3.10014e-06	0.000163813	0.00741971	0.107	0.951	0.118	0.161	0.161	0.84	-3.1	-0.0552	-1.99	-3.04	-1.93	-1.11	1.81	-1.29	-1.23	0.7
AUH	Q13825	0.000664884	0.933874	0.00312678	0.000583894	0.00271572	0.355512	0.687	0.954	0.487	0.735	0.523	0.949	2.38	-0.0421	1.9	2.42	1.94	0.479	-1.32	1.06	1.1	-0.839
AUP1	Q9Y679	0.000531213	0.566568	0.0710506	0.000222412	0.0257072	0.0144555	0.668	0.929	0.824	0.657	0.782	0.871	1.43	-0.171	0.581	1.6	0.752	0.847	-0.969	0.46	0.63	-0.121
AUTS2	Q8WXX7	0.0390421	0.62797	0.126624	0.0164125	0.055212	0.49859	0.876	0.935	0.855	0.878	0.833	0.954	1.86	-0.392	1.31	2.25	1.7	0.551	-1.16	0.693	1.09	-0.613
AVEN	Q9NQS1	0.636981	0.427206	0.0479291	0.740432	0.185872	0.108403	0.929	0.909	0.798	0.942	0.889	0.929	-0.744	-1.27	-3.43	0.521	-2.17	2.69	-0.617	-1.36	-0.0959	2.07
AVIL	O75366	0.00434816	0.753553	0.446979	0.00752326	0.29097	0.00119124	0.802	0.944	0.907	0.856	0.905	0.695	2.86	0.253	-0.621	2.6	-0.875	3.48	-2.23	0.622	0.369	1.24
AXIN1	O15169	0.0020105	0.196027	0.0287572	0.0210627	0.273249	0.148502	0.762	0.821	0.758	0.884	0.903	0.935	-3.07	-1.04	-1.9	-2.04	-0.867	-1.17	1.57	-1.5	-0.467	0.4
AXIN2	Q9Y2T1	0.0316637	0.947391	0.266019	0.0355943	0.292858	0.219196	0.87	0.955	0.888	0.895	0.905	0.942	-2.66	-0.0723	-1.26	-2.59	-1.19	-1.4	1.66	-0.997	-0.925	0.261
AZGP1	P25311	0.246605	0.899419	0.576853	0.203464	0.66437	0.100406	0.913	0.953	0.915	0.924	0.929	0.928	-2.14	0.226	1.01	-2.37	0.779	-3.15	1.92	-0.228	-0.454	-1.23
B2M	P61769	0.00623742	0.412858	0.550185	0.00151383	0.818306	0.0022188	0.817	0.906	0.914	0.792	0.935	0.756	1.3	-0.324	-0.234	1.62	0.0894	1.53	-1.11	0.185	0.509	0.42
BABAM1	Q9NWV8	0.0633675	0.253775	0.0283609	0.0078549	0.00355441	0.649724	0.887	0.857	0.757	0.857	0.563	0.958	1.4	-0.816	1.72	2.22	2.54	-0.316	-0.827	0.577	1.39	-1.14
BAG2	O95816	0.353988	0.396169	0.333263	0.0922678	0.0856892	0.965276	0.919	0.903	0.896	0.912	0.856	0.963	-0.939	0.856	-0.982	-1.79	-1.84	0.0431	0.673	-0.266	-1.12	0.716
BAG4	O95429	0.738376	0.915762	0.632906	0.660942	0.708936	0.422472	0.931	0.953	0.918	0.94	0.931	0.952	0.785	-0.248	-1.13	1.03	-0.878	1.91	-0.932	-0.147	0.101	0.979
BAG5	Q9UL15	0.195595	0.769391	0.916542	0.121989	0.850235	0.165822	0.909	0.945	0.929	0.917	0.936	0.937	-0.661	0.144	0.0513	-0.804	-0.0924	-0.712	0.544	-0.116	-0.26	-0.168
BAHCC1	Q9P281	0.0693919	0.131669	0.551105	0.00415197	0.330505	0.0240565	0.889	0.749	0.914	0.836	0.909	0.89	-0.976	0.789	0.297	-1.76	-0.492	-1.27	1	0.0274	-0.761	-0.269
BAHD1	Q8TBE0	0.0610543	0.971972	0.224021	0.0574311	0.23626	0.00654122	0.886	0.956	0.881	0.904	0.898	0.833	2.53	-0.0433	-1.56	2.57	-1.51	4.09	-2.3	0.233	0.276	1.79
BAIAP2L2	Q6UXY1	0.385815	0.249326	0.417879	0.758848	0.713825	0.951964	0.921	0.854	0.904	0.942	0.931	0.963	-1.12	-1.52	-1.05	0.392	0.468	-0.0767	0.202	-0.922	0.594	0.126
BANF1	O75531	0.0965557	0.465765	0.0341991	0.308626	0.122487	0.554094	0.896	0.915	0.773	0.93	0.873	0.956	2.35	0.975	3.14	1.38	2.17	-0.787	-0.736	1.62	0.643	-1.52
BARD1	Q99728	0.000169862	0.25203	0.097166	0.00103307	0.554382	0.00277161	0.555	0.856	0.842	0.771	0.924	0.775	-2.44	-0.516	-0.775	-1.92	-0.26	-1.66	1.5	-0.932	-0.416	-0.156
BARX1	Q9HBU1	0.00721599	0.725069	0.279465	0.00390902	0.162852	0.0519594	0.823	0.943	0.89	0.833	0.884	0.913	3.86	-0.418	1.32	4.28	1.74	2.54	-2.67	1.19	1.61	-0.129
BAX	Q07812	6.45794e-05	0.880231	0.000106069	7.91304e-05	0.000130972	0.716653	0.436	0.952	0.105	0.547	0.143	0.959	3.57	0.0856	3.37	3.49	3.28	0.207	-1.82	1.76	1.67	-1.61
BAZ1A	Q9NRL2	0.432741	0.568526	0.437429	0.824586	0.831064	0.993343	0.922	0.929	0.906	0.944	0.935	0.964	1.32	0.953	1.31	0.368	0.354	0.0138	-0.426	0.896	-0.0578	-0.412
BAZ1B	Q9UIG0	0.00150684	0.241228	0.0162836	0.0121412	0.134604	0.187223	0.745	0.85	0.705	0.87	0.877	0.939	-1.96	-0.57	-1.31	-1.39	-0.744	-0.648	1	-0.962	-0.392	0.353
BAZ2B	Q9UIF8	0.392664	0.816199	0.820638	0.283847	0.995425	0.286217	0.921	0.948	0.926	0.929	0.94	0.946	0.513	-0.137	-0.134	0.65	0.00338	0.646	-0.452	0.0605	0.198	0.194
BBS10	Q8TAM1	0.000251706	0.824869	0.0398143	0.000182161	0.0268769	0.0108364	0.598	0.949	0.784	0.638	0.785	0.859	-2.76	0.115	-1.19	-2.87	-1.3	-1.57	1.8	-0.958	-1.07	0.231
BBS9	Q3SYG4	0.000132775	0.215827	0.634844	2.41986e-05	0.0998421	0.000264868	0.527	0.835	0.918	0.391	0.863	0.485	2.34	-0.523	0.194	2.87	0.717	2.15	-1.84	0.504	1.03	0.31
BCAP31	P51572	0.000597757	0.871018	0.765686	0.00046475	0.891698	0.000377489	0.678	0.951	0.924	0.718	0.937	0.542	4.53	-0.155	-0.285	4.68	-0.13	4.81	-3.51	1.02	1.18	1.31
BCAR1	P56945	0.0451842	0.352136	0.150349	0.220642	0.574706	0.484926	0.879	0.892	0.864	0.926	0.925	0.954	1.88	0.806	1.29	1.08	0.479	0.599	-0.891	0.994	0.188	-0.291
BCL11B	Q9C0K0	0.246706	0.080129	0.00599678	0.00965693	0.162083	0.000807504	0.913	0.628	0.584	0.863	0.884	0.649	-0.816	1.29	2.29	-2.1	1	-3.1	1.51	0.691	-0.598	-1.6
BCL6	P41182	0.923667	0.107398	0.646024	0.0913871	0.048545	0.715347	0.935	0.704	0.919	0.912	0.825	0.959	0.0814	-1.46	0.392	1.54	1.85	-0.311	-0.328	-0.247	1.21	-0.639
BCL9L	Q86UU0	0.0275671	0.30238	0.0147973	0.169145	0.00234378	0.000240189	0.867	0.877	0.695	0.922	0.5	0.469	-1.27	-0.539	1.45	-0.734	1.99	-2.73	1.18	-0.0903	0.449	-1.54
BCLAF1	Q9NYF8	0.264648	0.113031	0.940238	0.592414	0.127964	0.295179	0.914	0.716	0.93	0.939	0.874	0.947	-2.03	-2.98	-0.132	0.951	2.85	-1.9	0.744	-1.29	1.69	-1.15
BCLAF3	A2AJT9	0.364823	0.687415	0.93174	0.202252	0.750839	0.323997	0.92	0.94	0.93	0.924	0.933	0.948	1.15	-0.503	-0.107	1.65	0.396	1.26	-1.02	0.136	0.638	0.242
BCOR	Q6W2J9	0.000286303	0.585629	0.77137	0.000129219	0.796667	0.000186753	0.611	0.931	0.924	0.603	0.934	0.426	1.63	-0.171	-0.0907	1.8	0.0804	1.72	-1.29	0.342	0.514	0.433
BCORL1	Q5H9F3	0.956123	0.276555	0.435587	0.255037	0.742337	0.40538	0.936	0.867	0.906	0.928	0.932	0.951	0.0283	-0.578	-0.408	0.606	0.17	0.436	-0.268	-0.239	0.338	0.169
BDH1	Q02338	0.0266416	0.129177	0.647523	0.371412	0.0591994	0.0117602	0.866	0.745	0.919	0.933	0.837	0.862	-0.774	-0.494	0.141	-0.28	0.635	-0.915	0.492	-0.282	0.212	-0.423
BDP1	A6H8Y1	0.0222956	0.233209	0.135541	0.00256579	0.0157642	0.310294	0.861	0.846	0.859	0.816	0.74	0.947	-2.28	1.07	-1.37	-3.35	-2.45	-0.905	1.63	-0.644	-1.72	0.729
BEND7	Q8N7W2	0.58886	0.0590921	0.615148	0.0225768	0.0241804	0.969261	0.928	0.539	0.917	0.885	0.777	0.963	-0.604	2.3	-0.561	-2.9	-2.86	-0.0427	0.887	0.283	-2.01	0.844
BFSP1	Q12934	0.0332079	0.587064	0.0277684	0.086285	0.0726131	0.919794	0.872	0.931	0.755	0.911	0.848	0.963	-2.11	-0.481	-2.2	-1.63	-1.72	0.0885	0.912	-1.2	-0.715	1
BHLHB9	Q6PI77	0.467792	0.309332	0.778546	0.75872	0.203454	0.320991	0.924	0.879	0.924	0.942	0.893	0.948	-0.41	-0.582	0.157	0.172	0.739	-0.567	0.202	-0.209	0.373	-0.366
BHLHE23	Q8NDY6	0.502392	0.751253	0.324452	0.330792	0.202737	0.740892	0.925	0.944	0.895	0.931	0.893	0.96	0.692	-0.324	1.03	1.02	1.35	-0.338	-0.342	0.349	0.674	-0.681
BHMG1	C9JSJ3	0.00164048	0.213969	0.102	0.000218842	0.0105165	0.0346618	0.75	0.834	0.844	0.655	0.7	0.902	-2.23	0.7	-0.948	-2.93	-1.65	-1.28	1.61	-0.62	-1.32	0.328
BICD2	Q8TD16	0.000543289	0.478765	0.140736	0.000185453	0.0412979	0.00722547	0.67	0.917	0.861	0.64	0.815	0.838	-8.45	1.26	-2.73	-9.71	-3.99	-5.72	5.97	-2.48	-3.74	0.252
BICRA	Q9NZM4	0.618938	0.288535	0.525937	0.132882	0.653256	0.268673	0.928	0.872	0.912	0.918	0.929	0.945	-0.576	1.26	0.738	-1.83	-0.52	-1.31	0.931	0.355	-0.903	-0.383
BID	P55957	0.0912323	0.140089	0.00989876	0.00585001	0.000715487	0.224636	0.895	0.762	0.649	0.848	0.325	0.942	0.908	-0.779	1.54	1.69	2.32	-0.63	-0.491	0.417	1.2	-1.12
BIRC6	Q9NR09	0.00774695	0.181974	0.071632	0.0907797	0.576763	0.22545	0.826	0.809	0.824	0.912	0.925	0.942	-1.66	-0.719	-1.01	-0.937	-0.29	-0.648	0.81	-0.846	-0.127	0.163
BLM	P54132	1.0555e-05	0.270426	0.00165559	4.24561e-05	0.0117194	0.00380996	0.216	0.864	0.384	0.468	0.712	0.799	6.9	1.01	3.67	5.89	2.66	3.23	-4.01	2.9	1.88	-0.775
BMS1	Q14692	0.172294	0.518053	0.26623	0.0576445	0.623304	0.0240752	0.907	0.923	0.888	0.904	0.927	0.89	-1.28	0.584	1.03	-1.86	0.442	-2.31	1.36	0.0825	-0.502	-0.944
BOD1L1	Q8NFC6	0.000339433	0.302033	0.621503	7.46599e-05	0.575986	0.000163623	0.628	0.877	0.917	0.54	0.925	0.404	2.82	-0.584	-0.274	3.41	0.311	3.1	-2.33	0.491	1.08	0.765
BOLA2	Q9H3K6	0.039781	0.0512433	0.0477743	0.000970083	0.968129	0.000909868	0.876	0.494	0.798	0.767	0.939	0.664	0.727	-0.681	-0.694	1.41	-0.0126	1.42	-0.889	-0.162	0.519	0.532
BPI	P17213	0.374453	0.495629	0.852802	0.132259	0.390394	0.47692	0.92	0.92	0.927	0.918	0.914	0.954	-0.592	0.451	-0.121	-1.04	-0.572	-0.471	0.527	-0.0658	-0.516	0.0556
BPTF	Q12830	0.0455121	0.722041	0.884747	0.0845475	0.832418	0.0586713	0.879	0.942	0.928	0.911	0.935	0.916	1.27	0.204	0.0827	1.06	-0.121	1.18	-0.878	0.388	0.185	0.305
BRAT1	Q6PJG6	0.0163558	0.440571	0.89931	0.0652947	0.372738	0.0130594	0.852	0.911	0.929	0.907	0.913	0.867	-1.04	-0.292	0.0472	-0.751	0.339	-1.09	0.721	-0.322	-0.0299	-0.369
BRCA1	P38398	0.628324	0.102272	0.0130429	0.223752	0.256375	0.0310238	0.929	0.692	0.681	0.926	0.901	0.898	0.161	0.579	0.966	-0.418	0.388	-0.805	0.266	0.426	-0.152	-0.54
BRCA2	P51587	0.379647	0.010774	0.15156	0.0527892	0.000833733	0.032645	0.92	0.129	0.864	0.903	0.343	0.9	-0.332	-1.12	0.561	0.792	1.69	-0.893	0.108	-0.224	0.901	-0.785
BRD1	O95696	0.0867949	0.711828	0.707887	0.0456397	0.995732	0.0452122	0.894	0.942	0.921	0.9	0.94	0.909	-1.95	0.391	0.397	-2.34	0.00565	-2.35	1.66	-0.29	-0.682	-0.687
BRDT	Q58F21	0.610788	0.201303	0.592077	0.419864	0.435101	0.978109	0.928	0.825	0.916	0.934	0.917	0.963	0.537	1.4	0.566	-0.86	-0.831	-0.0288	0.0879	0.625	-0.772	0.0591
BRI3BP	Q8WY22	0.0844458	0.635092	0.196416	0.0367524	0.392597	0.00783327	0.893	0.936	0.876	0.896	0.914	0.843	-0.637	0.163	0.461	-0.801	0.298	-1.1	0.634	-0.00326	-0.167	-0.464
BRINP2	Q9C0B6	0.0251035	0.0489955	0.22067	0.000617351	0.00516213	0.217227	0.864	0.479	0.88	0.739	0.615	0.942	-2.52	2.14	-1.25	-4.66	-3.4	-1.26	2.11	-0.406	-2.55	0.847
BRIP1	Q9BX63	0.68126	0.648016	0.915069	0.962967	0.574716	0.606067	0.93	0.937	0.929	0.946	0.925	0.957	0.349	0.388	-0.0903	-0.0393	-0.479	0.439	-0.187	0.162	-0.227	0.252
BRPF1	P55201	2.83664e-05	0.228819	0.00258588	6.49281e-06	0.000350063	0.0100124	0.326	0.843	0.457	0.224	0.237	0.855	3.84	-0.693	2.14	4.54	2.83	1.71	-2.52	1.32	2.02	-0.816
BRSK1	Q8TDC3	0.13292	0.523741	0.604607	0.0441725	0.259216	0.297405	0.902	0.924	0.917	0.899	0.901	0.947	0.901	-0.365	0.295	1.27	0.66	0.606	-0.693	0.208	0.573	-0.0871
BRSK2	Q8IWQ3	0.84009	0.87565	0.451317	0.963788	0.547168	0.577016	0.933	0.951	0.907	0.946	0.924	0.956	-0.315	-0.244	-1.19	-0.0709	-0.948	0.877	-0.123	-0.438	-0.194	0.755
BSG	P35613	0.990298	0.862596	0.0298521	0.872143	0.0219346	0.029214	0.936	0.951	0.761	0.944	0.769	0.896	-0.00949	-0.135	1.92	0.126	2.05	-1.93	0.453	0.443	0.578	-1.47
BSN	Q9UPA5	2.29199e-05	0.513455	0.0006128	1.04143e-05	0.000225394	0.0355471	0.3	0.922	0.261	0.273	0.187	0.902	-2.27	0.211	-1.51	-2.48	-1.72	-0.754	1.37	-0.892	-1.1	0.621
BTAF1	O14981	0.0374374	0.471501	0.0603211	0.131117	0.202284	0.786283	0.875	0.916	0.813	0.918	0.892	0.96	-1.59	-0.497	-1.4	-1.09	-0.906	-0.185	0.717	-0.873	-0.375	0.531
BTBD1	Q9H0C5	0.432225	0.858144	0.00179329	0.339936	0.00241871	0.000499196	0.922	0.95	0.397	0.932	0.505	0.584	-0.52	0.117	2.65	-0.636	2.54	-3.17	1.08	0.563	0.446	-2.09
BTBD7	Q9P203	0.208581	0.286781	0.853232	0.831576	0.21766	0.155833	0.91	0.871	0.927	0.944	0.895	0.936	2.01	1.69	-0.285	0.327	-1.97	2.3	-1.16	0.853	-0.832	1.14
BTF3	P20290	0.155866	0.807261	0.586845	0.104308	0.435571	0.354195	0.905	0.948	0.916	0.914	0.917	0.949	-1.12	0.183	-0.41	-1.3	-0.593	-0.71	0.783	-0.337	-0.52	0.0735
BTK	Q06187	0.279195	0.874852	0.317097	0.349158	0.393787	0.929364	0.915	0.951	0.895	0.932	0.914	0.963	-1.15	-0.163	-1.06	-0.989	-0.898	-0.0916	0.558	-0.594	-0.431	0.467
BUB1	O43683	0.521692	0.502779	0.466607	0.203545	0.952105	0.185363	0.926	0.921	0.908	0.924	0.939	0.939	-0.584	0.612	0.666	-1.2	0.0542	-1.25	0.758	0.173	-0.438	-0.493
BUB3	O43684	0.653003	0.370378	0.391135	0.645614	0.967702	0.674514	0.929	0.897	0.902	0.94	0.939	0.958	-0.59	-1.19	-1.14	0.604	0.0529	0.551	-0.141	-0.731	0.463	0.41
BZW1	Q7L1Q6	0.145607	0.460306	0.140164	0.437732	0.424631	0.981286	0.904	0.915	0.86	0.935	0.917	0.963	1.5	0.732	1.52	0.77	0.793	-0.0229	-0.562	0.94	0.208	-0.585
BZW2	Q9Y6E2	0.0717702	0.876559	0.245289	0.0935996	0.307816	0.456108	0.89	0.951	0.885	0.913	0.907	0.953	-0.724	-0.0575	-0.445	-0.667	-0.387	-0.279	0.418	-0.307	-0.249	0.138
C10orf120	Q5SQS8	2.61183e-05	0.102815	0.00114496	0.000282741	0.0232632	0.0213394	0.316	0.693	0.335	0.678	0.774	0.886	-2.91	-0.726	-1.81	-2.18	-1.08	-1.1	1.55	-1.36	-0.633	0.446
C12orf42	Q96LP6	0.0156205	0.388355	0.858561	0.0737172	0.488775	0.0214595	0.85	0.901	0.927	0.909	0.921	0.886	-1.15	-0.359	-0.0729	-0.795	0.287	-1.08	0.757	-0.397	-0.0371	-0.324
C13orf42	A0A1B0GVH6	0.000216041	0.948058	0.0962429	0.000196493	0.0861752	0.00371448	0.582	0.955	0.841	0.645	0.856	0.797	2.51	-0.0302	0.827	2.54	0.858	1.69	-1.69	0.828	0.858	0.000325
C16orf58	Q96GQ5	0.0303858	0.77596	0.766469	0.0182908	0.990036	0.0178885	0.869	0.946	0.924	0.88	0.94	0.879	0.859	-0.1	-0.104	0.959	-0.00438	0.963	-0.695	0.164	0.264	0.268
C16orf62	Q7Z3J2	0.00295052	0.774334	0.0342046	0.0048313	0.05672	0.182711	0.783	0.946	0.773	0.841	0.834	0.939	3.07	0.234	1.94	2.84	1.7	1.13	-1.76	1.31	1.08	-0.627
C16orf71	Q8IYS4	0.0253067	0.247772	0.177248	0.00309984	0.0228	0.270215	0.864	0.854	0.871	0.824	0.772	0.945	-3.51	1.65	-1.95	-5.16	-3.6	-1.57	2.56	-0.954	-2.6	0.994
C16orf78	Q8WTQ4	0.000429675	0.684662	0.000947056	0.000233196	0.00049839	0.616253	0.65	0.94	0.314	0.661	0.281	0.957	-3.33	0.274	-3	-3.61	-3.27	-0.339	1.82	-1.51	-1.79	1.48
C16orf96	A6NNT2	0.00024937	0.0668025	0.0235036	0.00636855	0.556935	0.0181606	0.597	0.576	0.741	0.851	0.924	0.88	-3.72	-1.4	-1.81	-2.32	-0.413	-1.91	1.99	-1.73	-0.335	0.0781
C17orf100	A8MU93	0.06515	0.660739	0.0984161	0.137143	0.201332	0.809725	0.888	0.938	0.842	0.919	0.892	0.961	-3.37	-0.737	-2.96	-2.63	-2.23	-0.403	1.6	-1.77	-1.03	1.2
C17orf113	A0A1B0GUU1	0.0157305	0.153365	0.00463289	0.207242	0.0658406	0.492365	0.85	0.779	0.547	0.925	0.843	0.954	1.54	0.824	1.92	0.719	1.1	-0.381	-0.471	1.07	0.249	-0.851
C17orf62	Q9BQA9	0.0151768	0.471776	0.92719	0.0552607	0.41964	0.0129013	0.849	0.916	0.93	0.904	0.916	0.866	1.95	0.5	-0.0627	1.45	-0.563	2.01	-1.35	0.596	0.096	0.659
C17orf80	Q9BSJ5	0.165081	0.851377	0.409785	0.221215	0.519394	0.539194	0.906	0.95	0.904	0.926	0.922	0.955	0.926	0.119	0.532	0.807	0.413	0.394	-0.532	0.394	0.275	-0.138
C19orf25	Q9UFG5	2.74642e-06	0.0673532	0.00309731	2.64232e-05	0.10199	0.00028874	0.11	0.578	0.486	0.403	0.864	0.5	4.63	1.03	1.93	3.6	0.903	2.7	-2.73	1.9	0.868	-0.0346
C19orf44	Q9H6X5	0.025949	0.664001	0.43303	0.0560973	0.719815	0.103984	0.865	0.938	0.906	0.904	0.931	0.928	-1.83	-0.314	-0.574	-1.51	-0.259	-1.25	1.15	-0.679	-0.364	-0.105
C19orf47	Q8N9M1	0.000851385	0.421237	0.660126	0.00328837	0.225131	0.000426986	0.706	0.908	0.919	0.827	0.896	0.561	-2.18	-0.394	0.213	-1.79	0.607	-2.4	1.59	-0.591	-0.197	-0.805
C19orf53	Q9UNZ5	0.805462	0.687378	0.343762	0.875003	0.575434	0.476034	0.933	0.94	0.898	0.944	0.925	0.954	-0.205	-0.335	-0.804	0.131	-0.469	0.599	-0.131	-0.336	-0.000635	0.468
C1QBP	Q07021	0.17241	0.930474	0.0193107	0.197721	0.0225581	0.221002	0.907	0.954	0.722	0.924	0.771	0.942	1.51	0.0919	2.85	1.41	2.75	-1.34	-0.396	1.11	1.02	-1.73
C1R	P00736	2.44923e-05	0.83623	0.852902	1.89991e-05	0.982956	1.94991e-05	0.308	0.949	0.927	0.357	0.94	0.0999	3.37	-0.0991	-0.0889	3.47	0.0102	3.46	-2.58	0.797	0.896	0.886
C20orf204	A0A1B0GTL2	0.409025	0.418508	0.397377	0.118433	0.968664	0.110943	0.922	0.907	0.903	0.916	0.939	0.93	-0.919	0.9	0.943	-1.82	0.043	-1.86	1.15	0.231	-0.669	-0.712
C21orf33	P30042	0.000544604	0.172053	0.762125	0.00582212	0.104803	0.000342412	0.67	0.8	0.924	0.848	0.866	0.527	3.69	1.1	-0.233	2.59	-1.33	3.92	-2.55	1.14	0.0408	1.37
C2CD3	Q4AC94	0.0697399	0.111555	0.000586027	0.782556	0.0100926	0.0164884	0.889	0.713	0.257	0.943	0.696	0.876	1.41	1.21	3.41	0.198	2.19	-2	0.0965	1.51	0.294	-1.9
C2CD4A	Q8NCU7	0.410296	0.76303	0.701715	0.594963	0.934473	0.652049	0.922	0.945	0.921	0.939	0.938	0.958	1.53	0.552	0.703	0.979	0.15	0.828	-0.835	0.697	0.144	-0.00613
C2CD4B	A6NLJ0	0.310732	0.888862	0.713039	0.377195	0.81893	0.506647	0.917	0.952	0.922	0.933	0.935	0.954	-0.929	-0.125	-0.33	-0.804	-0.205	-0.6	0.583	-0.346	-0.221	-0.0164
C2CD5	Q86YS7	0.231073	0.780834	0.2102	0.346181	0.317399	0.950518	0.912	0.946	0.878	0.932	0.908	0.963	-0.35	-0.0786	-0.368	-0.272	-0.289	0.0175	0.151	-0.199	-0.121	0.169
C3orf20	Q8ND61	0.0550539	0.0336297	0.0335346	0.780062	0.998725	0.778843	0.884	0.359	0.771	0.943	0.94	0.96	-1.16	-1.31	-1.32	0.154	-0.000878	0.155	0.213	-0.948	0.367	0.368
C4orf54	D6RIA3	0.000708012	0.343902	0.135394	0.00348779	0.543663	0.0101512	0.692	0.89	0.859	0.829	0.924	0.856	-2.83	-0.59	-0.963	-2.24	-0.373	-1.87	1.73	-1.1	-0.506	-0.133
C5	P01031	0.0894425	0.052172	0.15884	0.755516	0.514235	0.729236	0.894	0.499	0.866	0.942	0.922	0.959	-1.9	-2.23	-1.54	0.325	0.685	-0.361	0.485	-1.42	0.809	0.124
C5orf42	Q9H799	0.787201	0.247491	0.0734118	0.162846	0.460265	0.0458334	0.932	0.853	0.826	0.921	0.919	0.909	0.142	-0.628	-1.02	0.77	-0.393	1.16	-0.518	-0.377	0.251	0.644
C5orf51	A6NDU8	0.00172711	0.847376	0.158673	0.00125833	0.115838	0.0227177	0.753	0.95	0.866	0.782	0.87	0.888	3.87	-0.182	1.4	4.05	1.58	2.47	-2.6	1.27	1.45	-0.129
C6orf10	Q5SRN2	0.233392	0.331657	0.242209	0.0446967	0.828634	0.0304621	0.912	0.886	0.884	0.9	0.935	0.898	-1.26	1.01	1.23	-2.27	0.22	-2.49	1.5	0.246	-0.764	-0.985
C6orf118	Q5T5N4	7.93023e-05	0.806948	0.110806	0.000111041	0.165253	0.000988938	0.463	0.948	0.849	0.586	0.885	0.674	3.09	0.123	0.856	2.96	0.733	2.23	-2.07	1.02	0.894	0.16
C6orf132	Q5T0Z8	0.637943	0.449698	0.723481	0.769443	0.681601	0.905872	0.929	0.913	0.922	0.943	0.93	0.962	0.793	1.28	0.594	-0.492	-0.69	0.198	-0.125	0.668	-0.617	0.0734
C7orf25	Q9BPX7	0.00118238	0.944971	0.0328816	0.00105731	0.0290883	0.0763968	0.729	0.955	0.769	0.772	0.791	0.922	-1.61	0.0257	-0.893	-1.63	-0.919	-0.714	0.989	-0.619	-0.644	0.274
C7orf26	Q96N11	0.403657	0.854287	0.0885043	0.313714	0.120482	0.0198973	0.921	0.95	0.836	0.93	0.872	0.883	0.94	-0.203	-2.03	1.14	-1.83	2.97	-1.26	-0.323	-0.12	1.71
C8A	P07357	0.92851	0.780534	0.912601	0.713134	0.698395	0.984001	0.935	0.946	0.929	0.941	0.931	0.963	-0.198	0.617	-0.243	-0.815	-0.86	0.0443	0.242	0.044	-0.573	0.287
C8B	P07358	0.775113	0.5803	0.127672	0.407143	0.0492944	0.201793	0.932	0.93	0.856	0.934	0.826	0.941	-0.321	0.625	-1.81	-0.946	-2.44	1.49	-0.0563	-0.377	-1	1.44
C8orf33	Q9H7E9	0.0650807	0.159062	0.767513	0.00476297	0.097635	0.107853	0.888	0.786	0.924	0.841	0.862	0.929	1.7	-1.25	0.25	2.95	1.5	1.45	-1.52	0.175	1.42	-0.0749
C8orf34	Q49A92	2.65843e-05	0.5223	0.507751	1.21668e-05	0.206397	6.31136e-05	0.318	0.924	0.911	0.295	0.893	0.244	3.54	-0.328	0.34	3.87	0.668	3.2	-2.65	0.888	1.22	0.548
C8orf89	P0DMQ9	0.000662279	0.359249	0.933742	0.00307333	0.320028	0.000581474	0.686	0.894	0.93	0.824	0.908	0.606	2.44	0.487	-0.0432	1.95	-0.53	2.48	-1.72	0.72	0.233	0.764
C9orf43	Q8TAL5	0.000174173	0.838721	0.0129722	0.000234208	0.0186389	0.0212266	0.558	0.949	0.681	0.662	0.755	0.886	-2.72	-0.0996	-1.43	-2.63	-1.33	-1.29	1.66	-1.06	-0.964	0.366
C9orf50	Q5SZB4	0.00636181	0.927382	0.256899	0.00746354	0.224027	0.000890035	0.818	0.954	0.887	0.856	0.896	0.661	-2.12	-0.058	0.745	-2.06	0.803	-2.86	1.76	-0.358	-0.3	-1.1
CAB39L	Q9H9S4	0.130335	0.899057	0.558202	0.105594	0.644634	0.0475254	0.902	0.952	0.914	0.915	0.928	0.91	-0.796	0.0629	0.293	-0.859	0.23	-1.09	0.686	-0.11	-0.173	-0.403
CABIN1	Q9Y6J0	0.150873	0.0205904	0.0164589	0.264351	0.899963	0.218878	0.904	0.244	0.706	0.928	0.937	0.942	0.676	1.19	1.25	-0.514	0.0562	-0.571	0.102	0.779	-0.412	-0.468
CABLES1	Q8TDN4	0.00754319	0.166399	0.0356412	0.000664047	0.375198	0.000170389	0.825	0.794	0.776	0.743	0.913	0.411	1.17	-0.526	-0.853	1.7	-0.327	2.02	-1.22	-0.0523	0.473	0.801
CACNA1A	O00555	0.000713637	0.653439	0.238024	0.000355469	0.116223	0.00545715	0.692	0.937	0.884	0.698	0.87	0.822	4.09	-0.398	1.08	4.49	1.48	3.01	-2.9	1.19	1.59	0.115
CACNA1C	Q13936	0.402587	0.00655184	0.0019222	0.0296671	0.479061	0.00830636	0.921	0.0786	0.408	0.891	0.92	0.846	-1.23	-4.77	-5.81	3.55	-1.03	4.58	-1.72	-2.95	1.82	2.85
CACNA1E	Q15878	0.016943	0.0872256	0.105436	0.361653	0.910643	0.309223	0.853	0.651	0.846	0.932	0.938	0.947	2.97	1.97	1.85	0.997	-0.12	1.12	-1.27	1.7	-0.274	-0.154
CACNA1H	O95180	0.000287213	0.513655	0.000135754	0.000793253	0.000356349	0.607931	0.611	0.922	0.121	0.755	0.239	0.957	3.01	0.38	3.31	2.63	2.93	-0.297	-1.34	1.67	1.29	-1.63
CACNB3	P54284	7.332e-05	0.208345	0.00111549	0.000486493	0.0103914	0.0886399	0.453	0.83	0.332	0.722	0.699	0.925	-3.25	-0.686	-2.29	-2.56	-1.6	-0.962	1.69	-1.55	-0.868	0.731
CACNG8	Q8WXS5	0.793439	0.87274	0.0200936	0.918763	0.02673	0.0320429	0.932	0.951	0.726	0.945	0.785	0.899	0.216	0.132	2.21	0.0842	2.08	-2	0.424	0.64	0.508	-1.57
CACYBP	Q9HB71	0.0923161	0.21524	0.18975	0.603958	0.935106	0.660889	0.895	0.835	0.874	0.939	0.938	0.958	-0.855	-0.608	-0.647	-0.246	-0.0384	-0.208	0.327	-0.527	0.0808	0.119
CAD	P27708	0.000806711	0.960496	0.0483682	0.00087296	0.0527558	0.0343793	0.702	0.955	0.798	0.761	0.83	0.901	-1.37	-0.0148	-0.655	-1.35	-0.64	-0.713	0.858	-0.509	-0.495	0.146
CALM1	P0DP23	0.00175293	0.236434	0.00630531	0.0146282	0.0553167	0.45928	0.754	0.847	0.591	0.875	0.833	0.953	6.73	2.02	5.49	4.71	3.47	1.24	-3.17	3.56	1.54	-1.93
CALM2	P0DP24	0.00175293	0.236434	0.00630531	0.0146282	0.0553167	0.45928	0.754	0.847	0.591	0.875	0.833	0.953	6.73	2.02	5.49	4.71	3.47	1.24	-3.17	3.56	1.54	-1.93
CALM3	P0DP25	0.00175293	0.236434	0.00630531	0.0146282	0.0553167	0.45928	0.754	0.847	0.591	0.875	0.833	0.953	6.73	2.02	5.49	4.71	3.47	1.24	-3.17	3.56	1.54	-1.93
CALML5	Q9NZT1	0.000606105	0.221861	0.0234347	9.40498e-05	0.00254463	0.0513603	0.679	0.839	0.74	0.567	0.513	0.912	-1.85	0.496	-1.01	-2.35	-1.51	-0.84	1.26	-0.593	-1.09	0.42
CALU	O43852	0.00137253	0.0934719	0.00648296	0.0313498	0.150571	0.370138	0.739	0.669	0.595	0.892	0.881	0.95	-2	-0.851	-1.57	-1.15	-0.716	-0.432	0.894	-1.1	-0.253	0.463
CAMK2B	Q13554	0.163758	0.675705	0.531234	0.0815886	0.30547	0.413794	0.906	0.939	0.912	0.91	0.907	0.952	-0.603	0.173	-0.261	-0.777	-0.434	-0.343	0.431	-0.173	-0.346	0.088
CAMK2G	Q13555	0.00153427	0.137859	0.426927	0.0233445	0.452006	0.00604969	0.746	0.758	0.905	0.886	0.918	0.828	1.25	0.47	0.242	0.778	-0.229	1.01	-0.758	0.49	0.0197	0.248
CAMKMT	Q7Z624	0.00992561	0.601036	0.777614	0.00395811	0.807865	0.00603649	0.835	0.932	0.924	0.834	0.934	0.828	2.98	-0.51	-0.274	3.49	0.236	3.25	-2.43	0.549	1.06	0.823
CAMKV	Q8NCB2	0.906538	0.262699	0.121136	0.311416	0.624472	0.146812	0.935	0.861	0.853	0.93	0.928	0.935	-0.123	-1.21	-1.73	1.09	-0.516	1.61	-0.643	-0.766	0.446	0.962
CAMSAP1	Q5T5Y3	0.000232876	0.889931	0.0415932	0.00019031	0.0325544	0.00944713	0.59	0.952	0.788	0.642	0.799	0.852	-2.75	0.0708	-1.16	-2.82	-1.23	-1.59	1.79	-0.959	-1.03	0.201
CAMSAP3	Q9P1Y5	0.000105999	0.427722	0.00269706	0.000340047	0.0109311	0.0562625	0.5	0.909	0.463	0.694	0.704	0.915	-2.81	-0.382	-1.81	-2.43	-1.43	-0.994	1.56	-1.25	-0.869	0.563
CANX	P27824	0.000714997	0.893088	0.427191	0.000885227	0.506135	0.00267789	0.693	0.952	0.905	0.762	0.922	0.772	2.48	0.0719	0.431	2.41	0.359	2.05	-1.73	0.746	0.674	0.314
CAPN1	P07384	0.00769443	0.254651	0.44793	0.061839	0.0731352	0.00204973	0.826	0.857	0.907	0.906	0.848	0.749	-1.11	-0.405	0.265	-0.702	0.669	-1.37	0.795	-0.312	0.0928	-0.576
CAPNS1	P04632	0.123802	0.497895	0.950151	0.0380334	0.537079	0.111606	0.901	0.92	0.931	0.896	0.923	0.93	0.565	-0.237	-0.0216	0.802	0.215	0.587	-0.489	0.0767	0.314	0.0983
CAPRIN1	Q14444	0.599154	0.706629	0.309073	0.374003	0.509707	0.137097	0.928	0.941	0.894	0.933	0.922	0.934	-0.619	0.442	1.22	-1.06	0.78	-1.84	0.88	0.261	-0.181	-0.961
CAPZA1	P52907	0.00114815	0.227955	0.360738	0.00966416	0.751325	0.0055346	0.727	0.843	0.899	0.863	0.933	0.823	2.16	0.622	0.464	1.54	-0.158	1.7	-1.35	0.812	0.19	0.348
CAPZB	P47756	0.266984	0.0541986	0.100652	0.00712668	0.719575	0.0134657	0.914	0.512	0.844	0.854	0.931	0.868	0.357	-0.661	-0.548	1.02	0.112	0.905	-0.57	-0.213	0.448	0.335
CARD10	Q9BWT7	0.33141	0.804853	0.8003	0.461003	0.995281	0.464463	0.918	0.948	0.925	0.936	0.94	0.953	1.03	0.256	0.262	0.773	0.00612	0.767	-0.642	0.387	0.131	0.125
CARD14	Q9BXL6	0.0206658	0.94777	0.360148	0.0183897	0.328909	0.105845	0.859	0.955	0.899	0.88	0.909	0.929	3.86	-0.0949	1.35	3.95	1.45	2.51	-2.58	1.28	1.37	-0.0743
CARM1	Q86X55	0.0196744	0.947788	0.00869503	0.0175084	0.00774828	0.647154	0.857	0.955	0.633	0.879	0.666	0.958	-1.11	0.0269	-1.3	-1.13	-1.32	0.189	0.513	-0.594	-0.621	0.702
CARMIL2	Q6F5E8	0.307235	0.526601	0.0558362	0.113504	0.0179847	0.304568	0.917	0.924	0.808	0.916	0.752	0.947	0.697	-0.425	1.4	1.12	1.82	-0.701	-0.279	0.417	0.842	-0.98
CARMIL3	Q8ND23	0.00112219	0.379751	0.0024077	0.00505684	0.011379	0.64588	0.726	0.899	0.445	0.843	0.709	0.958	-1.85	-0.381	-1.66	-1.47	-1.28	-0.196	0.88	-0.972	-0.592	0.684
CARS2	Q9HA77	0.467872	0.455084	0.384818	0.982528	0.897969	0.880689	0.924	0.914	0.902	0.946	0.937	0.962	-2.56	-2.64	-3.09	0.0763	-0.447	0.523	0.491	-2.07	0.568	1.01
CASKIN2	Q8WXE0	0.604719	0.581755	0.71603	0.972941	0.367455	0.384694	0.928	0.93	0.922	0.946	0.912	0.951	0.662	0.706	-0.464	-0.0431	-1.17	1.13	-0.436	0.226	-0.48	0.69
CASP14	P31944	0.0043167	0.128241	0.225309	0.000317174	0.0142565	0.0398737	0.801	0.744	0.881	0.688	0.731	0.906	-1.8	0.818	-0.638	-2.62	-1.46	-1.16	1.4	-0.405	-1.22	0.233
CASP8AP2	Q9UKL3	0.000500767	0.138079	0.230281	0.0067251	0.0158488	8.22003e-05	0.663	0.759	0.882	0.852	0.741	0.286	-1.61	-0.518	0.411	-1.09	0.929	-2.02	1.18	-0.429	0.0895	-0.84
CASR	P41180	0.0398233	0.289977	0.0984495	0.243794	0.0145491	0.00180416	0.876	0.872	0.842	0.927	0.733	0.737	3.61	1.71	-2.79	1.9	-4.5	6.4	-2.98	0.634	-1.08	3.42
CAST	P20810	0.0735502	0.0840994	0.902929	0.00278352	0.103391	0.0595461	0.89	0.642	0.929	0.82	0.865	0.916	1.97	-1.89	-0.124	3.87	1.77	2.1	-1.98	-0.0111	1.88	0.113
CASZ1	Q86V15	0.882373	0.148864	0.32231	0.18841	0.0259165	0.26027	0.934	0.773	0.895	0.923	0.782	0.945	0.158	1.63	-1.08	-1.47	-2.71	1.24	0.0171	0.175	-1.45	1.26
CAT	P04040	0.433127	0.562542	0.140744	0.186858	0.0522125	0.452925	0.922	0.928	0.861	0.923	0.83	0.953	0.529	-0.388	1.03	0.917	1.42	-0.506	-0.235	0.294	0.682	-0.741
CAVIN2	O95810	6.84416e-05	0.626059	0.00535721	0.000134462	0.0126902	0.0157059	0.444	0.935	0.568	0.607	0.72	0.874	-3.25	-0.255	-1.78	-2.99	-1.53	-1.46	1.93	-1.32	-1.07	0.461
CAVIN3	Q969G5	0.864998	0.0119614	0.000230126	0.0161841	0.0323841	0.000295997	0.934	0.144	0.163	0.877	0.799	0.504	0.118	2.06	3.73	-1.94	1.67	-3.61	1.36	1.48	-0.582	-2.25
CBFA2T3	O75081	0.12031	0.37007	0.574371	0.0245566	0.728104	0.0455564	0.9	0.897	0.915	0.887	0.932	0.909	-2.21	1.23	0.758	-3.44	-0.467	-2.97	2.16	-0.0576	-1.28	-0.816
CBL	P22681	0.269789	0.0390649	0.762584	0.00521329	0.0663863	0.169715	0.915	0.407	0.924	0.844	0.843	0.938	-0.677	1.37	0.18	-2.05	-1.19	-0.858	0.896	0.219	-1.15	0.0386
CBLB	Q13191	0.0325828	0.840345	0.0649661	0.046531	0.0918102	0.695621	0.871	0.95	0.818	0.9	0.86	0.959	3.5	0.293	2.93	3.21	2.64	0.571	-1.82	1.68	1.39	-1.25
CBLL1	Q75N03	0.000102005	0.688801	0.0521696	5.9129e-05	0.0256204	0.00276881	0.495	0.94	0.804	0.511	0.781	0.775	-3.09	0.209	-1.11	-3.3	-1.32	-1.98	2.09	-0.998	-1.21	0.113
CBS	P35520	0.00729236	0.247072	0.407278	0.000966964	0.7238	0.00172455	0.823	0.853	0.904	0.767	0.932	0.733	-3.25	1.2	0.842	-4.44	-0.354	-4.09	2.94	-0.302	-1.5	-1.14
CBWD1	Q9BRT8	0.562037	0.0604365	0.474715	0.161327	0.200936	0.889207	0.927	0.545	0.909	0.921	0.892	0.962	-0.909	-3.2	-1.13	2.29	2.07	0.217	-0.399	-1.31	1.89	-0.183
CBWD2	Q8IUF1	0.443936	0.0926001	0.286448	0.31438	0.48191	0.749412	0.923	0.667	0.891	0.93	0.92	0.96	-1.32	-3.07	-1.86	1.75	1.21	0.543	-0.244	-1.56	1.51	0.299
CBWD3	Q5JTY5	0.469501	0.396935	0.509792	0.896815	0.844576	0.946991	0.924	0.903	0.911	0.945	0.936	0.963	-0.905	-1.07	-0.823	0.16	0.242	-0.0821	0.207	-0.698	0.367	0.125
CBWD5	Q5RIA9	0.469501	0.396935	0.509792	0.896815	0.844576	0.946991	0.924	0.903	0.911	0.945	0.936	0.963	-0.905	-1.07	-0.823	0.16	0.242	-0.0821	0.207	-0.698	0.367	0.125
CBWD6	Q4V339	0.619443	0.405203	0.502963	0.729085	0.865385	0.859032	0.928	0.905	0.911	0.942	0.936	0.962	-0.701	-1.19	-0.95	0.487	0.238	0.249	-0.0089	-0.71	0.478	0.24
CBX2	Q14781	0.393171	0.0747031	0.15588	0.299931	0.660883	0.536247	0.921	0.609	0.865	0.93	0.929	0.955	0.262	0.583	0.451	-0.321	-0.133	-0.188	0.0618	0.324	-0.259	-0.126
CBX3	Q13185	0.00116149	0.139406	0.73623	0.0170303	0.0791905	0.000676926	0.728	0.761	0.923	0.879	0.852	0.626	2.74	0.987	-0.213	1.75	-1.2	2.95	-1.86	0.878	-0.109	1.09
CBX4	O00257	0.0130883	0.0882607	0.130654	0.292074	0.814759	0.205695	0.844	0.654	0.857	0.929	0.935	0.941	-1.66	-1.04	-0.91	-0.615	0.133	-0.748	0.755	-0.902	0.14	0.00709
CBX5	P45973	0.715837	0.692228	0.945735	0.974349	0.643394	0.66626	0.931	0.94	0.93	0.946	0.928	0.958	-0.268	-0.292	0.05	0.0236	0.342	-0.318	0.141	-0.128	0.164	-0.178
CBX6	O95503	0.427825	0.723159	0.430573	0.260932	0.26284	0.996062	0.922	0.942	0.905	0.928	0.902	0.964	0.847	-0.374	0.842	1.22	1.22	0.00519	-0.518	0.329	0.703	-0.513
CC2D1A	Q6P1N0	0.00351584	0.62455	0.0253943	0.00827328	0.0605432	0.275497	0.792	0.935	0.748	0.859	0.838	0.946	-1.57	-0.211	-1.09	-1.36	-0.881	-0.481	0.854	-0.719	-0.508	0.373
CC2D1B	Q5T0F9	0.00105916	0.314028	0.987096	0.000216268	0.306889	0.00108721	0.722	0.881	0.932	0.654	0.907	0.685	2.11	-0.495	0.00775	2.6	0.503	2.1	-1.7	0.405	0.9	0.397
CCDC110	Q8TBZ0	2.24193e-05	0.840128	0.0048523	1.75277e-05	0.00342733	0.00378828	0.297	0.95	0.554	0.345	0.558	0.798	3.22	-0.0913	1.58	3.31	1.67	1.64	-2.04	1.18	1.27	-0.401
CCDC120	Q96HB5	0.010099	0.160205	0.929381	0.000831016	0.138828	0.0118154	0.836	0.787	0.93	0.758	0.878	0.862	2.57	-1.24	0.0742	3.8	1.31	2.49	-2.22	0.351	1.59	0.277
CCDC141	Q6ZP82	0.00146963	0.805473	0.0144012	0.000984108	0.0223411	2.40033e-05	0.743	0.948	0.692	0.768	0.771	0.117	2.31	-0.136	-1.58	2.44	-1.44	3.89	-2.16	0.148	0.284	1.73
CCDC151	A5D8V7	0.179398	0.208094	0.283216	0.0188307	0.0321714	0.763936	0.908	0.83	0.89	0.881	0.798	0.96	-0.635	0.592	-0.499	-1.23	-1.09	-0.136	0.5	-0.136	-0.728	0.364
CCDC154	A6NI56	0.00378897	0.770273	0.302822	0.00230443	0.195478	0.0244288	0.795	0.946	0.893	0.812	0.891	0.891	-2.45	0.197	-0.714	-2.64	-0.911	-1.73	1.71	-0.741	-0.938	-0.0271
CCDC158	Q5M9N0	0.000395236	0.409018	0.000139757	0.000116073	4.46893e-05	0.484355	0.642	0.905	0.123	0.591	0.0666	0.954	3.37	-0.564	3.85	3.94	4.41	-0.475	-1.71	1.66	2.23	-2.18
CCDC162P	A2VCL2	0.483673	0.945835	0.86831	0.443888	0.921972	0.390426	0.924	0.955	0.928	0.935	0.938	0.951	1.3	-0.124	-0.303	1.42	-0.179	1.6	-1.08	0.217	0.342	0.521
CCDC168	Q8NDH2	0.0148654	0.684376	0.434763	0.00722267	0.245717	0.0605554	0.849	0.94	0.906	0.855	0.899	0.916	2.57	-0.368	0.716	2.94	1.08	1.86	-1.84	0.73	1.1	0.014
CCDC170	Q8IYT3	0.839498	0.465943	0.435082	0.356731	0.146774	0.558645	0.933	0.916	0.906	0.932	0.88	0.956	-0.176	0.643	-0.69	-0.819	-1.33	0.513	0.121	-0.0558	-0.699	0.634
CCDC171	Q6TFL3	0.00660277	0.779681	0.0447274	0.0108167	0.0729032	0.293855	0.82	0.946	0.793	0.867	0.848	0.947	-3.38	-0.286	-2.28	-3.09	-1.99	-1.1	1.89	-1.49	-1.2	0.791
CCDC180	Q9P1Z9	0.70132	0.465172	0.854772	0.723178	0.580383	0.84025	0.93	0.915	0.927	0.942	0.926	0.961	0.263	0.506	0.125	-0.243	-0.381	0.138	-0.0395	0.224	-0.282	0.0984
CCDC187	A0A096LP49	0.10311	0.367685	0.883503	0.0206499	0.446244	0.080415	0.897	0.896	0.928	0.883	0.918	0.923	1.38	-0.725	-0.116	2.1	0.609	1.49	-1.24	0.134	0.858	0.249
CCDC194	A0A1B0GVG4	0.280393	0.413441	0.503807	0.0735994	0.152499	0.664438	0.915	0.906	0.911	0.909	0.882	0.958	2.41	-1.81	1.47	4.22	3.27	0.947	-1.9	0.519	2.33	-0.949
CCDC30	Q5VVM6	0.0399087	0.650846	0.208101	0.088006	0.400504	0.336759	0.876	0.937	0.878	0.912	0.915	0.949	2.2	0.436	1.26	1.76	0.821	0.943	-1.23	0.974	0.537	-0.284
CCDC33	Q8N5R6	5.07632e-05	0.135454	0.313037	7.43468e-06	0.0225271	0.000212916	0.404	0.755	0.894	0.235	0.771	0.449	1.97	-0.482	0.316	2.46	0.798	1.66	-1.52	0.452	0.934	0.136
CCDC57	Q2TAC2	0.108871	0.702172	0.701882	0.0564405	0.449097	0.202369	0.898	0.941	0.921	0.904	0.918	0.941	-1.53	0.342	-0.342	-1.87	-0.684	-1.18	1.14	-0.381	-0.723	-0.0394
CCDC71	Q8IV32	0.00538495	0.309014	0.00172741	0.0341923	0.0104144	0.508386	0.811	0.879	0.391	0.894	0.699	0.954	-1.16	-0.353	-1.39	-0.806	-1.03	0.226	0.435	-0.724	-0.371	0.661
CCDC73	Q6ZRK6	0.0481442	0.4598	0.192869	0.0127261	0.0552283	0.415613	0.881	0.915	0.875	0.871	0.833	0.952	-0.732	0.251	-0.455	-0.983	-0.706	-0.277	0.498	-0.234	-0.485	0.221
CCDC80	Q76M96	0.657498	0.854659	0.118825	0.533441	0.0873247	0.240772	0.929	0.95	0.852	0.938	0.857	0.943	0.675	-0.278	2.51	0.952	2.79	-1.84	0.0532	0.728	1.01	-1.79
CCDC83	Q8IWF9	0.658698	0.860561	0.105181	0.788995	0.078063	0.0490072	0.929	0.951	0.846	0.943	0.852	0.911	-0.444	-0.176	1.73	-0.268	1.91	-2.18	0.722	0.278	0.454	-1.45
CCDC87	Q9NVE4	0.00216272	0.120603	0.00875491	0.000165552	0.000556181	0.42469	0.766	0.73	0.634	0.628	0.295	0.952	-1.52	0.635	-1.21	-2.16	-1.85	-0.312	0.998	-0.525	-1.16	0.686
CCDC88A	Q3V6T2	0.000294224	0.26109	0.00324826	0.00183707	0.0249571	0.154743	0.614	0.86	0.493	0.801	0.779	0.936	-3.15	-0.701	-2.25	-2.45	-1.55	-0.905	1.63	-1.52	-0.824	0.722
CCDC88B	A6NC98	0.326193	0.511634	0.00847138	0.117046	0.0275232	0.00151685	0.918	0.922	0.63	0.916	0.787	0.721	0.61	-0.402	-1.92	1.01	-1.52	2.53	-1.04	-0.428	-0.0259	1.49
CCDC88C	Q9P219	0.0787605	0.708265	0.649068	0.0409366	0.93471	0.035415	0.892	0.941	0.919	0.898	0.938	0.902	-1.29	0.254	0.309	-1.54	0.0553	-1.59	1.1	-0.181	-0.434	-0.49
CCDC93	Q567U6	0.00146918	0.0631713	0.00535496	0.0504879	0.181962	0.45162	0.743	0.559	0.568	0.902	0.889	0.953	-2.55	-1.24	-2.09	-1.31	-0.85	-0.464	1.08	-1.47	-0.232	0.618
CCHCR1	Q8TD31	0.126312	0.221459	0.156974	0.0137454	0.0174334	0.893764	0.901	0.839	0.866	0.873	0.75	0.962	1.41	-1.11	1.3	2.52	2.4	0.116	-1.01	0.401	1.51	-0.896
CCM2L	Q9NUG4	4.84382e-05	0.975222	0.735595	5.04503e-05	0.71253	3.13337e-05	0.398	0.956	0.923	0.491	0.931	0.147	1.91	0.00911	-0.0993	1.9	-0.108	2.01	-1.45	0.455	0.446	0.554
CCNB2	O95067	0.363587	0.969331	0.431506	0.383024	0.410378	0.106402	0.92	0.956	0.905	0.933	0.916	0.929	0.498	0.0206	-0.429	0.477	-0.449	0.926	-0.475	0.0224	0.0018	0.451
CCNC	P24863	0.00162648	0.147813	0.00117394	0.0230331	0.016159	0.842387	0.75	0.772	0.338	0.886	0.743	0.961	-1.8	-0.667	-1.89	-1.14	-1.22	0.0869	0.713	-1.09	-0.423	0.8
CCNE2	O96020	0.0411682	0.924352	0.0919627	0.0486597	0.107909	0.644967	0.877	0.954	0.839	0.901	0.867	0.958	3.87	0.162	3.09	3.71	2.92	0.788	-2.09	1.78	1.62	-1.31
CCNH	P51946	0.0170764	0.0871503	0.0147697	0.364087	0.325202	0.935013	0.853	0.651	0.695	0.932	0.909	0.963	2.45	1.63	2.53	0.821	0.893	-0.0722	-0.801	1.65	0.0199	-0.873
CCNI	Q14094	6.06572e-05	0.0694122	0.761061	5.55715e-06	0.1164	4.06792e-05	0.428	0.587	0.924	0.211	0.87	0.18	4.37	-1.36	-0.21	5.74	1.15	4.58	-3.67	0.699	2.06	0.91
CCNL2	Q96S94	0.130803	0.609681	0.231603	0.290127	0.101552	0.0150435	0.902	0.933	0.882	0.929	0.864	0.873	-0.983	-0.315	0.761	-0.668	1.08	-1.74	0.848	-0.134	0.181	-0.895
CCNT1	O60563	0.00053855	0.0355856	0.00106233	0.029653	0.063107	0.669303	0.669	0.377	0.327	0.891	0.84	0.958	3.47	1.7	3.16	1.77	1.46	0.309	-1.39	2.08	0.385	-1.08
CCNT2	O60583	0.131817	0.729747	0.044291	0.228002	0.0809008	0.527922	0.902	0.943	0.792	0.926	0.853	0.955	2.17	0.471	3.04	1.7	2.57	-0.867	-0.752	1.42	0.949	-1.62
CCP110	O43303	0.000156351	0.730772	0.0116605	0.000258155	0.0215435	0.020658	0.546	0.943	0.668	0.67	0.768	0.885	-3.2	-0.195	-1.69	-3	-1.5	-1.51	1.93	-1.27	-1.08	0.419
CCT2	P78371	0.116937	0.679537	0.867115	0.0576186	0.804863	0.0882554	0.9	0.939	0.928	0.904	0.934	0.925	0.633	-0.157	-0.0634	0.79	0.0937	0.696	-0.53	0.103	0.26	0.166
CCT3	P49368	0.00140967	0.13124	0.0919736	0.000123456	0.831464	9.18409e-05	0.741	0.748	0.839	0.598	0.935	0.305	1.63	-0.618	-0.701	2.25	-0.0823	2.33	-1.55	0.0777	0.696	0.778
CCT4	P50991	0.262284	0.310192	0.800483	0.0471784	0.437348	0.17811	0.914	0.88	0.925	0.901	0.918	0.938	-0.649	0.584	0.142	-1.23	-0.442	-0.791	0.668	0.0193	-0.565	-0.123
CCT5	P48643	0.00588927	0.716239	0.910848	0.0111861	0.800812	0.00716377	0.815	0.942	0.929	0.868	0.934	0.838	-1.8	-0.194	-0.0596	-1.6	0.134	-1.74	1.28	-0.512	-0.318	-0.453
CCT6A	P40227	0.0225815	0.732584	0.786508	0.0414871	0.943126	0.0365718	0.861	0.943	0.925	0.898	0.939	0.903	-1.43	-0.188	-0.149	-1.25	0.0391	-1.28	0.991	-0.442	-0.255	-0.294
CCT7	Q99832	0.00988032	0.0151642	0.153924	0.000107313	0.0011539	0.136137	0.835	0.184	0.865	0.582	0.384	0.934	-1.39	1.28	-0.678	-2.67	-1.96	-0.712	1.19	-0.197	-1.48	0.481
CCT8	P50990	0.261358	0.608622	0.327917	0.523554	0.628302	0.874935	0.914	0.933	0.896	0.937	0.928	0.962	-0.776	-0.345	-0.671	-0.431	-0.326	-0.105	0.328	-0.448	-0.103	0.223
CD109	Q6YHK3	0.00042394	0.236822	0.0206571	7.27693e-05	0.00242826	0.0387193	0.648	0.848	0.729	0.537	0.505	0.905	-1.93	0.476	-1.03	-2.41	-1.51	-0.896	1.31	-0.622	-1.1	0.412
CD180	Q99467	0.67554	0.919383	0.0599291	0.604374	0.0502143	0.122508	0.93	0.953	0.813	0.939	0.827	0.932	0.325	-0.0782	1.59	0.403	1.67	-1.27	0.135	0.46	0.538	-1.13
CD248	Q9HCU0	0.734379	0.691011	0.00174014	0.953132	0.00340817	0.00308296	0.931	0.94	0.392	0.946	0.557	0.783	0.286	0.335	3.43	-0.0494	3.1	-3.15	0.728	1.01	0.679	-2.42
CD33	P20138	0.0231661	0.00994845	0.501903	0.0001508	0.0332719	0.00695123	0.862	0.118	0.911	0.619	0.801	0.836	1.01	-1.19	-0.263	2.2	0.929	1.27	-1.12	-0.112	1.08	0.151
CD44	P16070	0.993847	0.946406	0.612982	0.940271	0.660138	0.607683	0.936	0.955	0.917	0.945	0.929	0.957	-0.0036	0.0314	0.238	-0.035	0.206	-0.241	0.07	0.0664	0.035	-0.171
CD70	P32970	8.58737e-05	0.789293	0.634455	5.98587e-05	0.461895	0.000167762	0.473	0.947	0.918	0.513	0.919	0.408	5.25	-0.231	0.413	5.49	0.645	4.84	-3.9	1.36	1.59	0.946
CD74	P04233	0.000192254	0.850437	0.00292468	0.000146645	0.00212732	0.106429	0.569	0.95	0.476	0.616	0.484	0.929	2.34	-0.0802	1.61	2.42	1.69	0.734	-1.37	0.967	1.05	-0.64
CD81	P60033	0.00357411	0.416546	0.0607455	0.015198	0.235896	0.129432	0.792	0.907	0.814	0.876	0.898	0.933	-4.63	-1.04	-2.6	-3.58	-1.55	-2.03	2.56	-2.07	-1.02	0.529
CD99	P14209	0.00766044	0.0487759	0.201154	0.309148	0.00462979	0.000814878	0.825	0.478	0.877	0.93	0.601	0.65	-1.26	-0.851	0.52	-0.408	1.37	-1.78	0.862	-0.397	0.454	-0.918
CDAN1	Q8IWY9	7.49122e-05	0.429912	0.0571969	0.000231965	0.215738	0.00173657	0.456	0.909	0.81	0.661	0.895	0.734	5.79	0.752	1.96	5.04	1.21	3.84	-3.67	2.13	1.37	0.168
CDC23	Q9UJX2	0.861883	0.367699	0.907267	0.462154	0.42929	0.954084	0.934	0.896	0.929	0.936	0.917	0.963	-0.121	-0.64	-0.0811	0.519	0.559	-0.0401	-0.0894	-0.211	0.429	-0.129
CDC25A	P30304	0.0249336	0.191089	0.0132724	0.00229255	0.00127509	0.723994	0.864	0.817	0.683	0.811	0.4	0.959	-1.18	0.628	-1.34	-1.81	-1.97	0.163	0.705	-0.472	-1.1	0.868
CDC37	Q16543	0.000427873	0.33948	0.137125	0.000103048	0.025302	0.00566584	0.649	0.889	0.859	0.578	0.781	0.824	2.92	-0.574	0.924	3.49	1.5	1.99	-2.1	0.817	1.39	-0.107
CDC42	P60953	0.967092	0.995528	0.778409	0.962625	0.782685	0.747175	0.936	0.957	0.924	0.946	0.934	0.96	0.0266	-0.00362	-0.182	0.0302	-0.178	0.209	-0.0663	-0.0397	-0.0361	0.142
CDC42BPA	Q5VT25	0.0184217	0.0408225	0.541741	0.000402295	0.11786	0.00619951	0.855	0.421	0.913	0.707	0.871	0.83	1.42	-1.19	-0.321	2.61	0.869	1.75	-1.45	-0.0219	1.17	0.299
CDC42BPG	Q6DT37	0.342617	0.382399	0.164906	0.935915	0.572712	0.627459	0.919	0.9	0.868	0.945	0.925	0.957	1.84	1.69	2.77	0.153	1.08	-0.926	-0.267	1.57	-0.115	-1.19
CDC42EP1	Q00587	0.130731	0.357514	0.417926	0.512224	0.907284	0.442786	0.902	0.894	0.904	0.937	0.938	0.953	-1.04	-0.613	-0.537	-0.432	0.0759	-0.508	0.496	-0.548	0.0642	-0.0117
CDH12	P55289	0.278481	0.337798	0.427996	0.892276	0.0962426	0.0764093	0.915	0.888	0.905	0.945	0.862	0.922	-0.946	-0.831	0.682	-0.115	1.51	-1.63	0.672	-0.274	0.557	-0.956
CDH22	Q9UJ99	0.00016535	0.750031	0.00898997	0.000263327	0.015838	0.0287746	0.552	0.944	0.637	0.672	0.741	0.896	3.42	0.195	1.91	3.23	1.72	1.51	-2.04	1.38	1.19	-0.529
CDH26	Q8IXH8	0.0153472	0.887796	0.91168	0.0197324	0.80126	0.0126007	0.85	0.952	0.929	0.882	0.934	0.865	-0.95	-0.0474	0.0372	-0.903	0.0846	-0.987	0.71	-0.24	-0.193	-0.277
CDH4	P55283	0.00418739	0.503183	0.00174626	0.00134119	0.000587192	0.607629	0.8	0.921	0.393	0.785	0.302	0.957	2.26	-0.428	2.58	2.68	3.01	-0.327	-1.15	1.1	1.53	-1.48
CDHR3	Q6ZTQ4	0.000733409	0.933205	0.0540061	0.000837764	0.0625006	0.027633	0.695	0.954	0.806	0.758	0.84	0.895	-2.91	-0.0528	-1.34	-2.86	-1.28	-1.58	1.84	-1.08	-1.02	0.261
CDHR5	Q9HBB8	0.00425946	0.560185	0.000422335	0.0119254	0.00106337	0.176215	0.801	0.928	0.225	0.869	0.374	0.938	-1.79	-0.296	-2.51	-1.5	-2.21	0.714	0.645	-1.15	-0.854	1.36
CDIPT	O14735	0.000736652	0.931236	0.000114554	0.000844826	0.00012929	0.22809	0.695	0.954	0.109	0.759	0.141	0.943	2.1	0.0392	2.67	2.06	2.63	-0.568	-0.897	1.2	1.16	-1.47
CDK11A	Q9UQ88	0.247284	0.366333	0.687646	0.783795	0.606457	0.434623	0.913	0.896	0.921	0.943	0.927	0.952	1.53	1.18	0.514	0.35	-0.661	1.01	-0.722	0.804	-0.371	0.289
CDK12	Q9NYV4	0.00850659	0.0837942	0.00675464	0.212649	0.173264	0.895596	0.829	0.641	0.6	0.925	0.887	0.962	0.915	0.54	0.953	0.375	0.413	-0.0379	-0.313	0.602	0.0619	-0.351
CDK13	Q14004	0.027798	0.300842	0.407784	0.00425955	0.825378	0.00625078	0.867	0.876	0.904	0.837	0.935	0.83	-3.55	1.51	1.2	-5.06	-0.314	-4.75	3.34	-0.211	-1.72	-1.41
CDK14	O94921	0.00986863	0.271273	0.861037	0.0733034	0.208445	0.00724848	0.835	0.865	0.928	0.909	0.894	0.838	3.45	1.27	-0.196	2.18	-1.47	3.64	-2.32	1.13	-0.139	1.33
CDK17	Q00537	0.273231	0.979969	0.298113	0.283416	0.309006	0.952058	0.915	0.956	0.892	0.929	0.907	0.963	-0.936	-0.0208	-0.886	-0.915	-0.865	-0.0498	0.475	-0.461	-0.44	0.425
CDK19	Q9BWU1	0.562266	0.252837	0.405336	0.553461	0.738031	0.793312	0.927	0.856	0.903	0.938	0.932	0.961	-0.332	-0.672	-0.481	0.34	0.191	0.149	-0.0392	-0.371	0.3	0.11
CDK5R2	Q13319	0.0341558	0.878789	0.29831	0.0447268	0.369217	0.207384	0.872	0.952	0.892	0.9	0.912	0.941	3.41	0.219	1.53	3.2	1.31	1.88	-2.12	1.29	1.07	-0.241
CDK5RAP2	Q96SN8	0.767897	0.0767841	0.346152	0.0458979	0.349988	0.225172	0.932	0.616	0.898	0.9	0.911	0.942	-0.352	2.28	1.15	-2.63	-1.14	-1.5	1.12	0.769	-1.51	-0.377
CDK5RAP3	Q96JB5	0.182613	0.848539	0.0160041	0.134361	0.0113961	0.177304	0.908	0.95	0.703	0.918	0.709	0.938	0.839	-0.115	1.69	0.953	1.8	-0.85	-0.236	0.603	0.718	-1.09
CDK6	Q00534	3.53072e-06	0.115464	0.37023	6.80402e-07	0.0235095	9.66444e-06	0.127	0.721	0.9	0.0618	0.775	0.0577	3.39	-0.65	0.354	4.04	1	3.03	-2.61	0.773	1.42	0.418
CDK7	P50613	0.015349	0.282632	0.189348	0.106681	0.791213	0.164665	0.85	0.869	0.874	0.915	0.934	0.937	1.26	0.493	0.612	0.769	0.118	0.651	-0.671	0.592	0.0985	-0.0197
CDKAL1	Q5VV42	0.447011	0.310139	0.130001	0.0919469	0.021293	0.412035	0.923	0.88	0.857	0.912	0.767	0.952	-0.36	0.486	-0.749	-0.846	-1.23	0.389	0.204	-0.156	-0.641	0.593
CDKN2AIP	Q9NXV6	1.54331e-05	0.352867	0.0268337	5.06946e-05	0.138263	0.000472602	0.255	0.892	0.752	0.491	0.878	0.576	-2.56	-0.327	-0.867	-2.23	-0.54	-1.69	1.62	-0.938	-0.611	-0.0705
CDON	Q4KMG0	0.00048123	0.989994	0.124244	0.000472029	0.121697	0.00719533	0.66	0.956	0.854	0.719	0.872	0.838	2.76	-0.00707	0.921	2.77	0.928	1.84	-1.84	0.918	0.925	-0.00276
CDR2	Q01850	0.287396	0.110433	0.128049	0.0162545	0.928832	0.019057	0.916	0.71	0.856	0.877	0.938	0.882	-0.662	1.03	0.976	-1.69	-0.054	-1.64	0.998	0.336	-0.694	-0.64
CDR2L	Q86X02	0.00724435	0.510994	0.140537	0.00230949	0.0452585	0.111681	0.823	0.922	0.86	0.812	0.821	0.93	-1.49	0.304	-0.712	-1.79	-1.02	-0.775	1.01	-0.474	-0.777	0.238
CDS2	O95674	0.0164248	0.189372	0.0135437	0.00153727	0.00128683	0.913667	0.852	0.815	0.685	0.792	0.402	0.962	2.57	-1.26	2.67	3.83	3.93	-0.0997	-1.57	0.994	2.25	-1.67
CDSN	Q15517	0.206872	0.296338	0.355294	0.809841	0.897343	0.712288	0.91	0.875	0.899	0.943	0.937	0.959	2.62	2.14	1.88	0.481	-0.257	0.738	-0.96	1.66	-0.48	-0.222
CDX1	P47902	9.35539e-05	0.552566	0.00105516	0.000218845	0.00284734	0.126662	0.484	0.927	0.326	0.655	0.53	0.932	-2.19	-0.218	-1.6	-1.97	-1.38	-0.59	1.19	-1	-0.784	0.598
CDY1	Q9Y6F8	0.132991	0.189571	0.373382	0.8251	0.64535	0.498986	0.902	0.815	0.9	0.944	0.928	0.954	-1.29	-1.11	-0.737	-0.179	0.375	-0.555	0.506	-0.785	0.327	-0.0483
CEACAM6	P40199	0.129048	0.714535	0.000396896	0.230631	0.000229385	4.13589e-05	0.901	0.942	0.219	0.926	0.188	0.182	-0.505	-0.115	1.57	-0.39	1.69	-2.08	0.743	0.238	0.353	-1.34
CELSR2	Q9HCU4	0.703658	0.999272	0.825484	0.704328	0.826192	0.872166	0.93	0.957	0.926	0.941	0.935	0.962	0.309	0.000738	0.178	0.308	0.178	0.13	-0.187	0.122	0.121	-0.0565
CELSR3	Q9NYQ7	3.18067e-05	0.958961	0.00090583	3.39534e-05	0.000983784	0.0365179	0.341	0.955	0.308	0.438	0.364	0.903	-2.09	-0.0157	-1.37	-2.07	-1.35	-0.715	1.22	-0.868	-0.852	0.502
CENPE	Q02224	0.727278	0.621131	0.422989	0.882808	0.207834	0.259703	0.931	0.934	0.905	0.944	0.893	0.945	0.247	0.351	-0.576	-0.104	-0.927	0.823	-0.241	0.00578	-0.346	0.581
CENPF	P49454	0.0203285	0.237937	0.464759	0.00240432	0.0710992	0.074982	0.858	0.848	0.908	0.814	0.847	0.921	-1.17	0.536	-0.325	-1.71	-0.861	-0.847	0.932	-0.24	-0.776	0.0846
CENPJ	Q9HC77	0.0313986	0.103289	0.0641664	0.498285	0.780938	0.685633	0.87	0.694	0.817	0.937	0.934	0.959	1.61	1.16	1.34	0.455	0.185	0.27	-0.585	1.03	-0.13	-0.315
CENPT	Q96BT3	0.0917689	0.125749	0.0208444	0.850711	0.313801	0.406208	0.895	0.739	0.729	0.944	0.907	0.951	1.05	0.942	1.54	0.109	0.599	-0.489	-0.168	0.883	-0.0585	-0.657
CEP128	Q6ZU80	0.0713085	0.97708	0.182075	0.0678576	0.174003	0.574778	0.889	0.956	0.872	0.907	0.887	0.956	1.13	-0.0166	0.805	1.15	0.822	0.326	-0.651	0.48	0.497	-0.325
CEP131	Q9UPN4	0.124226	0.477089	0.000436357	0.0359175	0.000150627	0.00643613	0.901	0.917	0.228	0.895	0.154	0.832	0.949	-0.419	2.88	1.37	3.3	-1.93	-0.0964	0.853	1.27	-2.03
CEP135	Q66GS9	0.0123779	0.874925	0.0212818	0.00936594	0.0160767	0.761208	0.843	0.951	0.731	0.863	0.742	0.96	-1.25	0.0668	-1.12	-1.32	-1.19	-0.129	0.675	-0.577	-0.644	0.546
CEP152	O94986	0.282048	0.198403	0.91542	0.815387	0.167882	0.241078	0.915	0.823	0.929	0.943	0.885	0.943	1.16	1.41	-0.112	-0.245	-1.52	1.27	-0.548	0.615	-0.793	0.727
CEP164	Q9UPV0	0.0254849	0.344817	0.012721	0.00462788	0.00237634	0.697327	0.865	0.89	0.678	0.84	0.502	0.959	-1.11	0.421	-1.28	-1.53	-1.7	0.17	0.617	-0.492	-0.913	0.787
CEP170	Q5SW79	0.0237988	0.860036	0.856113	0.0325696	0.996005	0.0328602	0.863	0.951	0.927	0.893	0.94	0.9	2.28	0.156	0.16	2.13	0.00442	2.12	-1.63	0.65	0.494	0.489
CEP170B	Q9Y4F5	0.499393	0.304807	0.24697	0.711751	0.885584	0.609102	0.925	0.878	0.885	0.941	0.937	0.957	1.44	2.23	2.53	-0.784	0.304	-1.09	0.107	1.55	-0.677	-0.982
CEP192	Q8TEP8	0.021364	0.867391	0.00531027	0.0287633	0.00710928	0.437714	0.86	0.951	0.567	0.891	0.656	0.952	2.29	0.145	2.98	2.15	2.83	-0.683	-0.94	1.35	1.21	-1.62
CEP290	O15078	0.553003	0.180909	0.153507	0.0668774	0.0134849	0.374874	0.926	0.808	0.865	0.907	0.726	0.95	-0.515	1.2	-1.29	-1.72	-2.5	0.778	0.364	-0.151	-1.36	1.14
CEP295	Q9C0D2	2.3798e-05	0.426082	0.00128524	6.74786e-05	0.00502627	0.0164544	0.305	0.909	0.35	0.528	0.612	0.876	-3.01	-0.344	-1.82	-2.66	-1.48	-1.19	1.72	-1.29	-0.949	0.526
CEP350	Q5VT06	0.95255	0.10693	0.729751	0.118074	0.187663	0.774575	0.936	0.703	0.922	0.916	0.89	0.96	0.0492	1.42	0.286	-1.38	-1.14	-0.237	0.391	0.44	-0.984	0.154
CEP44	Q9C0F1	0.936954	0.908731	0.638445	0.971629	0.721331	0.695153	0.935	0.953	0.918	0.946	0.931	0.959	0.12	0.174	0.719	-0.0541	0.544	-0.598	0.133	0.253	0.0789	-0.465
CEP72	Q9P209	0.0410039	0.133155	0.220163	0.49683	0.014454	0.00432159	0.877	0.751	0.88	0.937	0.732	0.807	-1.63	-1.14	0.911	-0.491	2.05	-2.54	1.17	-0.464	0.674	-1.37
CEP89	Q96ST8	3.57395e-05	0.215262	0.0190092	7.6144e-06	0.00202074	0.00191687	0.357	0.835	0.721	0.236	0.476	0.743	-2.61	0.498	-1.05	-3.1	-1.55	-1.56	1.82	-0.789	-1.29	0.259
CEP97	Q8IW35	0.151064	0.0736767	0.379146	0.00510285	0.0151233	0.541123	0.904	0.605	0.901	0.843	0.737	0.955	-1.7	2.18	-1	-3.87	-3.18	-0.691	1.56	-0.131	-2.31	0.874
CEPT1	Q9Y6K0	0.00087424	0.872052	0.0212894	0.000677149	0.0159782	0.0842218	0.708	0.951	0.731	0.745	0.742	0.924	3.32	-0.118	1.95	3.44	2.06	1.37	-2.03	1.29	1.4	-0.66
CERS2	Q96G23	0.00138714	0.54721	0.000162548	0.000526637	6.99419e-05	0.18215	0.74	0.927	0.134	0.727	0.0934	0.939	1.46	-0.209	1.94	1.67	2.15	-0.482	-0.661	0.797	1.01	-1.14
CERS6	Q6ZMG9	0.000255948	0.761651	0.0263133	0.000164447	0.0153139	0.0167383	0.6	0.945	0.751	0.628	0.738	0.877	5.6	-0.321	2.67	5.93	2.99	2.94	-3.62	1.99	2.31	-0.68
CFAP46	Q8IYW2	0.00214481	0.948723	0.0971996	0.0019263	0.108288	0.00013679	0.766	0.955	0.842	0.803	0.867	0.373	2.32	-0.0376	-1.04	2.36	-1	3.36	-2.01	0.31	0.348	1.35
CFAP47	Q6ZTR5	0.00453374	0.0640808	0.0477842	0.154138	0.86663	0.201021	0.804	0.563	0.798	0.92	0.936	0.941	-3.4	-1.95	-2.11	-1.45	-0.162	-1.29	1.53	-1.87	0.0855	0.248
CFAP52	Q8N1V2	0.022456	0.759904	0.168753	0.0386914	0.269775	0.256191	0.861	0.945	0.869	0.897	0.902	0.944	-1.64	-0.192	-0.907	-1.45	-0.714	-0.736	0.958	-0.686	-0.493	0.221
CFAP54	Q96N23	4.1076e-06	0.396763	0.111264	1.6907e-06	0.0247661	2.95045e-05	0.138	0.903	0.849	0.112	0.779	0.14	2.8	-0.282	0.555	3.09	0.836	2.25	-2.04	0.77	1.05	0.215
CFAP61	Q8NHU2	0.17908	0.636356	0.510859	0.0817375	0.269056	0.463896	0.907	0.936	0.911	0.91	0.902	0.953	-1.66	0.559	-0.782	-2.22	-1.34	-0.874	1.19	-0.47	-1.03	0.313
CFAP69	A5D8W1	0.0143308	0.452695	0.00210838	0.00377164	0.000613921	0.283363	0.847	0.913	0.423	0.832	0.307	0.946	1.47	-0.39	2.04	1.86	2.43	-0.566	-0.692	0.78	1.17	-1.26
CFAP74	Q9C0B2	0.0339032	0.972106	0.731786	0.0318641	0.705893	0.0620373	0.872	0.956	0.923	0.893	0.931	0.917	2.46	-0.0361	0.355	2.5	0.391	2.11	-1.77	0.696	0.732	0.341
CFAP99	D6REC4	0.000305244	0.853652	0.217178	0.0002322	0.162687	0.00234931	0.617	0.95	0.88	0.661	0.884	0.761	2.38	-0.0846	0.588	2.46	0.672	1.79	-1.66	0.72	0.805	0.133
CFL1	P23528	0.704892	0.399785	0.170638	0.635145	0.564896	0.303261	0.93	0.903	0.869	0.94	0.925	0.947	-0.189	-0.426	-0.715	0.237	-0.289	0.526	-0.144	-0.332	0.0937	0.382
CFTR	P13569	0.000145363	0.664715	0.213557	7.93835e-05	0.105933	0.00103399	0.537	0.938	0.879	0.547	0.866	0.679	-3.8	0.29	-0.861	-4.09	-1.15	-2.93	2.7	-1.09	-1.38	-0.23
CGN	Q9P2M7	0.0137125	0.810039	0.909607	0.0210474	0.723952	0.0112097	0.846	0.948	0.929	0.884	0.932	0.86	-1.34	-0.112	0.0527	-1.23	0.164	-1.4	0.993	-0.351	-0.239	-0.403
CHADL	Q6NUI6	0.0792651	0.45864	0.0068586	0.021137	0.00189523	0.184902	0.892	0.914	0.602	0.884	0.466	0.939	0.878	-0.347	1.52	1.22	1.86	-0.64	-0.365	0.512	0.859	-1.01
CHAMP1	Q96JM3	0.0144046	0.240969	0.745821	0.00176451	0.144927	0.0256923	0.848	0.85	0.923	0.799	0.88	0.892	4.83	-2.04	0.547	6.87	2.59	4.28	-4	0.833	2.88	0.285
CHCHD2	Q9Y6H1	0.0392737	0.0348057	0.0288211	0.945595	0.915369	0.861541	0.876	0.37	0.758	0.945	0.938	0.962	-1.83	-1.89	-1.97	0.0543	-0.0846	0.139	0.41	-1.42	0.464	0.549
CHCHD6	Q9BRQ6	0.935023	0.721402	0.617857	0.661999	0.398478	0.675478	0.935	0.942	0.917	0.94	0.915	0.958	-0.0565	0.248	-0.348	-0.304	-0.596	0.291	0.0174	-0.0391	-0.287	0.309
CHD1L	Q86WJ1	0.0514838	0.583286	0.640809	0.132006	0.319047	0.0224343	0.882	0.931	0.918	0.918	0.908	0.888	-2.66	-0.684	0.581	-1.98	1.26	-3.24	1.97	-0.691	-0.00682	-1.27
CHD2	O14647	0.0285818	0.15363	0.00116259	0.00207051	0.000119841	0.0858948	0.868	0.779	0.337	0.807	0.135	0.924	1.77	-1.07	3.1	2.85	4.17	-1.32	-0.824	0.949	2.02	-2.15
CHD7	Q9P2D1	0.000729702	0.457984	0.00398941	0.00249735	0.014943	0.316543	0.694	0.914	0.525	0.815	0.736	0.948	2.43	0.396	1.89	2.04	1.5	0.54	-1.25	1.18	0.784	-0.712
CHD8	Q9HCK8	0.105294	0.274761	0.937517	0.0146243	0.244672	0.119985	0.897	0.866	0.93	0.875	0.899	0.931	-3.51	2.28	-0.159	-5.79	-2.44	-3.35	3.16	-0.347	-2.63	-0.188
CHD9	Q3L8U1	0.908528	0.102385	0.838697	0.0842794	0.14339	0.750565	0.935	0.692	0.927	0.911	0.879	0.96	0.152	-2.31	-0.269	2.47	2.04	0.421	-0.76	-0.608	1.71	-0.338
CHMP1A	Q9HD42	0.0384968	0.81378	0.245145	0.0582585	0.344461	0.280523	0.875	0.948	0.885	0.905	0.91	0.946	3.06	0.312	1.59	2.75	1.28	1.47	-1.82	1.24	0.929	-0.35
CHMP4C	Q96CF2	0.0964576	0.707518	0.100542	0.178659	0.185709	0.98037	0.896	0.941	0.843	0.923	0.889	0.963	1.73	0.365	1.71	1.37	1.34	0.0239	-0.78	0.951	0.586	-0.756
CHP1	Q99653	0.468129	0.528512	0.0266099	0.921456	0.00858969	0.00722209	0.924	0.924	0.752	0.945	0.678	0.838	-0.342	-0.296	1.17	-0.0459	1.47	-1.52	0.476	0.134	0.43	-1.04
CHPT1	Q8WUD6	0.20001	0.695521	0.384916	0.355793	0.218671	0.0453145	0.909	0.94	0.902	0.932	0.895	0.909	-1.06	-0.31	0.699	-0.745	1.01	-1.75	0.889	-0.167	0.144	-0.866
CHRNA9	Q9UGM1	0.129066	0.148138	0.0687771	0.00894527	0.00466295	0.710371	0.901	0.773	0.822	0.861	0.602	0.959	1.32	-1.25	1.63	2.58	2.88	-0.306	-0.898	0.424	1.68	-1.2
CHTF18	Q8WVB6	0.0162129	0.44929	0.0336139	0.0630445	0.126311	0.683221	0.851	0.913	0.771	0.906	0.874	0.958	1.68	0.462	1.44	1.22	0.976	0.246	-0.788	0.896	0.434	-0.542
CHTF8	P0CG12	0.329385	0.656783	0.0192385	0.583359	0.0425192	0.110235	0.918	0.937	0.722	0.939	0.817	0.93	-2.02	-0.902	-5.46	-1.12	-4.56	3.45	-0.0777	-2.1	-1.19	3.37
CHTOP	Q9Y3Y2	0.000550845	0.818519	0.118976	0.000790217	0.172724	0.00878586	0.671	0.948	0.852	0.755	0.887	0.848	-3.15	-0.151	-1.09	-3	-0.938	-2.06	2.05	-1.1	-0.947	-0.0093
CHURC1	Q8WUH1	0.0526237	0.241679	0.320003	0.365223	0.847328	0.278257	0.883	0.85	0.895	0.933	0.936	0.946	-0.955	-0.542	-0.456	-0.413	0.0861	-0.499	0.467	-0.488	0.0537	-0.0324
CIAO1	O76071	0.00080179	0.201818	0.0363989	0.000110415	0.00349225	0.0453963	0.701	0.825	0.777	0.586	0.561	0.909	2.21	-0.644	1.14	2.85	1.78	1.07	-1.53	0.675	1.32	-0.46
CIC	Q96RK0	0.000149124	0.110574	0.00316745	0.00208826	0.0633775	0.0727563	0.54	0.711	0.489	0.807	0.841	0.921	3.79	1.13	2.49	2.65	1.35	1.3	-1.93	1.85	0.717	-0.635
CIITA	P33076	0.302416	0.238405	0.126983	0.871385	0.691215	0.577922	0.917	0.849	0.856	0.944	0.93	0.956	0.975	1.12	1.49	-0.149	0.367	-0.516	-0.0775	0.898	-0.227	-0.594
CILP	O75339	4.07824e-06	0.775596	0.00285195	3.01749e-06	0.0017658	0.000551236	0.138	0.946	0.472	0.159	0.454	0.598	-3.48	0.116	-1.54	-3.6	-1.65	-1.95	2.26	-1.23	-1.34	0.311
CIP2A	Q8TCG1	0.0250816	0.56353	0.653329	0.00891221	0.895767	0.0112362	0.864	0.928	0.919	0.861	0.937	0.86	0.881	-0.201	-0.156	1.08	0.0452	1.04	-0.75	0.131	0.332	0.287
CISD1	Q9NZ45	0.000556994	0.671357	0.423399	0.000291094	0.231919	0.00207169	0.672	0.939	0.905	0.681	0.897	0.75	4.14	-0.368	0.703	4.51	1.07	3.44	-3.02	1.12	1.49	0.417
CISD2	Q8N5K1	7.21059e-05	0.464466	0.267632	2.75138e-05	0.0813696	0.000370272	0.451	0.915	0.888	0.409	0.854	0.539	4.86	-0.58	0.895	5.44	1.48	3.96	-3.57	1.29	1.87	0.398
CIT	O14578	0.0377719	0.600898	0.109351	0.0148039	0.0441306	0.542434	0.875	0.932	0.848	0.875	0.819	0.955	-2.67	0.605	-1.96	-3.28	-2.57	-0.706	1.66	-1.01	-1.61	0.957
CKAP5	Q14008	0.0778547	0.457316	0.489689	0.26235	0.956497	0.241895	0.891	0.914	0.91	0.928	0.939	0.944	-0.671	-0.265	-0.246	-0.407	0.0192	-0.426	0.376	-0.295	-0.0306	-0.0498
CKB	P12277	0.125007	0.736702	0.47457	0.213991	0.301556	0.0358899	0.901	0.943	0.909	0.925	0.906	0.903	1.74	0.359	-0.772	1.38	-1.13	2.51	-1.41	0.331	-0.0282	1.1
CLASP2	O75122	0.705789	0.758001	0.122144	0.496683	0.0724745	0.223227	0.931	0.945	0.854	0.937	0.848	0.942	0.183	-0.149	0.794	0.332	0.943	-0.611	0.024	0.207	0.356	-0.587
CLCA1	A8K7I4	0.500763	0.931862	0.00232191	0.554976	0.0026822	0.00749969	0.925	0.954	0.439	0.938	0.521	0.84	0.561	0.0705	3.23	0.491	3.16	-2.67	0.404	0.965	0.894	-2.26
CLCN1	P35523	0.0638268	0.550043	0.285128	0.174625	0.621115	0.364573	0.887	0.927	0.891	0.922	0.927	0.95	1.68	0.5	0.912	1.18	0.412	0.767	-0.907	0.773	0.273	-0.139
CLCN2	P51788	0.00687043	0.294027	0.820212	0.0465162	0.209428	0.00462264	0.821	0.874	0.926	0.9	0.894	0.812	2.39	0.785	-0.166	1.61	-0.951	2.56	-1.64	0.753	-0.0325	0.918
CLCN7	P51798	0.987866	0.626902	0.00610008	0.616355	0.00263093	0.00626428	0.936	0.935	0.586	0.94	0.518	0.83	0.00658	-0.212	1.45	0.218	1.66	-1.44	0.305	0.312	0.523	-1.14
CLEC11A	Q9Y240	0.00104558	0.11484	0.0373845	0.0187091	0.52001	0.0591034	0.721	0.719	0.779	0.881	0.922	0.916	2.21	0.842	1.17	1.36	0.326	1.04	-1.15	1.05	0.212	-0.114
CLEC3A	O75596	0.557772	0.0205485	0.00704428	0.0584698	0.549277	0.0200769	0.927	0.244	0.606	0.905	0.924	0.884	0.574	2.59	3.18	-2.02	0.587	-2.6	1.01	1.59	-1	-1.59
CLIP1	P30622	0.000910358	0.385398	0.394621	0.00396435	0.985888	0.00384562	0.711	0.9	0.902	0.834	0.94	0.799	-2.4	-0.472	-0.463	-1.92	0.00944	-1.93	1.56	-0.833	-0.36	-0.37
CLIP2	Q9UDT6	0.126653	0.888378	0.0504628	0.159119	0.0644651	0.592566	0.901	0.952	0.801	0.921	0.841	0.957	0.984	0.0852	1.31	0.899	1.23	-0.327	-0.389	0.595	0.51	-0.716
CLIP3	Q96DZ5	0.577142	0.135904	0.131808	0.321265	0.985079	0.312878	0.927	0.756	0.857	0.931	0.94	0.948	-0.682	-1.92	-1.94	1.24	-0.0227	1.26	-0.453	-1.13	0.782	0.805
CLK3	P49761	0.498498	0.0445383	0.939325	0.143101	0.0389408	0.453191	0.925	0.449	0.93	0.919	0.811	0.953	-0.298	-0.97	0.0331	0.673	1	-0.331	-0.011	-0.309	0.662	-0.342
CLN3	Q13286	0.665395	0.859725	0.213178	0.796999	0.277807	0.397995	0.93	0.951	0.879	0.943	0.903	0.951	0.269	0.109	0.801	0.159	0.692	-0.533	0.0261	0.295	0.185	-0.506
CLN6	Q9NWW5	0.00660455	0.797374	0.493268	0.010386	0.664233	0.0225512	0.82	0.947	0.91	0.866	0.929	0.888	-2.09	-0.163	-0.439	-1.93	-0.276	-1.65	1.42	-0.674	-0.511	-0.235
CLN8	Q9UBY8	0.0579964	0.542098	0.407484	0.163133	0.165146	0.0130234	0.885	0.926	0.904	0.921	0.885	0.867	-0.767	-0.227	0.311	-0.54	0.537	-1.08	0.596	-0.171	0.056	-0.481
CLPTM1	O96005	0.6582	0.161414	0.0265537	0.316315	0.305978	0.058197	0.929	0.788	0.751	0.931	0.907	0.916	0.235	0.778	1.33	-0.543	0.556	-1.1	0.352	0.587	-0.191	-0.747
CLPTM1L	Q96KA5	0.259804	0.585291	0.762495	0.108763	0.402233	0.397794	0.914	0.931	0.924	0.915	0.915	0.951	1.62	-0.766	0.422	2.39	1.19	1.2	-1.3	0.319	1.09	-0.103
CLSTN1	O94985	8.01434e-05	0.189746	0.292924	1.40667e-05	0.773365	1.99004e-05	0.464	0.816	0.892	0.315	0.933	0.101	2.54	-0.568	-0.449	3.11	0.12	2.99	-2.16	0.381	0.949	0.83
CLTC	Q00610	0.0519397	0.363412	0.984183	0.240294	0.353675	0.0501663	0.882	0.895	0.932	0.927	0.911	0.912	1.84	0.797	-0.017	1.05	-0.815	1.86	-1.19	0.656	-0.142	0.673
CLUH	O75153	0.00485319	0.539818	0.00237085	0.014417	0.00687336	0.676377	0.807	0.926	0.443	0.874	0.652	0.958	1.94	0.345	2.18	1.6	1.83	-0.234	-0.827	1.12	0.772	-1.06
CLVS1	Q8IUQ0	1.27839e-06	0.709978	0.000503764	1.84394e-06	0.000905975	0.000491606	0.0652	0.942	0.242	0.118	0.354	0.582	-4.87	-0.187	-2.43	-4.68	-2.24	-2.44	3	-1.87	-1.69	0.559
CMTM7	Q96FZ5	0.000109313	0.257991	0.0120245	2.35976e-05	0.00160853	0.0127488	0.503	0.859	0.672	0.387	0.439	0.866	3.27	-0.648	1.65	3.92	2.29	1.63	-2.21	1.07	1.72	-0.578
CMYA5	Q8N3K9	5.57631e-06	0.957223	0.000219276	5.25835e-06	0.00020278	0.013706	0.161	0.955	0.159	0.206	0.177	0.869	-2.48	0.016	-1.61	-2.49	-1.63	-0.863	1.46	-1.02	-1.04	0.596
CNBP	P62633	0.0111559	0.617576	0.509422	0.0046238	0.86934	0.00348329	0.839	0.934	0.911	0.84	0.936	0.792	1.53	-0.255	-0.339	1.78	-0.0835	1.87	-1.29	0.234	0.489	0.572
CNGB1	Q14028	0.00213365	0.872477	0.00557239	0.00163333	0.00421873	0.577382	0.766	0.951	0.574	0.795	0.588	0.956	-2.23	0.0902	-1.91	-2.32	-2	-0.315	1.22	-1.01	-1.1	0.9
CNN2	Q99439	0.00281152	0.926531	0.0777331	0.00240576	0.0909768	0.000142576	0.78	0.954	0.829	0.814	0.859	0.38	1.65	-0.04	-0.828	1.69	-0.789	2.48	-1.45	0.195	0.235	1.02
CNNM3	Q8NE01	0.225709	0.33689	0.0137589	0.783971	0.0779763	0.123849	0.912	0.888	0.687	0.943	0.851	0.932	0.562	0.439	1.29	0.123	0.854	-0.731	0.0115	0.574	0.134	-0.719
CNOT1	A5YKK6	0.000303384	0.357622	0.0084119	0.00132073	0.0445889	0.0638021	0.617	0.894	0.629	0.784	0.82	0.918	1.67	0.303	1.02	1.37	0.719	0.653	-0.925	0.75	0.447	-0.272
CNOT10	Q9H9A5	1.72181e-06	0.711345	4.05763e-05	2.50326e-06	6.61201e-05	0.0163947	0.0812	0.942	0.053	0.143	0.0895	0.876	-3.18	-0.125	-2.24	-3.06	-2.11	-0.942	1.79	-1.39	-1.26	0.853
CNOT11	Q9UKZ1	0.00100732	0.233485	0.00239504	0.00814741	0.0207026	0.601622	0.718	0.846	0.444	0.858	0.764	0.957	5.46	1.53	4.81	3.94	3.29	0.649	-2.51	2.95	1.43	-1.86
CNOT2	Q9NZN8	5.15936e-06	0.336531	0.495472	1.58734e-05	0.7691	1.12173e-05	0.156	0.888	0.91	0.332	0.933	0.0651	3.99	0.469	0.329	3.53	-0.14	3.67	-2.8	1.2	0.729	0.869
CNOT3	O75175	0.000447663	0.758922	0.413245	0.000722561	0.602362	0.00168834	0.653	0.945	0.904	0.749	0.927	0.731	2.34	0.146	0.394	2.2	0.249	1.95	-1.62	0.72	0.575	0.326
CNOT6L	Q96LI5	0.375737	0.0356426	0.199218	0.166124	0.320319	0.664711	0.92	0.377	0.876	0.922	0.908	0.958	0.777	2.03	1.15	-1.25	-0.876	-0.375	0.212	0.989	-1.04	-0.162
CNOT9	Q92600	7.69326e-06	0.919034	0.0141752	8.63245e-06	0.016986	0.000327377	0.186	0.953	0.69	0.249	0.747	0.52	5.16	0.0654	1.85	5.09	1.78	3.31	-3.39	1.77	1.7	-0.0811
CNP	P09543	1.6726e-05	0.910123	0.000543402	1.46136e-05	0.000456481	0.0257485	0.264	0.953	0.249	0.32	0.271	0.892	-2.31	0.0355	-1.51	-2.35	-1.55	-0.799	1.37	-0.948	-0.983	0.566
CNTLN	Q9NXG0	0.907692	0.590112	0.864057	0.514669	0.711364	0.774318	0.935	0.931	0.928	0.937	0.931	0.96	0.255	-1.2	-0.377	1.45	0.818	0.633	-0.585	-0.329	0.866	0.0481
CNTN1	Q12860	0.760269	0.237872	0.753784	0.147428	0.145392	0.993148	0.932	0.848	0.923	0.92	0.88	0.964	0.517	-2.07	0.532	2.59	2.6	-0.0145	-0.772	-0.255	1.81	-0.786
CNTN3	Q9P232	1.47689e-05	0.595175	0.0349093	7.93936e-06	0.0134744	0.000356421	0.251	0.932	0.774	0.24	0.726	0.533	3.23	-0.231	1.02	3.46	1.26	2.2	-2.22	1	1.24	-0.0199
CNTNAP3B	Q96NU0	0.0334309	0.841952	0.125684	0.0475584	0.0899912	0.00195304	0.872	0.95	0.855	0.901	0.859	0.745	1.61	0.134	-1.09	1.47	-1.23	2.7	-1.45	0.162	0.0284	1.25
CNTRL	Q7Z7A1	0.400075	0.700481	0.20301	0.230876	0.108895	0.640083	0.921	0.941	0.877	0.926	0.867	0.958	0.645	-0.291	0.999	0.936	1.29	-0.354	-0.307	0.338	0.629	-0.661
COBL	O75128	0.394087	0.871795	0.656141	0.315611	0.546256	0.675394	0.921	0.951	0.919	0.931	0.924	0.958	-1.26	0.235	-0.65	-1.5	-0.885	-0.611	0.842	-0.419	-0.654	0.231
COG1	Q8WTW3	0.916242	0.798682	0.611128	0.719225	0.798023	0.541075	0.935	0.947	0.917	0.942	0.934	0.955	0.0941	-0.228	-0.458	0.323	-0.229	0.552	-0.242	-0.148	0.0804	0.31
COG2	Q14746	0.752476	0.0715929	0.35834	0.122188	0.319264	0.537679	0.932	0.596	0.899	0.917	0.908	0.955	-0.219	-1.36	-0.65	1.14	0.708	0.431	-0.338	-0.557	0.801	0.0934
COG4	Q9H9E3	0.00395204	0.211706	0.000212357	0.0391423	0.00160384	0.0887458	0.797	0.832	0.156	0.897	0.438	0.925	-2.37	-0.854	-3.58	-1.52	-2.72	1.21	0.67	-1.7	-0.846	1.88
COG5	Q9UP83	0.587729	0.886844	0.636894	0.687567	0.541019	0.319515	0.927	0.952	0.918	0.941	0.924	0.948	0.342	0.0891	-0.297	0.253	-0.386	0.639	-0.308	0.0334	-0.0556	0.33
COG6	Q9Y2V7	0.0374534	0.541758	0.330905	0.0125273	0.128767	0.200724	0.875	0.926	0.896	0.871	0.875	0.94	0.811	-0.214	0.347	1.03	0.561	0.465	-0.575	0.236	0.45	-0.111
COG7	P83436	0.00111972	0.622266	0.00156102	0.000510878	0.000701735	0.839064	0.725	0.934	0.377	0.725	0.323	0.961	1.22	-0.139	1.17	1.36	1.31	0.0571	-0.661	0.563	0.702	-0.604
COG8	Q96MW5	3.21524e-06	0.874404	0.00117284	2.72785e-06	0.000908844	0.000898757	0.121	0.951	0.338	0.15	0.354	0.662	4.51	-0.0808	2.21	4.59	2.29	2.3	-2.85	1.66	1.74	-0.552
COL11A1	P12107	0.0458523	0.358419	0.22247	0.00867532	0.0466617	0.353557	0.88	0.894	0.881	0.86	0.823	0.949	1.75	-0.74	0.999	2.49	1.74	0.748	-1.25	0.502	1.24	-0.498
COL11A2	P13942	0.115597	0.969663	0.577046	0.108498	0.551982	0.279132	0.899	0.956	0.915	0.915	0.924	0.946	-1.22	0.0276	-0.408	-1.24	-0.435	-0.809	0.817	-0.399	-0.427	0.00856
COL12A1	Q99715	0.182449	0.150709	0.757818	0.904578	0.0902719	0.110464	0.908	0.776	0.924	0.945	0.859	0.93	-0.703	-0.764	0.156	0.0604	0.92	-0.859	0.376	-0.328	0.436	-0.484
COL13A1	Q5TAT6	0.917737	0.574059	0.708817	0.644939	0.848011	0.78643	0.935	0.93	0.922	0.94	0.936	0.96	0.108	0.591	0.391	-0.483	-0.2	-0.283	0.165	0.272	-0.318	-0.118
COL14A1	Q05707	0.000125097	0.41895	0.301023	0.000416983	0.0814763	3.03813e-05	0.52	0.907	0.893	0.71	0.854	0.143	3.31	0.468	-0.605	2.84	-1.07	3.91	-2.52	0.793	0.325	1.4
COL15A1	P39059	0.578912	0.352201	0.188547	0.696377	0.673391	0.422602	0.927	0.892	0.874	0.941	0.93	0.952	0.413	0.701	1.01	-0.289	0.312	-0.601	0.119	0.532	-0.17	-0.482
COL19A1	Q14993	0.0612753	0.29293	0.00130781	0.344044	0.00825291	0.0459634	0.886	0.873	0.353	0.932	0.674	0.909	-0.608	-0.321	-1.26	-0.287	-0.944	0.657	0.0596	-0.549	-0.228	0.716
COL1A1	P02452	0.789775	0.716527	0.937558	0.531856	0.659575	0.850437	0.932	0.942	0.93	0.938	0.929	0.961	0.109	-0.149	0.032	0.258	0.181	0.0771	-0.111	-0.00193	0.147	-0.0339
COL1A2	P08123	0.833145	0.00931622	0.463191	0.0135364	0.0349218	0.596791	0.933	0.112	0.908	0.873	0.804	0.957	-0.104	-1.53	-0.366	1.43	1.17	0.262	-0.397	-0.501	1.03	-0.135
COL20A1	Q9P218	0.92267	0.715948	0.566656	0.789068	0.831774	0.632719	0.935	0.942	0.914	0.943	0.935	0.957	0.0794	0.299	0.472	-0.219	0.174	-0.393	0.133	0.213	-0.0859	-0.26
COL22A1	Q8NFW1	0.083413	0.907019	0.125981	0.0682427	0.103734	0.80626	0.893	0.953	0.855	0.907	0.865	0.961	1.94	-0.121	1.68	2.06	1.8	0.254	-1.06	0.875	0.996	-0.808
COL23A1	Q86Y22	4.86146e-05	0.757659	0.000365751	7.33408e-05	0.000588274	0.17208	0.398	0.945	0.21	0.538	0.302	0.938	2.98	0.142	2.32	2.84	2.18	0.656	-1.62	1.36	1.22	-0.962
COL24A1	Q17RW2	0.438562	0.230665	0.503365	0.649408	0.574036	0.912701	0.923	0.844	0.911	0.94	0.925	0.962	-0.52	-0.822	-0.447	0.302	0.374	-0.0725	0.0726	-0.447	0.375	9.04e-05
COL25A1	Q9BXS0	0.944511	0.766788	0.873649	0.714655	0.649835	0.928685	0.936	0.945	0.928	0.942	0.929	0.963	0.0851	-0.363	0.195	0.448	0.558	-0.109	-0.106	-0.0209	0.342	-0.215
COL27A1	Q8IZC6	0.982103	0.147682	0.198024	0.153128	0.853439	0.205024	0.936	0.772	0.876	0.92	0.936	0.941	0.0367	2.5	2.2	-2.47	-0.303	-2.16	1.15	1.18	-1.32	-1.01
COL28A1	Q2UY09	0.000356799	0.49554	0.677749	0.000130402	0.282455	0.000679121	0.633	0.92	0.92	0.604	0.904	0.627	2.84	-0.385	0.233	3.23	0.618	2.61	-2.17	0.672	1.06	0.439
COL2A1	P02458	0.305729	0.945746	0.82402	0.27713	0.771744	0.414828	0.917	0.955	0.926	0.929	0.933	0.952	-1.02	0.0657	-0.215	-1.08	-0.281	-0.801	0.725	-0.291	-0.357	-0.0763
COL3A1	P02461	0.419996	0.886581	0.973955	0.346647	0.912392	0.402339	0.922	0.952	0.931	0.932	0.938	0.951	-0.514	0.0895	0.0205	-0.603	-0.069	-0.534	0.413	-0.101	-0.19	-0.121
COL4A1	P02462	0.0102415	0.452403	0.00035631	0.00272823	0.000117606	0.0633081	0.836	0.913	0.208	0.819	0.134	0.918	1.64	-0.409	2.73	2.05	3.14	-1.09	-0.65	0.991	1.4	-1.74
COL4A2	P08572	1.87854e-05	0.353454	0.000887846	6.28246e-05	0.00430632	0.0175421	0.277	0.892	0.306	0.519	0.591	0.879	3.52	0.46	2.18	3.06	1.72	1.34	-1.98	1.54	1.08	-0.642
COL4A3	Q01955	0.00577902	0.470092	0.0579489	0.021082	0.0158496	0.000203877	0.814	0.916	0.811	0.884	0.741	0.441	-1.16	-0.252	0.715	-0.912	0.967	-1.88	0.989	-0.175	0.0766	-0.89
COL4A4	P53420	0.00171637	0.108561	0.232735	0.0340606	0.635071	0.0145696	0.753	0.706	0.883	0.894	0.928	0.871	-4.62	-1.93	-1.4	-2.69	0.538	-3.23	2.64	-1.99	-0.0541	-0.593
COL4A5	P29400	0.00268474	0.544865	0.588375	0.00771522	0.947461	0.00687266	0.778	0.926	0.916	0.857	0.939	0.836	3.27	0.522	0.466	2.75	-0.0563	2.81	-2.21	1.07	0.543	0.6
COL4A6	Q14031	0.841884	0.176058	0.445121	0.127549	0.0477095	0.568305	0.933	0.803	0.907	0.918	0.824	0.956	0.135	-0.959	0.524	1.09	1.48	-0.389	-0.21	-0.075	0.884	-0.599
COL5A1	P20908	0.0579209	0.344119	0.188033	0.0104218	0.0365494	0.48561	0.885	0.89	0.874	0.866	0.807	0.954	2.96	-1.38	1.96	4.34	3.33	1	-2.07	0.885	2.26	-1.07
COL5A2	P05997	0.019239	0.910651	0.671298	0.0157537	0.592875	0.041026	0.856	0.953	0.92	0.877	0.926	0.906	2.65	-0.11	0.417	2.76	0.527	2.23	-1.91	0.739	0.849	0.322
COL5A3	P25940	0.0966524	0.93438	0.440934	0.0840455	0.395893	0.328245	0.896	0.954	0.906	0.911	0.915	0.948	1.47	-0.0677	0.643	1.53	0.71	0.823	-0.956	0.51	0.578	-0.133
COL6A2	P12110	0.430132	0.543988	0.268785	0.177173	0.101776	0.735063	0.922	0.926	0.888	0.922	0.864	0.959	1.38	-1.06	1.97	2.44	3.03	-0.586	-0.81	0.574	1.63	-1.4
COL6A3	P12111	1.711e-05	0.899519	0.0357699	1.47089e-05	0.0285866	0.000420692	0.266	0.953	0.776	0.321	0.79	0.559	-2.1	0.0361	-0.673	-2.13	-0.71	-1.42	1.41	-0.684	-0.72	-0.0102
COL6A5	A8TX70	0.774427	0.504859	0.0303248	0.347104	0.0981592	0.0181887	0.932	0.921	0.763	0.932	0.863	0.88	-0.18	0.422	1.53	-0.602	1.11	-1.71	0.623	0.444	0.0217	-1.09
COL6A6	A6NMZ7	0.111105	0.590036	0.732957	0.0436302	0.385303	0.193205	0.899	0.931	0.923	0.899	0.914	0.94	-1.52	0.486	-0.307	-2.01	-0.793	-1.22	1.19	-0.336	-0.822	-0.0295
COL7A1	Q02388	0.232005	0.431534	0.981949	0.661031	0.419014	0.22418	0.912	0.91	0.932	0.94	0.916	0.942	0.666	0.429	-0.0122	0.237	-0.441	0.678	-0.395	0.271	-0.159	0.283
COL8A2	P25067	0.0747241	0.73073	0.523744	0.133511	0.765452	0.214609	0.89	0.943	0.912	0.918	0.933	0.942	-2.24	-0.399	-0.745	-1.84	-0.346	-1.49	1.39	-0.845	-0.446	-0.101
COL9A2	Q14055	0.000499248	0.148523	0.00181702	5.63086e-05	0.000171081	0.42785	0.663	0.773	0.399	0.505	0.164	0.952	-2.14	0.67	-1.79	-2.81	-2.45	-0.354	1.33	-0.814	-1.48	0.972
COMMD5	Q9GZQ3	0.134113	0.593252	0.51727	0.053735	0.249034	0.361209	0.902	0.932	0.912	0.903	0.9	0.95	-1.84	0.625	-0.76	-2.47	-1.39	-1.08	1.35	-0.495	-1.12	0.266
COMMD9	Q9P000	0.26617	0.0332369	0.929452	0.00438097	0.0284005	0.302668	0.914	0.355	0.93	0.838	0.789	0.947	-1	2.09	-0.0773	-3.09	-2.17	-0.924	1.25	0.253	-1.84	0.331
COMT	P21964	0.00389784	0.228279	0.396167	0.000504383	0.0547415	0.0177915	0.797	0.843	0.903	0.724	0.832	0.879	1.26	-0.435	0.301	1.69	0.736	0.956	-0.976	0.281	0.716	-0.02
COPA	P53621	0.00753261	0.724008	0.611661	0.00406704	0.875474	0.00310924	0.825	0.943	0.917	0.835	0.937	0.784	-1.22	0.133	0.192	-1.35	0.0589	-1.41	0.993	-0.222	-0.356	-0.414
COPB1	P53618	8.59075e-05	0.0727158	0.0551409	7.62857e-06	0.00182663	0.00212694	0.473	0.601	0.807	0.237	0.46	0.753	1.75	-0.56	0.606	2.31	1.17	1.14	-1.3	0.448	1.01	-0.158
COPB2	P35606	0.163739	0.549515	0.180792	0.0594063	0.432526	0.0144741	0.906	0.927	0.872	0.905	0.917	0.871	1.99	-0.819	-1.9	2.81	-1.08	3.89	-2.17	-0.184	0.636	1.72
COPE	O14579	0.178793	0.821354	0.00242635	0.252895	0.00356266	0.0285477	0.907	0.949	0.446	0.927	0.564	0.896	1.2	0.193	3.33	1.01	3.14	-2.12	-0.0229	1.18	0.988	-2.15
COPG1	Q9Y678	0.285338	0.784281	0.948773	0.416801	0.833843	0.312888	0.916	0.946	0.93	0.934	0.935	0.948	0.912	0.227	0.0533	0.685	-0.174	0.859	-0.614	0.298	0.0708	0.245
COPG2	Q9UBF2	0.000115336	0.293946	0.0272721	0.000567203	0.172853	0.00606295	0.51	0.874	0.754	0.733	0.887	0.828	2.71	0.499	1.16	2.21	0.661	1.55	-1.62	1.09	0.594	-0.0671
COPS5	Q92905	0.0291076	0.322504	0.56407	0.165206	0.132179	0.0103472	0.868	0.884	0.914	0.921	0.876	0.856	-1.85	-0.759	0.435	-1.09	1.19	-2.29	1.31	-0.544	0.216	-0.979
COQ5	Q5HYK3	5.73421e-05	0.568101	0.0074354	0.000125804	0.0206244	0.00890343	0.421	0.929	0.613	0.6	0.764	0.849	-2.24	-0.202	-1.14	-2.04	-0.938	-1.1	1.35	-0.897	-0.694	0.243
COQ6	Q9Y2Z9	0.856914	0.114639	0.081517	0.084584	0.840015	0.059703	0.934	0.719	0.832	0.911	0.935	0.916	0.28	-2.61	-2.93	2.89	-0.314	3.21	-1.59	-1.31	1.3	1.61
COQ8A	Q8NI60	0.132848	0.573983	0.0440114	0.0505852	0.0160846	0.522642	0.902	0.93	0.792	0.902	0.742	0.955	0.993	-0.353	1.39	1.35	1.75	-0.402	-0.484	0.509	0.862	-0.886
COQ8B	Q96D53	1.81614e-06	0.610458	0.000194809	3.06242e-06	0.000417829	0.002443	0.0843	0.933	0.148	0.16	0.259	0.764	-3.03	-0.166	-1.77	-2.86	-1.61	-1.25	1.79	-1.24	-1.08	0.532
CORO1A	P31146	0.4814	0.713057	0.21853	0.731654	0.372504	0.574415	0.924	0.942	0.88	0.942	0.913	0.956	0.805	0.417	1.44	0.389	1.03	-0.639	-0.139	0.667	0.25	-0.778
CORO1B	Q9BR76	0.0660601	0.231338	0.0173041	0.00735107	0.148865	0.000582178	0.888	0.845	0.711	0.855	0.881	0.606	1.2	-0.743	-1.65	1.94	-0.911	2.85	-1.5	-0.299	0.444	1.35
CORO2A	Q92828	0.581134	0.571594	0.934539	0.274599	0.627492	0.527566	0.927	0.929	0.93	0.929	0.928	0.955	-0.537	0.551	0.0793	-1.09	-0.472	-0.616	0.56	0.0233	-0.528	-0.0561
CORO7	P57737	0.257712	0.353544	0.245295	0.0544349	0.799556	0.0347805	0.914	0.893	0.885	0.903	0.934	0.902	-0.841	0.682	0.865	-1.52	0.183	-1.71	1.02	0.177	-0.506	-0.689
COX15	Q7KZN9	0.0440638	0.477725	0.885113	0.0122831	0.396421	0.0567763	0.879	0.917	0.928	0.87	0.915	0.915	1.14	-0.367	0.0739	1.51	0.441	1.07	-0.931	0.213	0.58	0.139
COX6A1	P12074	2.02999e-06	0.494423	0.000355601	1.03347e-06	0.000129659	0.00149383	0.0907	0.92	0.208	0.081	0.142	0.719	3.83	-0.285	2.1	4.11	2.39	1.73	-2.42	1.41	1.7	-0.69
COX6B1	P14854	1.58168e-05	0.587586	0.000591367	8.36608e-06	0.000257841	0.0215125	0.258	0.931	0.258	0.246	0.2	0.886	3.29	-0.243	2.11	3.53	2.36	1.17	-2	1.29	1.53	-0.824
COX7A2L	O14548	4.67093e-05	0.29652	0.000945692	0.000205111	0.00572563	0.0589134	0.393	0.875	0.313	0.649	0.629	0.916	2.54	0.416	1.73	2.12	1.32	0.804	-1.37	1.17	0.755	-0.561
COX7B	P24311	0.00352692	0.842719	0.0543997	0.00251631	0.0383608	0.141725	0.792	0.95	0.806	0.816	0.81	0.934	4.73	-0.256	2.73	4.99	2.99	2	-2.93	1.8	2.06	-0.928
COX7C	P15954	1.01489e-06	0.926614	0.011575	1.10772e-06	0.0136312	2.60405e-05	0.0559	0.954	0.668	0.0848	0.727	0.126	6.11	0.0564	1.83	6.06	1.77	4.28	-4.11	2	1.94	0.169
CPD	O75976	0.244773	0.290839	0.654493	0.906673	0.14562	0.120165	0.913	0.873	0.919	0.945	0.88	0.931	-1.12	-1.01	0.418	-0.109	1.43	-1.54	0.692	-0.428	0.583	-0.846
CPNE3	O75131	2.51923e-05	0.861381	0.144122	2.03128e-05	0.108055	0.000200606	0.311	0.951	0.862	0.366	0.867	0.439	5.76	-0.143	1.26	5.9	1.41	4.49	-4.04	1.72	1.86	0.454
CPOX	P36551	0.01077	0.47495	0.424685	0.00305658	0.145964	0.0454885	0.838	0.917	0.905	0.824	0.88	0.909	-2.32	0.554	-0.621	-2.87	-1.17	-1.7	1.72	-0.597	-1.15	0.0242
CPPED1	Q9BRF8	0.0126248	0.140957	0.131917	0.185395	0.967623	0.197525	0.843	0.763	0.857	0.923	0.939	0.94	3.68	1.95	2	1.73	0.0508	1.68	-1.77	1.91	-0.0409	-0.0917
CPSF1	Q10570	0.153305	0.850514	0.00785892	0.206441	0.00564907	0.000635671	0.905	0.95	0.62	0.925	0.627	0.618	-0.943	-0.118	2.01	-0.825	2.13	-2.95	1.18	0.238	0.356	-1.77
CPSF6	Q16630	0.116249	0.449746	0.127322	0.374055	0.402663	0.956108	0.899	0.913	0.856	0.933	0.915	0.963	-0.588	-0.269	-0.568	-0.318	-0.299	-0.0193	0.231	-0.356	-0.0871	0.212
CPT1A	P50416	0.000977967	0.209896	0.413417	0.000136219	0.637816	0.00027038	0.716	0.831	0.904	0.608	0.928	0.489	1.72	-0.505	-0.322	2.23	0.183	2.04	-1.5	0.223	0.729	0.545
CRB2	Q5IJ48	0.0154709	0.864334	0.905576	0.011419	0.772553	0.0191102	0.85	0.951	0.929	0.868	0.933	0.882	-0.936	0.0566	-0.0393	-0.993	-0.0959	-0.897	0.706	-0.23	-0.286	-0.19
CREBBP	Q92793	0.0146892	0.890629	0.291411	0.0115056	0.237915	0.0987772	0.848	0.952	0.891	0.868	0.898	0.927	3.24	-0.156	1.23	3.39	1.39	2.01	-2.16	1.08	1.23	-0.152
CRK	P46108	0.0930855	0.760067	0.313007	0.0549409	0.471649	0.0150817	0.895	0.945	0.894	0.903	0.92	0.873	-1.31	0.223	0.754	-1.54	0.531	-2.07	1.23	-0.0846	-0.307	-0.838
CRKL	P46109	0.111533	0.064463	0.00038777	0.748178	0.0110992	0.00629783	0.899	0.565	0.216	0.942	0.706	0.831	-0.56	-0.666	-1.66	0.106	-0.994	1.1	-0.162	-0.722	-0.0554	0.939
CRNN	Q9UBG3	0.0217085	0.906177	0.0336016	0.0175967	0.0272529	0.806221	0.86	0.953	0.771	0.879	0.786	0.961	3.02	-0.135	2.74	3.16	2.88	0.282	-1.62	1.41	1.54	-1.33
CROCC	Q5TZA2	0.0571769	0.111944	0.972382	0.695399	0.118575	0.0607304	0.885	0.713	0.931	0.941	0.871	0.917	1.05	0.856	0.0175	0.198	-0.839	1.04	-0.572	0.482	-0.374	0.465
CROCC2	H7BZ55	0.0905935	0.0648086	0.0473856	0.845389	0.857784	0.708987	0.894	0.567	0.797	0.944	0.936	0.959	-1.8	-1.99	-2.17	0.193	-0.177	0.37	0.309	-1.49	0.502	0.679
CRYBG3	Q68DQ2	1.61928e-05	0.929447	0.00401722	1.80151e-05	0.00468058	0.0028904	0.26	0.954	0.526	0.349	0.602	0.778	-3.35	-0.0402	-1.63	-3.31	-1.59	-1.72	2.1	-1.26	-1.22	0.376
CRYL1	Q9Y2S2	0.134224	0.585868	0.0998728	0.0527631	0.0385739	0.858824	0.902	0.931	0.843	0.903	0.811	0.962	-1.4	0.484	-1.56	-1.88	-2.04	0.157	0.781	-0.618	-1.1	0.938
CSB-PGBD3	P0DP91	0.821535	0.553141	0.325951	0.417602	0.684256	0.23449	0.933	0.927	0.896	0.934	0.93	0.943	-0.117	0.309	0.52	-0.426	0.211	-0.637	0.295	0.178	-0.131	-0.342
CSE1L	P55060	0.0109157	0.632443	0.0060517	0.00469711	0.002646	0.738116	0.838	0.935	0.585	0.84	0.519	0.96	1.38	-0.22	1.54	1.6	1.76	-0.153	-0.708	0.675	0.895	-0.862
CSGALNACT2	Q8N6G5	0.128749	0.6796	0.408911	0.247284	0.671916	0.446947	0.901	0.939	0.904	0.927	0.93	0.953	2.12	0.546	1.11	1.58	0.56	1.02	-1.18	0.943	0.397	-0.163
CSK	P41240	0.0489813	0.888007	0.573528	0.0382127	0.671158	0.0179032	0.881	0.952	0.915	0.897	0.929	0.88	1.31	-0.085	-0.342	1.4	-0.257	1.66	-1.09	0.222	0.307	0.564
CSMD1	Q96PZ7	0.00375719	0.951449	0.141781	0.00338507	0.128346	0.0579933	0.795	0.955	0.861	0.828	0.875	0.915	3.41	-0.0572	1.46	3.47	1.52	1.96	-2.21	1.2	1.26	-0.255
CSMD2	Q7Z408	6.40037e-05	0.692617	0.00483305	3.80546e-05	0.00245199	0.0159679	0.435	0.94	0.553	0.453	0.507	0.875	-1.96	0.123	-1.09	-2.08	-1.21	-0.874	1.23	-0.73	-0.854	0.355
CSMD3	Q7Z407	0.000154179	0.440725	0.571023	5.27309e-05	0.832667	6.98792e-05	0.544	0.911	0.915	0.496	0.935	0.26	3.66	-0.506	-0.369	4.17	0.137	4.03	-2.97	0.697	1.2	1.07
CSNK1E	P49674	0.0552675	0.502237	0.565746	0.0166039	0.920736	0.0198237	0.884	0.921	0.914	0.878	0.938	0.883	-1.07	0.343	0.293	-1.41	-0.0503	-1.36	0.959	-0.108	-0.451	-0.401
CSPG4	Q6UVK1	0.0832997	0.342502	0.0475741	0.377387	0.00849406	0.0018115	0.893	0.889	0.797	0.933	0.677	0.738	0.849	0.441	-0.995	0.408	-1.44	1.84	-0.775	0.0735	-0.367	1.07
CSPP1	Q1MSJ5	0.12405	0.0297294	0.0344667	0.00172686	0.000524884	0.463841	0.901	0.321	0.773	0.798	0.288	0.953	0.807	-1.21	1.17	2.02	2.39	-0.366	-0.615	0.191	1.41	-0.982
CSRP1	P21291	0.150358	0.895972	0.0522432	0.185174	0.0656117	0.5363	0.904	0.952	0.804	0.923	0.842	0.955	0.711	0.0614	1	0.65	0.943	-0.293	-0.267	0.444	0.383	-0.56
CST4	P01036	0.122349	0.510259	0.479905	0.339668	0.960329	0.363754	0.9	0.922	0.909	0.932	0.939	0.95	2.28	0.924	0.993	1.36	0.0691	1.29	-1.23	1.05	0.125	0.0563
CSTA	P01040	2.08128e-05	0.0625789	0.00492713	0.000331541	0.170129	0.00336364	0.289	0.556	0.556	0.692	0.886	0.79	-2.71	-0.771	-1.32	-1.94	-0.545	-1.4	1.51	-1.2	-0.429	0.115
CSTF1	Q05048	0.0117006	0.795482	0.0588869	0.0185645	0.0920334	0.3715	0.841	0.947	0.812	0.881	0.86	0.95	-3.06	-0.266	-2.13	-2.79	-1.86	-0.935	1.7	-1.36	-1.1	0.762
CTAGE6	Q86UF2	0.550176	0.764451	0.501215	0.762724	0.704955	0.938304	0.926	0.945	0.911	0.942	0.931	0.963	0.892	0.444	1.01	0.448	0.562	-0.115	-0.306	0.586	0.141	-0.421
CTBP1	Q13363	0.646941	0.713386	0.0778518	0.414988	0.0409494	0.167157	0.929	0.942	0.829	0.934	0.815	0.937	0.33	-0.264	1.37	0.595	1.64	-1.04	0.0289	0.359	0.624	-1.01
CTBP2	P56545	0.0257837	0.812894	0.907242	0.0169056	0.904145	0.0209513	0.865	0.948	0.929	0.878	0.937	0.885	-2.01	0.187	0.0921	-2.19	-0.0952	-2.1	1.58	-0.432	-0.619	-0.524
CTNNA2	P26232	0.00225213	0.0590516	0.531832	0.0842756	0.170133	0.00665912	0.769	0.538	0.912	0.911	0.886	0.834	2.63	1.39	0.422	1.25	-0.963	2.21	-1.52	1.11	-0.275	0.688
CTNND1	O60716	0.00369668	0.0289359	0.000281135	0.258182	0.0170358	0.130224	0.794	0.316	0.184	0.928	0.748	0.933	2.35	1.6	3.39	0.754	1.79	-1.04	-0.518	1.84	0.237	-1.55
CTNND2	Q9UQB3	0.897111	0.0309594	0.179532	0.0245973	0.314527	0.145988	0.935	0.333	0.872	0.887	0.907	0.935	0.0889	-1.67	-0.965	1.76	0.709	1.05	-0.727	-0.638	1.04	0.328
CTPS1	P17812	0.123005	0.350796	0.00292987	0.0234582	0.000616738	0.0523189	0.901	0.892	0.477	0.886	0.308	0.913	-0.471	0.274	-1.09	-0.745	-1.36	0.614	0.15	-0.321	-0.594	0.765
CTSD	P07339	0.383224	0.390018	0.290643	0.98954	0.832803	0.843014	0.92	0.901	0.891	0.946	0.935	0.961	-0.818	-0.806	-1	-0.0121	-0.194	0.182	0.162	-0.656	0.15	0.344
CTSF	Q9UBX1	0.0816899	0.0101393	0.3277	0.252771	0.0599252	0.387805	0.892	0.121	0.896	0.927	0.837	0.951	-1.16	-1.89	-0.618	0.728	1.27	-0.542	0.243	-0.916	0.972	-0.299
CUL4A	Q13619	0.0142053	0.953059	0.940265	0.0127947	0.987174	0.0124348	0.847	0.955	0.93	0.871	0.94	0.865	-2.2	0.0451	0.0574	-2.25	0.0123	-2.26	1.68	-0.525	-0.57	-0.582
CUL9	Q8IWT3	0.319002	0.139645	0.0726862	0.591687	0.698539	0.362966	0.917	0.761	0.825	0.939	0.931	0.95	-0.765	-1.17	-1.46	0.404	-0.291	0.695	-0.0837	-0.849	0.321	0.612
CUTA	O60888	0.00117939	0.0411433	0.000365527	0.0612139	0.0163334	0.461519	0.729	0.423	0.21	0.905	0.744	0.953	-3.31	-1.74	-3.89	-1.57	-2.14	0.572	1.08	-2.24	-0.492	1.65
CUX1	P39880	0.895118	0.75994	0.822545	0.662788	0.598112	0.926182	0.935	0.945	0.926	0.94	0.926	0.963	0.225	-0.522	0.383	0.746	0.904	-0.158	-0.203	0.0214	0.543	-0.361
CUX2	O14529	0.225716	0.153658	0.798478	0.80635	0.229246	0.328102	0.912	0.779	0.925	0.943	0.897	0.948	-0.738	-0.882	-0.15	0.144	0.732	-0.588	0.295	-0.443	0.44	-0.292
CXCL1	P09341	0.0192505	0.672275	0.0614622	0.00905456	0.126419	0.000599008	0.857	0.939	0.815	0.862	0.874	0.61	2.32	-0.365	-1.76	2.69	-1.39	4.08	-2.27	0.0497	0.415	1.81
CXorf36	Q9H7Y0	0.220276	0.0154258	0.947544	0.141269	0.0173424	0.243319	0.911	0.187	0.93	0.919	0.749	0.944	0.745	1.66	0.0385	-0.91	-1.62	0.707	-0.136	0.61	-1.05	0.571
CXorf38	Q8TB03	0.374634	0.00561821	0.752658	0.0279117	0.00978173	0.558694	0.92	0.0666	0.923	0.89	0.693	0.956	-0.605	-2.27	-0.211	1.67	2.06	-0.394	-0.167	-0.772	1.5	-0.561
CYB5R3	P00387	0.822691	0.338873	0.619273	0.245045	0.633942	0.47459	0.933	0.888	0.917	0.927	0.928	0.954	0.161	-0.701	-0.358	0.862	0.343	0.519	-0.385	-0.225	0.477	0.134
CYC1	P08574	0.00896305	0.901285	0.355682	0.0111617	0.420027	0.047836	0.831	0.953	0.899	0.868	0.916	0.911	-1.7	-0.0674	-0.513	-1.64	-0.446	-1.19	1.13	-0.571	-0.504	-0.0581
CYFIP1	Q7L576	0.117123	0.177895	0.139057	0.796842	0.878076	0.9169	0.9	0.805	0.86	0.943	0.937	0.962	0.936	0.791	0.877	0.145	0.086	0.0585	-0.285	0.651	-0.14	-0.226
CYP4X1	Q8N118	0.0795955	0.248035	0.535797	0.00965175	0.0908875	0.220545	0.892	0.854	0.913	0.863	0.859	0.942	1.4	-0.883	0.462	2.29	1.34	0.941	-1.16	0.245	1.13	-0.217
CYTIP	O60759	3.80583e-05	0.188096	0.00914358	0.000253462	0.10269	0.00419164	0.365	0.814	0.639	0.669	0.865	0.805	-3.64	-0.748	-1.7	-2.89	-0.951	-1.94	2.12	-1.52	-0.774	0.177
DAAM1	Q9Y4D1	0.000151107	0.845811	0.266104	0.000114836	0.198208	0.000854238	0.542	0.95	0.888	0.59	0.892	0.656	-2.42	0.083	-0.489	-2.5	-0.572	-1.93	1.71	-0.706	-0.789	-0.217
DAB2IP	Q5VWQ8	1.18041e-05	0.308445	0.00269769	3.68856e-06	0.000495781	0.0027293	0.227	0.879	0.464	0.176	0.281	0.774	-2.35	0.321	-1.18	-2.67	-1.5	-1.17	1.55	-0.801	-1.12	0.375
DACH2	Q96NX9	0.00172639	0.0873854	0.795874	0.043026	0.0558847	0.00112899	0.753	0.652	0.925	0.899	0.833	0.689	5.67	2.55	-0.359	3.12	-2.91	6.03	-3.7	1.97	-0.587	2.33
DACT1	Q9NYF0	0.867039	0.944183	0.388328	0.922334	0.425926	0.482225	0.934	0.955	0.902	0.945	0.917	0.954	0.141	0.0589	0.74	0.0821	0.681	-0.599	0.094	0.235	0.176	-0.505
DACT3	Q96B18	0.0517098	0.713726	0.00724103	0.0269746	0.00382044	0.281392	0.882	0.942	0.61	0.889	0.574	0.946	1.81	-0.31	2.75	2.12	3.06	-0.936	-0.749	1.06	1.37	-1.68
DAD1	P61803	0.0204713	0.31556	0.07299	0.00335919	0.0118311	0.476336	0.858	0.881	0.825	0.828	0.713	0.954	0.987	-0.381	0.72	1.37	1.1	0.267	-0.655	0.332	0.712	-0.389
DAGLB	Q8NCG7	0.242209	0.823255	0.715745	0.171464	0.559254	0.405984	0.913	0.949	0.922	0.922	0.925	0.951	1	-0.185	0.302	1.19	0.487	0.7	-0.722	0.28	0.465	-0.0225
DAPK1	P53355	0.33851	0.851021	0.0164093	0.258386	0.0229341	0.00296026	0.918	0.95	0.706	0.928	0.773	0.78	0.461	-0.0884	-1.31	0.549	-1.23	1.78	-0.697	-0.236	-0.147	1.08
DARS	P14868	0.00142191	0.493827	0.635161	0.00457228	0.829791	0.00315971	0.741	0.92	0.918	0.839	0.935	0.785	1.34	0.22	0.151	1.12	-0.0683	1.18	-0.909	0.427	0.207	0.275
DBH	P09172	0.567611	0.856209	0.0566297	0.455051	0.0775109	0.0204249	0.927	0.95	0.809	0.935	0.851	0.884	-0.3	0.0945	1.09	-0.395	0.997	-1.39	0.522	0.221	0.127	-0.87
DBNL	Q9UJU6	0.366137	0.246668	0.654298	0.0540682	0.12114	0.638363	0.92	0.853	0.919	0.903	0.872	0.958	0.98	-1.27	0.478	2.25	1.75	0.502	-0.934	0.0462	1.32	-0.432
DBT	P11182	0.940429	0.729353	0.119761	0.785786	0.208763	0.135431	0.935	0.943	0.853	0.943	0.894	0.934	0.106	0.493	2.35	-0.387	1.86	-2.25	0.632	0.738	0.245	-1.62
DCAF1	Q9Y4B6	0.0762251	0.99943	0.438678	0.0763188	0.438274	0.0190752	0.891	0.957	0.906	0.909	0.918	0.882	2.15	0.000799	-0.879	2.15	-0.879	3.03	-1.83	0.318	0.317	1.2
DCAF15	Q66K64	0.0398269	0.390752	0.453594	0.175227	0.909048	0.145923	0.876	0.901	0.907	0.922	0.938	0.935	-0.695	-0.265	-0.23	-0.43	0.0346	-0.465	0.398	-0.298	-0.0327	-0.0673
DCAF7	P61962	0.176983	0.385602	0.960028	0.598471	0.360286	0.163439	0.907	0.9	0.931	0.939	0.912	0.937	0.758	0.474	-0.0268	0.284	-0.5	0.785	-0.457	0.301	-0.173	0.328
DCBLD1	Q8N8Z6	0.287824	0.316884	0.331122	0.0541496	0.064277	0.921585	0.916	0.882	0.896	0.903	0.841	0.963	-0.802	0.753	-0.73	-1.56	-1.48	-0.0722	0.607	-0.195	-0.948	0.535
DCC	P43146	0.0851163	0.6709	0.154034	0.0405101	0.0755515	0.721795	0.893	0.939	0.865	0.898	0.85	0.959	1.41	-0.325	1.14	1.74	1.47	0.272	-0.857	0.558	0.883	-0.585
DCD	P81605	0.0378359	0.247361	0.431923	0.00456435	0.691305	0.00916348	0.875	0.853	0.906	0.839	0.93	0.851	-0.948	0.488	0.325	-1.44	-0.163	-1.27	0.914	-0.0335	-0.522	-0.359
DCDC1	P59894	0.186376	0.387906	0.873979	0.617958	0.311584	0.144683	0.908	0.901	0.928	0.94	0.907	0.935	3.77	2.4	-0.433	1.37	-2.83	4.2	-2.34	1.43	-0.966	1.87
DCHS1	Q96JQ0	0.061713	0.496092	0.697015	0.193749	0.766328	0.119962	0.886	0.92	0.921	0.924	0.933	0.931	-1.1	-0.37	-0.21	-0.728	0.16	-0.888	0.678	-0.419	-0.0497	-0.21
DCHS2	Q6V1P9	0.000401145	0.782994	0.00673226	0.000614095	0.0109469	0.108624	0.643	0.946	0.6	0.738	0.705	0.929	-2.08	-0.114	-1.37	-1.96	-1.25	-0.71	1.19	-0.889	-0.775	0.477
DCLRE1A	Q6PJP8	0.774453	0.2059	0.704428	0.130251	0.111568	0.925457	0.932	0.828	0.921	0.918	0.869	0.963	0.158	-0.725	0.21	0.883	0.935	-0.0515	-0.247	-0.0894	0.636	-0.299
DCLRE1C	Q96SD1	0.134134	0.99438	0.00871622	0.132596	0.00860868	0.139231	0.902	0.957	0.633	0.918	0.678	0.934	-0.873	0.00387	-1.73	-0.877	-1.74	0.86	0.222	-0.651	-0.655	1.08
DCP1A	Q9NPI6	7.33315e-06	0.992388	7.7003e-05	7.41217e-06	7.80057e-05	0.0785992	0.182	0.956	0.0856	0.234	0.101	0.923	-2.21	-0.00261	-1.69	-2.21	-1.68	-0.522	1.23	-0.975	-0.972	0.712
DCTN1	Q14203	0.931114	0.492862	0.301322	0.547188	0.713704	0.340408	0.935	0.92	0.893	0.938	0.931	0.949	-0.0574	-0.461	-0.705	0.404	-0.245	0.648	-0.249	-0.306	0.155	0.4
DDB1	Q16531	0.447691	0.863938	0.0321264	0.552748	0.0435117	0.121663	0.923	0.951	0.767	0.938	0.818	0.932	-0.438	-0.0974	-1.37	-0.34	-1.28	0.935	-0.0393	-0.477	-0.38	0.896
DDOST	P39656	0.0104171	0.231229	0.0152299	0.00124912	0.00177609	0.830725	0.837	0.845	0.698	0.781	0.455	0.961	1.26	-0.514	1.17	1.78	1.69	0.0886	-0.782	0.481	0.995	-0.694
DDX1	Q92499	0.562117	0.994206	0.756476	0.557353	0.751001	0.784643	0.927	0.957	0.924	0.938	0.933	0.96	1.16	-0.0144	0.619	1.18	0.633	0.545	-0.721	0.442	0.456	-0.177
DDX17	Q92841	0.0610539	0.711911	0.340329	0.0318064	0.548654	0.010841	0.886	0.942	0.897	0.893	0.924	0.859	0.798	-0.144	-0.379	0.942	-0.235	1.18	-0.729	0.0686	0.213	0.448
DDX18	Q9NVP1	0.403487	0.950099	0.687188	0.437855	0.642378	0.226782	0.921	0.955	0.921	0.935	0.928	0.943	1.3	0.0955	-0.617	1.2	-0.712	1.91	-1.1	0.194	0.0985	0.811
DDX20	Q9UHI6	0.00159083	0.459202	0.378001	0.000480243	0.12099	0.00738376	0.748	0.914	0.901	0.721	0.872	0.839	1.8	-0.326	0.39	2.13	0.716	1.41	-1.33	0.466	0.792	0.0756
DDX21	Q9NR30	0.973065	0.90186	0.114041	0.928624	0.0927057	0.107796	0.936	0.953	0.85	0.945	0.86	0.929	-0.0417	-0.152	2.08	0.111	2.23	-2.12	0.513	0.471	0.624	-1.61
DDX23	Q9BUQ8	0.830692	0.250816	0.0496755	0.34137	0.337299	0.0720891	0.933	0.855	0.8	0.932	0.91	0.921	0.252	1.4	2.56	-1.15	1.16	-2.3	0.8	1.05	-0.347	-1.5
DDX28	Q9NUL7	8.19717e-05	0.475968	0.222218	0.000227409	0.587848	0.000517631	0.467	0.917	0.881	0.659	0.926	0.589	2.83	0.334	0.586	2.49	0.252	2.24	-1.89	0.937	0.603	0.351
DDX31	Q9H8H2	0.474255	0.642341	0.186484	0.249251	0.370246	0.055522	0.924	0.936	0.873	0.927	0.913	0.914	-0.632	0.407	1.2	-1.04	0.797	-1.84	0.877	0.245	-0.162	-0.96
DDX39A	O00148	0.86431	0.870809	0.657303	0.993396	0.777526	0.783842	0.934	0.951	0.919	0.946	0.933	0.96	-0.214	-0.204	-0.559	-0.0104	-0.355	0.345	-0.03	-0.244	-0.0403	0.315
DDX3X	O00571	0.00242466	0.164814	0.158232	0.0312497	0.979673	0.0326953	0.773	0.792	0.866	0.892	0.94	0.9	3.11	1.17	1.19	1.95	0.0204	1.93	-1.75	1.37	0.2	0.179
DDX3Y	O15523	0.0003851	0.486504	0.016321	0.000137107	0.00472221	0.0437501	0.64	0.919	0.705	0.609	0.603	0.908	2.96	-0.414	1.64	3.37	2.06	1.32	-1.91	1.05	1.46	-0.596
DDX42	Q86XP3	0.00873335	0.306675	0.0545722	0.00145261	0.00849051	0.313733	0.83	0.878	0.807	0.789	0.677	0.948	-1.36	0.452	-0.911	-1.81	-1.36	-0.445	0.902	-0.454	-0.906	0.457
DDX46	Q7L014	0.155828	0.101519	0.3972	0.00733224	0.381312	0.0357344	0.905	0.69	0.903	0.855	0.913	0.902	-0.9	1.06	0.519	-1.96	-0.538	-1.42	1.07	0.169	-0.888	-0.35
DDX5	P17844	1.23934e-06	0.635992	0.00791649	1.97898e-06	0.0184056	4.46911e-05	0.0639	0.936	0.621	0.123	0.754	0.193	3.42	0.166	1.12	3.25	0.954	2.3	-2.24	1.18	1.01	0.0554
DDX52	Q9Y2R4	0.45583	0.157553	0.538207	0.0436088	0.0552517	0.892767	0.923	0.784	0.913	0.899	0.833	0.962	-1.26	2.47	-1.03	-3.73	-3.51	-0.224	1.3	0.0457	-2.43	1.08
DDX54	Q8TDD1	0.788156	0.236004	0.983956	0.348294	0.22894	0.772813	0.932	0.847	0.932	0.932	0.897	0.96	-0.14	-0.638	0.0104	0.498	0.648	-0.15	-0.052	-0.192	0.446	-0.202
DDX55	Q8NHQ9	0.0460059	0.219327	0.96927	0.35905	0.232544	0.0492274	0.88	0.837	0.931	0.932	0.897	0.911	-1.33	-0.768	-0.0232	-0.564	0.745	-1.31	0.801	-0.531	0.237	-0.508
DDX56	Q9NY93	0.92659	0.420737	0.560794	0.473409	0.816907	0.623073	0.935	0.908	0.914	0.936	0.935	0.957	0.0801	0.711	0.51	-0.631	-0.201	-0.43	0.245	0.325	-0.386	-0.185
DDX58	O95786	0.0136599	0.143745	0.0310664	0.195	0.382107	0.646046	0.846	0.767	0.765	0.924	0.913	0.958	-3.64	-1.94	-3.06	-1.7	-1.12	-0.581	1.48	-2.16	-0.22	0.901
DDX60L	Q5H9U9	0.000329145	0.223318	0.000507668	0.00247949	0.00402501	0.776614	0.625	0.84	0.243	0.815	0.581	0.96	3.67	0.903	3.47	2.77	2.57	0.203	-1.66	2.01	1.11	-1.46
DECR1	Q16698	0.391925	0.415429	0.441038	0.111212	0.129099	0.92823	0.921	0.907	0.906	0.915	0.875	0.963	0.673	-0.639	0.603	1.31	1.24	0.0695	-0.514	0.159	0.798	-0.444
DEFA1	P59665	0.237056	0.910865	0.407601	0.19976	0.35045	0.702984	0.912	0.953	0.904	0.924	0.911	0.959	1.83	-0.167	1.26	2	1.43	0.572	-1.1	0.73	0.898	-0.528
DEFA3	P59666	0.237056	0.910865	0.407601	0.19976	0.35045	0.702984	0.912	0.953	0.904	0.924	0.911	0.959	1.83	-0.167	1.26	2	1.43	0.572	-1.1	0.73	0.898	-0.528
DEGS1	O15121	0.00617757	0.096708	0.344229	0.00033536	0.0177143	0.0343104	0.817	0.678	0.898	0.693	0.751	0.901	1.66	-0.887	0.481	2.55	1.37	1.18	-1.35	0.315	1.2	-0.166
DEK	P35659	0.225812	0.980805	0.402184	0.217682	0.389508	0.686912	0.912	0.956	0.903	0.925	0.914	0.959	1.45	-0.0277	0.98	1.47	1.01	0.465	-0.846	0.6	0.627	-0.381
DENND1C	Q8IV53	0.0559483	0.732609	0.794063	0.100763	0.93531	0.0878341	0.884	0.943	0.925	0.914	0.938	0.925	-1.75	-0.285	-0.217	-1.46	0.0674	-1.53	1.18	-0.562	-0.277	-0.345
DENND3	A2RUS2	0.995922	0.706984	0.448381	0.703228	0.266582	0.451317	0.936	0.941	0.907	0.941	0.902	0.953	0.00379	-0.279	0.57	0.283	0.849	-0.566	0.0697	0.0735	0.353	-0.496
DENND4A	Q7Z401	7.24458e-05	0.798372	0.000970777	5.15249e-05	0.00064665	0.101008	0.451	0.947	0.316	0.493	0.313	0.928	-2.38	0.098	-1.7	-2.48	-1.8	-0.674	1.38	-0.996	-1.09	0.708
DENND4B	O75064	0.413348	0.328872	0.530143	0.0890529	0.124074	0.843238	0.922	0.886	0.912	0.912	0.873	0.961	0.998	-1.2	0.76	2.2	1.96	0.237	-0.858	0.14	1.34	-0.621
DENND5A	Q6IQ26	0.0011341	0.28656	0.0275693	0.000209556	0.00398683	0.0866278	0.726	0.871	0.755	0.651	0.58	0.925	-3.09	0.78	-1.78	-3.87	-2.56	-1.31	2.07	-1.02	-1.8	0.756
DEPDC5	O75140	0.237821	0.211766	0.685013	0.026612	0.110025	0.422167	0.912	0.832	0.92	0.889	0.868	0.952	0.912	-0.969	0.304	1.88	1.27	0.608	-0.85	0.0617	1.03	-0.242
DES	P17661	0.435406	0.547446	0.110257	0.181346	0.285952	0.0278249	0.923	0.927	0.848	0.923	0.904	0.895	-0.409	0.313	0.881	-0.723	0.567	-1.29	0.605	0.196	-0.117	-0.684
DGAT1	O75907	0.807425	0.175896	0.0448731	0.255794	0.425854	0.0687122	0.933	0.803	0.793	0.928	0.917	0.919	0.171	0.995	1.56	-0.824	0.567	-1.39	0.511	0.682	-0.313	-0.88
DGKA	P23743	0.0684921	0.026344	0.989918	0.589937	0.0269429	0.0700033	0.889	0.296	0.932	0.939	0.785	0.92	-1.13	-1.44	-0.00718	0.308	1.43	-1.12	0.485	-0.643	0.793	-0.636
DGKD	Q16760	0.783197	0.857733	0.397368	0.65074	0.499905	0.270113	0.932	0.95	0.903	0.94	0.921	0.945	0.509	-0.331	-1.59	0.839	-1.26	2.1	-0.862	-0.353	-0.0221	1.24
DGKH	Q86XP1	6.37456e-05	0.729224	0.0651132	0.000102221	0.117457	0.00126103	0.435	0.943	0.818	0.577	0.871	0.701	-2.7	-0.149	-0.863	-2.55	-0.714	-1.84	1.77	-0.927	-0.779	-0.0646
DGKI	O75912	0.136189	0.905315	0.432595	0.165036	0.502572	0.441918	0.902	0.953	0.906	0.921	0.922	0.953	-0.694	-0.0524	-0.351	-0.642	-0.298	-0.344	0.42	-0.274	-0.222	0.0764
DGKQ	P52824	0.00261703	0.352018	0.00793048	0.0137117	0.0428948	0.525203	0.777	0.892	0.621	0.873	0.818	0.955	3.32	0.822	2.77	2.5	1.95	0.554	-1.59	1.73	0.906	-1.04
DGKZ	Q13574	0.00452887	0.453212	0.266747	0.00125989	0.0784163	0.0342994	0.804	0.913	0.888	0.782	0.852	0.901	-2.54	0.548	-0.826	-3.09	-1.37	-1.72	1.84	-0.705	-1.25	0.121
DHCR24	Q15392	0.997087	0.753533	0.101713	0.750782	0.0593107	0.102339	0.937	0.944	0.844	0.942	0.837	0.928	0.00263	-0.227	1.26	0.229	1.49	-1.26	0.257	0.26	0.487	-1
DHDDS	Q86SQ9	0.0747251	0.83193	0.678895	0.107176	0.839065	0.149752	0.89	0.949	0.92	0.915	0.935	0.935	-1.8	-0.198	-0.387	-1.6	-0.189	-1.41	1.2	-0.596	-0.398	-0.209
DHRS11	Q6UWP2	0.894096	0.387642	0.0831824	0.322806	0.332745	0.0661545	0.935	0.901	0.833	0.931	0.909	0.919	0.0773	-0.511	-1.09	0.588	-0.576	1.16	-0.457	-0.38	0.131	0.707
DHRS7B	Q6IAN0	0.864995	0.9606	0.393881	0.826431	0.368536	0.490212	0.934	0.955	0.902	0.944	0.912	0.954	-0.169	0.049	-0.861	-0.218	-0.91	0.693	-0.0765	-0.245	-0.294	0.616
DHRSX	Q8N5I4	0.176045	0.0618207	0.154379	0.534888	0.00438193	0.0131594	0.907	0.552	0.865	0.938	0.593	0.867	1.13	1.63	-1.2	-0.5	-2.83	2.33	-0.739	0.391	-1.24	1.59
DHX15	O43143	0.0887515	0.228962	0.528246	0.561211	0.544751	0.247237	0.894	0.843	0.912	0.938	0.924	0.944	2.09	1.42	0.725	0.667	-0.696	1.36	-1.03	1.06	-0.362	0.333
DHX29	Q7Z478	7.38823e-06	0.404759	0.000972039	1.99345e-05	0.00399223	0.00390137	0.183	0.904	0.317	0.364	0.58	0.8	-2.93	-0.308	-1.62	-2.62	-1.31	-1.31	1.72	-1.21	-0.905	0.403
DHX32	Q7L7V1	0.640804	0.0424584	0.366347	0.0956769	0.19989	0.652132	0.929	0.433	0.9	0.913	0.892	0.958	-0.495	-2.38	-0.973	1.89	1.41	0.478	-0.468	-0.963	1.42	0.0101
DHX57	Q6P158	0.309383	0.749531	0.0502406	0.475075	0.0285326	0.00789837	0.917	0.944	0.801	0.936	0.79	0.843	-0.48	-0.147	0.994	-0.333	1.14	-1.47	0.572	0.0919	0.239	-0.903
DHX8	Q14562	0.117034	0.14202	0.341487	0.00769818	0.0264895	0.491413	0.9	0.764	0.897	0.857	0.784	0.954	-0.678	0.63	-0.395	-1.31	-1.02	-0.283	0.567	-0.111	-0.741	0.284
DHX9	Q08211	0.113115	0.211342	0.0159385	0.698071	0.15205	0.276971	0.899	0.832	0.703	0.941	0.882	0.946	2.79	2.15	4.64	0.643	2.49	-1.85	-0.396	2.39	0.247	-2.25
DIAPH2	O60879	0.21643	0.171206	0.85123	0.880584	0.229114	0.286306	0.911	0.799	0.927	0.944	0.897	0.946	-0.579	-0.647	-0.0846	0.0677	0.562	-0.494	0.251	-0.328	0.319	-0.243
DICER1	Q9UPY3	0.621179	0.954579	0.795784	0.582335	0.839858	0.455737	0.928	0.955	0.925	0.939	0.935	0.953	-0.402	0.046	0.21	-0.448	0.163	-0.611	0.365	-0.0366	-0.0826	-0.246
DIDO1	Q9BTC0	0.000346056	0.66983	0.166254	0.000669299	0.317326	0.00362012	0.63	0.938	0.868	0.744	0.908	0.795	2.55	0.214	0.725	2.34	0.512	1.82	-1.68	0.872	0.658	0.147
DIP2A	Q14689	0.875789	0.703112	0.213057	0.821334	0.115423	0.166815	0.934	0.941	0.879	0.943	0.87	0.937	0.114	0.278	-0.941	-0.164	-1.22	1.05	-0.251	-0.137	-0.415	0.804
DIS3	Q9Y2L1	0.454122	0.793588	0.0315349	0.621227	0.0197808	0.00818967	0.923	0.947	0.766	0.94	0.761	0.845	-0.336	-0.116	1.08	-0.22	1.19	-1.41	0.492	0.156	0.272	-0.92
DIS3L	Q8TF46	0.370718	0.389356	0.0150108	0.97096	0.0706944	0.0752674	0.92	0.901	0.696	0.946	0.846	0.922	0.388	0.373	1.21	0.0155	0.836	-0.82	0.104	0.492	0.12	-0.716
DISP2	A7MBM2	0.0103509	0.37855	0.0171239	0.0509286	0.0832081	0.777249	0.836	0.899	0.71	0.902	0.855	0.96	3.31	0.975	3.01	2.34	2.03	0.308	-1.49	1.82	0.849	-1.18
DIXDC1	Q155Q3	0.211492	0.599693	0.994282	0.446882	0.604583	0.213831	0.91	0.932	0.932	0.935	0.927	0.942	-1.48	-0.601	-0.00815	-0.877	0.593	-1.47	0.956	-0.522	0.079	-0.514
DKC1	O60832	0.0654701	0.00721757	0.416388	0.229503	0.0312711	0.251754	0.888	0.0862	0.904	0.926	0.796	0.944	-2.61	-4.22	-1.07	1.62	3.15	-1.54	0.632	-1.98	2.25	-0.905
DLC1	Q96QB1	0.0610868	0.57916	0.651087	0.0227639	0.322842	0.131964	0.886	0.93	0.919	0.885	0.908	0.933	-1.84	0.501	-0.408	-2.34	-0.909	-1.43	1.4	-0.437	-0.938	-0.0289
DLG3	Q92796	0.173013	0.860791	0.135298	0.130337	0.101121	0.878707	0.907	0.951	0.859	0.918	0.864	0.962	1.48	-0.181	1.64	1.66	1.82	-0.158	-0.745	0.733	0.914	-0.903
DLG4	P78352	0.010986	0.812422	0.0517985	0.016756	0.0782153	0.390931	0.839	0.948	0.803	0.878	0.852	0.951	-1.63	-0.128	-1.16	-1.5	-1.03	-0.472	0.902	-0.73	-0.601	0.43
DLGAP3	O95886	0.0592715	0.372156	0.999338	0.0118057	0.372574	0.059186	0.885	0.897	0.932	0.869	0.913	0.916	1.38	-0.608	-0.000554	1.99	0.608	1.38	-1.19	0.193	0.802	0.194
DLGAP4	Q9Y2H0	0.240333	0.783641	0.177969	0.156639	0.113867	0.845594	0.913	0.946	0.871	0.921	0.869	0.961	0.903	-0.204	1.05	1.11	1.25	-0.145	-0.467	0.437	0.641	-0.611
DLL1	O00548	4.5349e-05	0.240768	0.000697073	0.000244159	0.00524762	0.0789142	0.389	0.85	0.277	0.665	0.618	0.923	-5.66	-1.05	-4.02	-4.61	-2.97	-1.64	2.98	-2.68	-1.63	1.34
DLST	P36957	5.11828e-06	0.633306	7.93692e-05	8.73532e-06	0.000154808	0.0429232	0.155	0.935	0.0873	0.25	0.156	0.908	-3.19	-0.182	-2.33	-3.01	-2.15	-0.856	1.76	-1.43	-1.24	0.906
DMAP1	Q9NPF5	0.371135	0.932466	0.592038	0.330207	0.650776	0.166675	0.92	0.954	0.916	0.931	0.929	0.937	0.899	-0.0835	-0.532	0.983	-0.448	1.43	-0.828	0.071	0.155	0.603
DMBT1	Q9UGM3	0.133655	0.180091	0.711535	0.852931	0.0981845	0.0715476	0.902	0.807	0.922	0.944	0.863	0.92	1.23	1.08	-0.286	0.143	-1.37	1.51	-0.721	0.506	-0.578	0.792
DMD	P11532	0.000503302	0.883946	0.24884	0.000402301	0.199237	0.00352426	0.664	0.952	0.885	0.707	0.892	0.793	2.49	-0.0747	0.611	2.56	0.685	1.88	-1.73	0.756	0.831	0.146
DMKN	Q6E0U4	2.81759e-05	0.326086	0.00157285	0.000106341	0.00880991	0.0168249	0.325	0.885	0.378	0.581	0.681	0.877	-2.95	-0.428	-1.77	-2.52	-1.34	-1.18	1.66	-1.29	-0.858	0.481
DMRTA2	Q96SC8	0.0352288	0.0235347	0.158442	0.820649	0.282187	0.38756	0.873	0.272	0.866	0.943	0.904	0.951	3.61	3.96	2.26	-0.346	-1.69	1.34	-1.15	2.46	-1.5	0.192
DMXL2	Q8TDJ6	0.0214805	0.361909	0.264708	0.109106	0.826008	0.156526	0.86	0.895	0.888	0.915	0.935	0.936	1.7	0.599	0.74	1.1	0.142	0.959	-0.94	0.76	0.161	0.0194
DNA2	P51530	0.150938	0.00626234	0.698487	0.0901558	0.0124268	0.274907	0.904	0.075	0.921	0.912	0.718	0.946	1.61	3.55	0.414	-1.94	-3.14	1.2	-0.217	1.4	-2.16	0.981
DNAAF5	Q86Y56	0.357597	0.414938	0.495115	0.0991239	0.889646	0.124936	0.919	0.907	0.91	0.914	0.937	0.932	0.539	-0.475	-0.396	1.01	0.0796	0.934	-0.622	-0.083	0.392	0.313
DNAH1	Q9P2D7	0.0137328	0.645018	0.631906	0.0313128	0.985111	0.0323673	0.846	0.936	0.918	0.892	0.94	0.9	-1.51	-0.242	-0.251	-1.27	-0.00974	-1.26	1.01	-0.501	-0.259	-0.25
DNAH10	Q8IVF4	0.590751	0.856933	0.805479	0.718781	0.947214	0.768442	0.928	0.95	0.925	0.942	0.939	0.96	0.294	0.0979	0.134	0.196	0.0359	0.16	-0.163	0.131	0.0335	-0.00241
DNAH11	Q96DT5	0.4138	0.487116	0.799275	0.898396	0.348758	0.291196	0.922	0.919	0.925	0.945	0.911	0.946	0.56	0.474	-0.171	0.086	-0.645	0.731	-0.344	0.215	-0.258	0.387
DNAH12	Q6ZR08	0.444623	0.276744	0.896283	0.730757	0.333416	0.522967	0.923	0.867	0.929	0.942	0.909	0.955	-1.07	-1.54	-0.179	0.474	1.36	-0.887	0.37	-0.697	0.844	-0.517
DNAH14	Q0VDD8	0.391691	0.85755	0.265469	0.493443	0.343231	0.782434	0.921	0.95	0.888	0.937	0.91	0.96	-0.82	-0.169	-1.08	-0.651	-0.911	0.26	0.303	-0.517	-0.348	0.563
DNAH17	Q9UFH2	0.68249	0.66752	0.861451	0.407767	0.548035	0.81358	0.93	0.938	0.928	0.934	0.924	0.961	0.287	-0.302	0.122	0.589	0.424	0.165	-0.26	0.0269	0.329	-0.0952
DNAH2	Q9P225	0.0297878	0.228984	0.0467466	0.242211	0.349678	0.7992	0.869	0.843	0.796	0.927	0.911	0.961	-1.54	-0.784	-1.38	-0.761	-0.601	-0.16	0.616	-0.928	-0.144	0.456
DNAH3	Q8TD57	0.142211	0.827541	0.766285	0.0990929	0.608232	0.227275	0.903	0.949	0.924	0.914	0.927	0.943	2	-0.281	0.384	2.28	0.665	1.61	-1.47	0.525	0.806	0.141
DNAH5	Q8TE73	0.000822101	0.447642	0.00166947	0.00292371	0.00620379	0.664053	0.703	0.912	0.386	0.822	0.639	0.958	3.05	0.517	2.76	2.54	2.24	0.293	-1.47	1.58	1.07	-1.18
DNAH6	Q9C0G6	0.218164	0.0353028	0.0555496	0.00369766	0.000937362	0.416642	0.911	0.374	0.808	0.831	0.358	0.952	0.47	-0.867	0.773	1.34	1.64	-0.303	-0.376	0.0938	0.961	-0.679
DNAH8	Q96JB1	0.0102682	0.521983	0.78396	0.0324355	0.710636	0.0167223	0.836	0.923	0.925	0.893	0.931	0.877	1.98	0.42	0.178	1.56	-0.242	1.81	-1.34	0.646	0.226	0.467
DNAH9	Q9NYC9	0.00160695	0.867622	0.324275	0.00122248	0.254763	0.00907741	0.749	0.951	0.895	0.78	0.901	0.85	4.38	-0.177	1.07	4.56	1.25	3.31	-3.06	1.32	1.5	0.249
DNAJA1	P31689	0.00268644	0.135435	0.0617418	0.000220936	0.00380847	0.0963681	0.778	0.755	0.815	0.656	0.573	0.927	1.68	-0.694	0.898	2.38	1.59	0.784	-1.21	0.472	1.17	-0.427
DNAJA2	O60884	0.0745073	0.265604	0.0136751	0.43788	0.102738	0.347842	0.89	0.862	0.686	0.935	0.865	0.949	0.885	0.525	1.32	0.36	0.798	-0.438	-0.201	0.683	0.158	-0.64
DNAJA3	Q96EY1	0.0348584	0.466502	0.856304	0.00939249	0.367847	0.0479966	0.873	0.916	0.927	0.863	0.912	0.911	1.92	-0.598	0.147	2.52	0.745	1.77	-1.55	0.367	0.965	0.221
DNAJB12	Q9NXW2	0.297884	0.134451	0.798319	0.608633	0.202169	0.423115	0.916	0.753	0.925	0.939	0.892	0.952	1.08	1.6	0.258	-0.52	-1.34	0.821	-0.345	0.734	-0.865	0.476
DNAJB2	P25686	0.0699505	0.550307	0.512806	0.18967	0.953038	0.207829	0.889	0.927	0.911	0.923	0.939	0.941	-1.93	-0.588	-0.646	-1.34	-0.0575	-1.28	1.14	-0.79	-0.202	-0.144
DNAJC10	Q8IXB1	0.194066	0.921043	0.295196	0.16599	0.255374	0.780265	0.909	0.954	0.892	0.921	0.901	0.96	-0.831	0.0607	-0.659	-0.891	-0.72	-0.171	0.473	-0.357	-0.418	0.302
DNAJC11	Q9NVH1	0.613137	0.741513	0.0629584	0.858737	0.110656	0.148294	0.928	0.944	0.816	0.944	0.868	0.935	0.967	0.628	3.86	0.338	3.24	-2.9	0.398	1.36	0.736	-2.5
DNAJC13	O75165	7.35294e-05	0.503369	0.00843909	0.000189462	0.0280754	0.0108876	0.453	0.921	0.629	0.642	0.788	0.859	4.53	0.495	2.32	4.04	1.82	2.21	-2.7	1.84	1.34	-0.482
DNAJC16	Q9Y2G8	0.00318558	0.598912	0.0670685	0.00131509	0.0263954	0.105284	0.787	0.932	0.82	0.784	0.784	0.929	2.75	-0.39	1.47	3.14	1.86	1.28	-1.79	0.957	1.35	-0.514
DNAJC19	Q96DA6	0.916437	0.887434	0.382198	0.970748	0.45988	0.438835	0.935	0.952	0.901	0.946	0.919	0.952	-0.104	-0.14	-0.883	0.0364	-0.743	0.779	-0.178	-0.282	-0.142	0.601
DNAJC7	Q99615	0.165675	0.0262785	0.00411111	0.296415	0.305621	0.0536713	0.906	0.295	0.529	0.93	0.907	0.914	-0.432	-0.75	-1.06	0.318	-0.312	0.631	-0.129	-0.561	0.189	0.501
DNHD1	Q96M86	5.56375e-06	0.977454	0.00152481	5.39413e-06	0.00145555	0.0015907	0.161	0.956	0.374	0.208	0.422	0.725	2.94	-0.01	1.48	2.95	1.49	1.47	-1.84	1.1	1.11	-0.374
DNMT1	P26358	0.00130604	0.743114	0.0181062	0.000769584	0.010101	0.148188	0.736	0.944	0.716	0.753	0.696	0.935	2.28	-0.175	1.46	2.45	1.64	0.814	-1.39	0.891	1.07	-0.571
DNMT3A	Q9Y6K1	0.164245	0.484173	0.165184	0.457536	0.0499777	0.0131255	0.906	0.918	0.868	0.936	0.827	0.867	-1	-0.485	0.999	-0.516	1.48	-2	0.88	-0.122	0.363	-1.12
DNMT3B	Q9UBC3	0.47187	0.215853	0.852209	0.579706	0.161174	0.369784	0.924	0.835	0.927	0.939	0.884	0.95	0.551	0.972	-0.141	-0.422	-1.11	0.692	-0.205	0.346	-0.627	0.486
DNPEP	Q9ULA0	0.00352457	0.403254	0.268512	0.000861467	0.771666	0.000545038	0.792	0.904	0.888	0.76	0.933	0.597	2.69	-0.624	-0.838	3.32	-0.213	3.53	-2.39	0.308	0.932	1.15
DNTT	P04053	0.334743	0.593924	0.060349	0.653846	0.1492	0.297582	0.918	0.932	0.813	0.94	0.881	0.947	0.608	0.331	1.27	0.277	0.937	-0.659	-0.0566	0.551	0.221	-0.716
DNTTIP1	Q9H147	0.0172281	0.954708	0.0732516	0.0155716	0.06641	0.419724	0.853	0.955	0.825	0.876	0.843	0.952	-2.07	0.0425	-1.46	-2.11	-1.5	-0.614	1.2	-0.872	-0.914	0.586
DOCK10	Q96BY6	5.21926e-05	0.308643	0.00251087	1.41407e-05	0.000464716	0.0240069	0.408	0.879	0.452	0.315	0.273	0.89	2.05	-0.331	1.23	2.38	1.56	0.818	-1.31	0.735	1.07	-0.492
DOCK11	Q5JSL3	0.238809	0.159469	0.294751	0.0193874	0.0250099	0.886356	0.913	0.786	0.892	0.882	0.78	0.962	-2.27	2.75	-2	-5.02	-4.75	-0.266	1.89	-0.38	-3.13	1.62
DOCK2	Q92608	0.305312	0.185936	0.360838	0.0310356	0.654383	0.068404	0.917	0.812	0.899	0.892	0.929	0.919	-0.441	0.579	0.391	-1.02	-0.188	-0.831	0.573	0.132	-0.447	-0.258
DOCK3	Q8IZD9	0.621322	0.5925	0.0679005	0.96644	0.166955	0.156087	0.928	0.931	0.821	0.946	0.885	0.936	0.501	0.543	2.01	-0.0424	1.46	-1.51	0.262	0.763	0.219	-1.24
DOCK4	Q8N1I0	0.110722	0.645736	0.456562	0.0500884	0.239979	0.353669	0.898	0.936	0.907	0.902	0.899	0.949	-1.07	0.29	-0.474	-1.36	-0.765	-0.596	0.757	-0.314	-0.604	0.161
DOCK5	Q9H7D0	0.00979324	0.432394	0.477582	0.0403779	0.150343	0.00281085	0.834	0.91	0.909	0.898	0.881	0.776	-3.11	-0.804	0.726	-2.31	1.53	-3.84	2.31	-0.798	0.00671	-1.52
DOCK7	Q96N67	2.81018e-06	0.445993	0.0148221	1.29647e-06	0.00381908	8.30881e-05	0.112	0.912	0.695	0.0937	0.574	0.288	2.56	-0.221	0.814	2.78	1.03	1.74	-1.77	0.787	1.01	-0.0265
DOCK8	Q8NF50	0.0167953	0.831614	0.978928	0.0245375	0.852211	0.017604	0.852	0.949	0.931	0.887	0.936	0.879	3.01	0.231	0.0286	2.78	-0.202	2.99	-2.2	0.819	0.588	0.79
DOCK9	Q9BZ29	0.00576804	0.481429	0.00233898	0.0203394	0.00799232	0.600949	0.814	0.918	0.44	0.883	0.67	0.957	-1.98	-0.418	-2.29	-1.57	-1.88	0.309	0.811	-1.17	-0.756	1.12
DOK3	Q7L591	0.3329	0.737393	0.317315	0.202696	0.495586	0.0648133	0.918	0.943	0.895	0.924	0.921	0.918	1.38	-0.467	-1.42	1.84	-0.958	2.8	-1.51	-0.129	0.338	1.3
DOPEY2	Q9Y3R5	0.0904542	0.0245021	0.63951	0.461852	0.0106043	0.0399158	0.894	0.281	0.918	0.936	0.701	0.906	0.903	1.27	-0.233	-0.369	-1.51	1.14	-0.417	0.486	-0.787	0.719
DPM1	O60762	1.59518e-05	0.454922	0.000432774	6.64817e-06	0.000141677	0.0312108	0.259	0.914	0.227	0.226	0.149	0.898	2.31	-0.237	1.55	2.55	1.79	0.761	-1.41	0.907	1.14	-0.645
DPP4	P27487	0.0167704	0.29264	0.322212	0.00253928	0.946156	0.00284679	0.852	0.873	0.895	0.816	0.939	0.777	1.7	-0.663	-0.622	2.37	0.0414	2.33	-1.6	0.105	0.768	0.727
DPP7	Q9UHL4	0.609968	0.117566	0.145867	0.263838	0.895411	0.319008	0.928	0.725	0.862	0.928	0.937	0.948	-0.381	-1.24	-1.14	0.856	0.0976	0.759	-0.308	-0.69	0.548	0.45
DPP9	Q86TI2	0.334878	0.00491812	0.00328598	0.000943303	0.814954	0.000650345	0.918	0.0566	0.495	0.766	0.935	0.621	0.699	-2.46	-2.63	3.16	-0.166	3.33	-1.8	-1.1	1.36	1.53
DPY19L1	Q2PZI1	0.0179791	0.422068	0.845113	0.00427732	0.323714	0.0254686	0.854	0.908	0.927	0.837	0.908	0.892	-2.06	0.613	-0.147	-2.67	-0.76	-1.91	1.66	-0.399	-1.01	-0.252
DPYD	Q12882	0.000847761	0.675869	0.117019	0.000439756	0.0571526	0.0145289	0.706	0.939	0.851	0.714	0.835	0.871	2.59	-0.24	0.953	2.83	1.19	1.63	-1.76	0.825	1.07	-0.128
DPYSL5	Q9BPU6	0.740666	0.0824358	0.0278733	0.143443	0.539784	0.0501226	0.931	0.636	0.756	0.919	0.924	0.912	0.225	1.28	1.7	-1.05	0.421	-1.47	0.574	0.799	-0.476	-0.897
DSC1	Q08554	0.378184	0.00469122	0.543309	0.0229146	0.00165928	0.151432	0.92	0.0531	0.913	0.886	0.444	0.936	0.601	2.34	-0.41	-1.74	-2.75	1.01	0.0327	0.634	-1.71	1.04
DSCAML1	Q8TD84	0.994017	0.203977	0.0172206	0.206352	0.169127	0.0174521	0.936	0.827	0.711	0.925	0.886	0.879	0.00589	1.04	2.17	-1.03	1.13	-2.17	0.799	0.805	-0.235	-1.37
DSEL	Q8IZU8	0.0231339	0.0207712	0.156002	0.951773	0.258234	0.282197	0.862	0.246	0.865	0.946	0.901	0.946	3.28	3.36	1.89	-0.0764	-1.47	1.4	-1.15	2.13	-1.23	0.247
DSG1	Q02413	0.00886182	0.352011	0.809188	0.00173212	0.248744	0.0135987	0.831	0.892	0.926	0.798	0.9	0.869	-1.75	0.529	-0.135	-2.28	-0.664	-1.61	1.41	-0.338	-0.868	-0.204
DSG2	Q14126	0.0948375	0.026602	0.20677	0.472603	0.243347	0.633034	0.895	0.298	0.878	0.936	0.899	0.957	-1.9	-2.67	-1.39	0.77	1.28	-0.508	0.41	-1.49	1.18	-0.0987
DSG3	P32926	0.818203	0.727768	0.409217	0.565627	0.625855	0.298009	0.933	0.943	0.904	0.938	0.928	0.947	0.277	-0.42	-1.01	0.697	-0.59	1.29	-0.565	-0.288	0.132	0.721
DSP	P15924	0.0274904	0.306532	0.811985	0.166179	0.424364	0.0419302	0.867	0.878	0.926	0.922	0.917	0.907	-0.773	-0.324	-0.0735	-0.449	0.251	-0.7	0.481	-0.293	0.0315	-0.219
DST	Q03001	0.000829881	0.0690192	0.259774	4.72943e-05	0.00880899	0.00581609	0.704	0.586	0.887	0.482	0.681	0.826	-1.34	0.584	-0.343	-1.92	-0.927	-0.997	1.07	-0.275	-0.859	0.0684
DSTN	P60981	0.0299356	0.325236	0.25247	0.00503449	0.861197	0.00372238	0.869	0.884	0.886	0.843	0.936	0.797	1.63	-0.669	-0.785	2.3	-0.116	2.42	-1.59	0.044	0.713	0.829
DUS4L	O95620	0.145505	0.93458	0.126703	0.127246	0.110583	0.932516	0.904	0.954	0.855	0.918	0.868	0.963	-1.3	0.0695	-1.37	-1.37	-1.44	0.0717	0.65	-0.651	-0.721	0.722
DUT	P33316	0.98025	0.0193869	0.985255	0.0202609	0.0187591	0.965515	0.936	0.231	0.932	0.883	0.756	0.963	-0.0105	-1.14	0.00783	1.13	1.15	-0.0183	-0.276	-0.287	0.858	-0.295
DVL1	O14640	0.211255	0.762773	0.657361	0.3297	0.460491	0.102894	0.91	0.945	0.919	0.931	0.919	0.928	1.48	0.345	-0.509	1.14	-0.854	1.99	-1.15	0.33	-0.0149	0.839
DYM	Q7RTS9	0.501921	0.489268	0.272557	0.98347	0.0892184	0.0924098	0.925	0.919	0.889	0.946	0.858	0.926	-0.402	-0.414	0.67	0.0123	1.08	-1.07	0.366	-0.0367	0.378	-0.707
DYNC1H1	Q14204	0.0161146	0.925177	0.835785	0.0136354	0.763598	0.0233191	0.851	0.954	0.927	0.873	0.933	0.889	-1.7	0.0568	-0.125	-1.75	-0.182	-1.57	1.25	-0.441	-0.498	-0.316
DYNC1I2	Q13409	0.38803	0.317343	0.69505	0.883963	0.531355	0.628887	0.921	0.882	0.921	0.944	0.923	0.957	1.79	2.08	0.799	-0.296	-1.28	0.987	-0.619	1.17	-0.916	0.368
DYNC1LI1	Q9Y6G9	0.271594	0.966715	0.939239	0.288604	0.906126	0.242572	0.915	0.955	0.93	0.929	0.937	0.944	-0.719	-0.0265	0.0483	-0.692	0.0748	-0.767	0.544	-0.174	-0.148	-0.223
DYNC2H1	Q8NCM8	1.73536e-05	0.992743	0.000695504	1.71644e-05	0.000685612	0.0205295	0.267	0.957	0.277	0.342	0.32	0.885	-2.56	0.00317	-1.63	-2.56	-1.63	-0.931	1.51	-1.04	-1.05	0.581
DYRK1A	Q13627	0.000764396	0.00881736	0.482347	1.06101e-05	0.00257619	0.00244782	0.698	0.106	0.909	0.276	0.515	0.765	-1.53	1.04	-0.236	-2.57	-1.28	-1.29	1.35	-0.18	-1.22	0.0566
DYRK3	O43781	0.00748433	0.625942	0.0583004	0.017839	0.133915	0.261571	0.824	0.935	0.811	0.88	0.876	0.945	1.77	0.268	1.14	1.5	0.868	0.634	-0.976	0.793	0.525	-0.343
DZIP1	Q86YF9	0.000856873	0.183465	0.731469	0.000107477	0.104781	0.00149672	0.706	0.81	0.923	0.583	0.866	0.719	-4.02	1.24	-0.306	-5.26	-1.54	-3.71	3.25	-0.772	-2.01	-0.467
E2F3	O00716	0.296096	0.899883	0.262845	0.246187	0.315322	0.0446685	0.916	0.953	0.887	0.927	0.908	0.909	1.33	-0.156	-1.43	1.48	-1.27	2.76	-1.39	-0.0642	0.0915	1.37
E2F4	Q16254	0.017925	0.562478	0.0640545	0.00638099	0.0228517	0.476924	0.854	0.928	0.817	0.851	0.772	0.954	2.82	-0.599	2.08	3.42	2.68	0.739	-1.74	1.07	1.67	-1
EARS2	Q5JPH6	0.116254	0.758018	0.356213	0.191359	0.530215	0.47066	0.899	0.945	0.899	0.924	0.923	0.953	-4.44	-0.819	-2.5	-3.62	-1.68	-1.94	2.5	-1.94	-1.12	0.561
ECD	O95905	5.41931e-05	0.283785	0.00788339	1.36494e-05	0.00120946	0.00778819	0.413	0.87	0.621	0.311	0.391	0.842	-3.86	0.663	-1.93	-4.52	-2.59	-1.93	2.58	-1.28	-1.95	0.647
ECE2	P0DPD6	0.0101018	0.0266113	0.137631	0.588635	0.351962	0.15538	0.836	0.298	0.859	0.939	0.911	0.936	-2.36	-1.94	-1.21	-0.418	0.731	-1.15	0.981	-1.38	0.563	-0.168
ECHDC1	Q9NTX5	0.0816331	0.106976	0.530639	0.00393759	0.0357205	0.228346	0.892	0.703	0.912	0.834	0.806	0.943	-0.914	0.836	-0.307	-1.75	-1.14	-0.607	0.818	-0.0962	-0.933	0.211
ECM1	Q16610	0.0645189	0.689525	0.380591	0.0318768	0.213175	0.274733	0.887	0.94	0.901	0.893	0.894	0.946	-1.53	0.304	-0.679	-1.84	-0.983	-0.855	1.06	-0.477	-0.781	0.202
ECPAS	Q5VYK3	0.0734543	0.777065	0.426579	0.118691	0.602633	0.2703	0.89	0.946	0.905	0.916	0.927	0.945	-0.692	-0.101	-0.287	-0.591	-0.186	-0.404	0.422	-0.27	-0.169	0.0173
EDC4	Q6P2E9	0.000961999	0.408576	0.00779982	0.00390011	0.0346958	0.232133	0.715	0.905	0.619	0.833	0.804	0.943	2.58	0.487	1.86	2.09	1.38	0.718	-1.35	1.23	0.746	-0.63
EDF1	O60869	0.0917367	0.274957	0.259357	0.4956	0.0401743	0.0117964	0.895	0.866	0.887	0.937	0.813	0.862	-1.96	-1.22	1.26	-0.745	2.48	-3.22	1.48	-0.48	0.737	-1.74
EDIL3	O43854	0.0943873	0.850845	0.173236	0.129197	0.127815	0.00763668	0.895	0.95	0.87	0.918	0.874	0.841	-0.819	-0.0857	0.651	-0.733	0.736	-1.47	0.755	-0.0636	0.0222	-0.714
EDRF1	Q3B7T1	7.57223e-06	0.00576557	0.000209382	0.0007028	0.0599647	0.0236693	0.185	0.0686	0.154	0.747	0.837	0.89	-5.48	-2.31	-3.72	-3.17	-1.41	-1.77	2.61	-2.88	-0.567	0.84
EEA1	Q15075	0.106035	0.725525	0.0313485	0.187856	0.0582963	0.488211	0.898	0.943	0.765	0.923	0.836	0.954	1.2	0.244	1.69	0.955	1.44	-0.487	-0.417	0.782	0.538	-0.903
EEF1A1	P68104	0.00488342	0.443038	0.77738	0.00131404	0.622521	0.00300209	0.807	0.912	0.924	0.784	0.927	0.781	0.938	-0.21	-0.0763	1.15	0.133	1.01	-0.775	0.163	0.373	0.239
EEF1A1P5	Q5VTE0	0.00519767	0.446257	0.766425	0.00140662	0.636519	0.00311415	0.81	0.912	0.924	0.788	0.928	0.784	0.928	-0.208	-0.0801	1.14	0.128	1.01	-0.768	0.16	0.368	0.24
EEF1B2	P24534	0.00323764	0.799431	0.480384	0.00210588	0.647151	0.000989448	0.788	0.947	0.909	0.808	0.929	0.674	2.95	-0.202	-0.567	3.15	-0.365	3.52	-2.4	0.546	0.747	1.11
EEF1D	P29692	0.110978	0.495843	0.104777	0.323275	0.307911	0.972571	0.899	0.92	0.846	0.931	0.907	0.963	1.46	0.591	1.49	0.869	0.898	-0.0295	-0.575	0.885	0.294	-0.604
EEF1E1	O43324	0.057382	0.184458	0.266984	0.489771	0.808334	0.356596	0.885	0.811	0.888	0.936	0.934	0.949	2.4	1.59	1.31	0.803	-0.279	1.08	-1.07	1.33	-0.268	0.0113
EEF1G	P26641	0.0132402	0.936872	0.477632	0.011504	0.431841	0.0474777	0.845	0.954	0.909	0.868	0.917	0.91	-0.963	0.0262	-0.238	-0.989	-0.264	-0.725	0.669	-0.294	-0.32	-0.056
EEF2	P13639	0.00204798	0.555048	0.186207	0.000776211	0.438306	0.000233369	0.763	0.927	0.873	0.754	0.918	0.464	1.4	-0.208	-0.484	1.6	-0.275	1.88	-1.22	0.176	0.384	0.66
EEPD1	Q7L9B9	0.00088401	0.164544	6.0519e-05	0.0105003	0.000492026	0.0888575	0.709	0.792	0.0721	0.866	0.28	0.925	2.73	0.884	3.84	1.84	2.95	-1.11	-0.865	1.86	0.978	-1.98
EFCAB5	A4FU69	2.79479e-06	0.0177094	4.98763e-05	7.20319e-05	0.00316366	0.028967	0.111	0.213	0.0624	0.536	0.546	0.896	-4.96	-1.52	-3.59	-3.44	-2.07	-1.37	2.44	-2.52	-0.996	1.07
EFHD2	Q96C19	0.00288472	0.048833	0.0190085	0.129276	0.597301	0.294752	0.782	0.478	0.721	0.918	0.926	0.947	3.75	2.16	2.69	1.59	0.527	1.07	-1.6	2.15	-0.00945	-0.537
EFL1	Q7Z2Z2	0.351515	0.807608	0.778094	0.247606	0.969296	0.233702	0.919	0.948	0.924	0.927	0.939	0.943	1.6	-0.41	-0.475	2.01	-0.0647	2.08	-1.42	0.179	0.589	0.654
EFNB3	Q15768	0.0501124	0.099047	0.33678	0.693673	0.438753	0.253102	0.882	0.684	0.897	0.941	0.918	0.944	-1.11	-0.908	-0.504	-0.203	0.403	-0.606	0.48	-0.631	0.277	-0.126
EGFR	P00533	0.259384	0.90738	0.162549	0.307165	0.134662	0.021859	0.914	0.953	0.867	0.93	0.877	0.887	0.933	0.0932	-1.18	0.84	-1.27	2.11	-0.971	-0.0374	-0.131	1.14
EHBP1	Q8NDI1	0.219329	0.416218	0.0470841	0.0558129	0.0108502	0.365567	0.911	0.907	0.797	0.904	0.704	0.95	-1.18	0.766	-2.04	-1.95	-2.81	0.856	0.569	-0.614	-1.38	1.43
EHBP1L1	Q8N3D4	0.000250043	0.491211	0.480269	9.26953e-05	0.177862	0.000745798	0.597	0.919	0.909	0.566	0.888	0.639	2.15	-0.282	0.289	2.43	0.57	1.86	-1.61	0.54	0.822	0.251
EHD3	Q9NZN3	0.187746	0.844821	0.347183	0.137223	0.262353	0.678935	0.908	0.95	0.898	0.919	0.902	0.958	-1.22	0.174	-0.855	-1.4	-1.03	-0.37	0.748	-0.476	-0.65	0.378
EHD4	Q9H223	0.00615713	0.380701	0.198647	0.00135313	0.0443208	0.0658521	0.817	0.899	0.876	0.786	0.82	0.918	2.62	-0.7	1.05	3.32	1.75	1.57	-1.88	0.743	1.44	-0.307
EHHADH	Q08426	0.129163	0.431328	0.526622	0.0325492	0.170291	0.342901	0.901	0.91	0.912	0.893	0.886	0.949	-0.679	0.337	-0.27	-1.02	-0.607	-0.409	0.526	-0.153	-0.49	0.117
EHMT1	Q9H9B1	0.141393	0.959199	0.14274	0.153597	0.155046	0.995343	0.903	0.955	0.861	0.92	0.882	0.964	2	0.0658	1.99	1.93	1.92	0.0075	-0.985	1.01	0.948	-0.977
EHMT2	Q96KQ7	0.500371	0.961329	0.978368	0.530694	0.982949	0.517197	0.925	0.955	0.931	0.937	0.94	0.955	-0.491	-0.0349	-0.0195	-0.456	0.0154	-0.471	0.355	-0.136	-0.101	-0.117
EI24	O14681	1.56113e-05	0.540725	0.0030203	7.62437e-06	0.00108352	0.00364624	0.256	0.926	0.482	0.237	0.376	0.796	5.2	-0.433	2.64	5.64	3.07	2.56	-3.35	1.85	2.29	-0.788
EID2	Q8N6I1	0.789847	0.686689	0.922524	0.506356	0.617684	0.865334	0.932	0.94	0.93	0.937	0.927	0.962	-0.281	0.426	-0.102	-0.707	-0.528	-0.179	0.292	0.0107	-0.415	0.113
EIF2AK3	Q9NZJ5	0.0199301	0.62058	0.00378357	0.00823723	0.00163394	0.355038	0.858	0.934	0.517	0.859	0.441	0.949	1.62	-0.301	2.2	1.93	2.5	-0.572	-0.745	0.88	1.18	-1.32
EIF2B3	Q9NR50	0.424821	0.518194	0.806928	0.163624	0.378721	0.574233	0.922	0.923	0.926	0.921	0.913	0.956	1.15	-0.93	0.349	2.08	1.28	0.806	-1.01	0.143	1.07	-0.205
EIF2B4	Q9UI10	0.0390351	0.0566362	0.00330911	0.832427	0.128409	0.180624	0.876	0.525	0.496	0.944	0.875	0.939	1.18	1.07	1.89	0.108	0.824	-0.716	-0.143	1.04	-0.0344	-0.858
EIF2B5	Q13144	0.0795628	0.728369	0.125583	0.14245	0.0696944	0.00453192	0.892	0.943	0.855	0.919	0.846	0.81	-1.17	-0.215	1	-0.955	1.22	-2.17	1.07	-0.0954	0.119	-1.1
EIF2S3	P41091	0.250357	0.732573	0.00787239	0.146784	0.00433198	0.0645187	0.913	0.943	0.62	0.92	0.591	0.918	-0.991	0.286	-2.67	-1.28	-2.96	1.68	0.146	-0.845	-1.13	1.83
EIF3A	Q14152	0.660066	0.0303678	0.0873198	0.066052	0.549127	0.180564	0.929	0.327	0.836	0.907	0.924	0.939	0.534	2.96	2.23	-2.42	-0.73	-1.69	0.896	1.43	-1.53	-0.798
EIF3D	O15371	0.770724	0.654365	0.7217	0.464159	0.426917	0.947959	0.932	0.937	0.922	0.936	0.917	0.963	0.364	-0.561	0.446	0.925	1.01	-0.0814	-0.302	0.0622	0.623	-0.383
EIF3E	P60228	0.00126043	0.380925	0.37489	0.00570339	0.990558	0.00582224	0.733	0.899	0.901	0.847	0.94	0.826	-2.1	-0.437	-0.443	-1.66	-0.00579	-1.66	1.35	-0.745	-0.307	-0.302
EIF3F	O00303	0.347843	0.732178	0.0221874	0.210543	0.0408087	0.00409057	0.919	0.943	0.735	0.925	0.814	0.804	0.958	-0.342	-2.62	1.3	-2.28	3.58	-1.46	-0.501	-0.158	2.12
EIF3H	O15372	0.16917	0.234043	0.713469	0.0202205	0.130813	0.295924	0.906	0.846	0.922	0.883	0.875	0.947	1.33	-1.13	0.338	2.46	1.47	0.987	-1.19	0.133	1.27	-0.206
EIF3L	Q9Y262	0.00112005	0.308606	0.0117261	0.000223438	0.0743415	1.70082e-05	0.725	0.879	0.669	0.657	0.849	0.0904	3.12	-0.749	-2.14	3.87	-1.39	5.26	-3.06	0.0592	0.808	2.2
EIF3M	Q7L2H7	0.00063744	0.0626228	0.00343704	0.0202702	0.121101	0.316987	0.683	0.556	0.502	0.883	0.872	0.948	-3.85	-1.67	-3.01	-2.19	-1.35	-0.839	1.72	-2.13	-0.468	0.881
EIF4A1	P60842	1.13358e-05	0.132251	0.792687	8.48086e-05	0.201312	1.54633e-05	0.223	0.75	0.925	0.555	0.892	0.0843	3.68	0.763	0.126	2.91	-0.637	3.55	-2.53	1.14	0.378	1.02
EIF4A3	P38919	0.219008	0.58667	0.155015	0.0901282	0.061726	0.825895	0.911	0.931	0.865	0.912	0.839	0.961	1.1	-0.472	1.29	1.57	1.76	-0.19	-0.621	0.48	0.953	-0.811
EIF4B	P23588	0.000114589	0.677871	0.00263015	6.47925e-05	0.00131431	0.0636427	0.509	0.939	0.459	0.523	0.405	0.918	-3.86	0.274	-2.53	-4.13	-2.8	-1.33	2.33	-1.53	-1.8	0.998
EIF4G1	Q04637	0.826699	0.925132	0.157101	0.754719	0.134905	0.221454	0.933	0.954	0.866	0.942	0.877	0.942	-0.273	0.117	-1.86	-0.39	-1.97	1.58	-0.23	-0.503	-0.62	1.35
EIF4G2	P78344	0.0040136	0.74733	0.86904	0.00231665	0.874522	0.00302637	0.798	0.944	0.928	0.812	0.937	0.782	4.23	-0.38	-0.194	4.61	0.186	4.42	-3.32	0.914	1.29	1.11
EIF4G3	O43432	0.055174	0.427757	0.516559	0.0132215	0.164328	0.166183	0.884	0.909	0.911	0.872	0.885	0.937	-2.39	0.914	-0.744	-3.31	-1.66	-1.65	1.84	-0.556	-1.47	0.188
EIF5A	P63241	0.00469438	0.431448	0.285194	0.0192016	0.763839	0.0328101	0.805	0.91	0.891	0.882	0.933	0.9	3.09	0.704	0.97	2.39	0.265	2.12	-1.9	1.19	0.487	0.221
EIF5A2	Q9GZV4	0.00705368	0.42509	0.453084	0.0297046	0.960495	0.0272007	0.822	0.908	0.907	0.891	0.939	0.894	3.51	0.87	0.817	2.64	-0.0532	2.7	-2.21	1.3	0.43	0.483
EIF6	P56537	0.523056	0.779257	0.529981	0.716441	0.724545	0.991276	0.926	0.946	0.912	0.942	0.932	0.964	-0.623	-0.271	-0.612	-0.352	-0.341	-0.0106	0.246	-0.377	-0.105	0.236
ELAVL1	Q15717	0.00404317	0.79423	0.0809062	0.00258923	0.051448	0.110724	0.798	0.947	0.831	0.817	0.829	0.93	1.65	-0.12	0.868	1.77	0.988	0.783	-1.05	0.6	0.72	-0.268
ELF1	P32519	0.0626472	0.723717	0.244065	0.0335915	0.140047	0.413864	0.887	0.942	0.885	0.894	0.878	0.952	2.69	-0.469	1.59	3.16	2.06	1.1	-1.74	0.954	1.42	-0.639
ELFN1	P0C7U0	0.000287611	0.647409	0.524831	0.000147302	0.855173	0.000113887	0.612	0.937	0.912	0.617	0.936	0.341	-2.51	0.221	0.308	-2.73	0.0877	-2.82	2.02	-0.496	-0.716	-0.804
ELL	P55199	0.00084953	0.111814	0.966011	7.02675e-05	0.104123	0.000909381	0.706	0.713	0.931	0.533	0.865	0.664	2.96	-1.11	0.0278	4.07	1.14	2.93	-2.49	0.47	1.58	0.442
ELL2	O00472	0.0115537	0.308416	0.270406	0.00189977	0.0485818	0.0857016	0.84	0.879	0.889	0.803	0.825	0.924	2.05	-0.716	0.778	2.76	1.49	1.27	-1.52	0.528	1.24	-0.251
ELMO1	Q92556	0.00482373	0.028376	0.00218064	0.32773	0.162508	0.643355	0.806	0.312	0.429	0.931	0.884	0.958	1.39	0.991	1.58	0.4	0.585	-0.186	-0.401	0.99	-0.00154	-0.587
ELMO3	Q96BJ8	0.233274	0.184358	0.929848	0.878683	0.211386	0.266004	0.912	0.811	0.93	0.944	0.894	0.945	-0.626	-0.703	-0.0446	0.0773	0.659	-0.581	0.282	-0.343	0.36	-0.299
ELN	P15502	3.44125e-05	0.456957	0.0232951	9.34094e-05	0.0874377	0.00151065	0.352	0.914	0.74	0.567	0.857	0.72	-2.78	-0.31	-1.07	-2.47	-0.757	-1.71	1.74	-1.04	-0.73	0.0272
ELOA2	Q8IYF1	0.421794	0.36154	0.843405	0.102608	0.468751	0.322491	0.922	0.895	0.927	0.914	0.92	0.948	-0.386	0.44	0.0935	-0.826	-0.347	-0.479	0.423	0.037	-0.403	-0.0565
ELOVL1	Q9BW60	0.000147608	0.283025	0.00028136	3.33795e-05	5.94067e-05	0.658934	0.539	0.87	0.184	0.435	0.0831	0.958	2.03	-0.394	1.87	2.42	2.26	0.158	-1.15	0.876	1.27	-0.994
ELOVL7	A1L3X0	0.693244	0.245292	0.00927417	0.131606	0.00119638	0.0187311	0.93	0.852	0.641	0.918	0.389	0.881	0.232	-0.704	1.82	0.936	2.53	-1.59	0.106	0.338	1.04	-1.49
ELP1	O95163	0.731844	0.846686	0.852332	0.593779	0.994236	0.598683	0.931	0.95	0.927	0.939	0.94	0.957	0.219	-0.123	-0.119	0.342	0.0046	0.338	-0.225	-0.00576	0.118	0.113
EMD	P50402	0.000910825	0.785731	0.464837	0.0014163	0.641254	0.00310062	0.711	0.946	0.908	0.788	0.928	0.784	4.5	0.273	0.742	4.22	0.47	3.75	-3.12	1.38	1.11	0.636
EML1	O00423	0.202961	0.863655	0.708153	0.263177	0.586827	0.110782	0.91	0.951	0.922	0.928	0.926	0.93	-1.32	-0.17	0.372	-1.15	0.543	-1.69	1.04	-0.278	-0.108	-0.651
EML3	Q32P44	0.000460573	0.411499	0.00370458	0.000134462	0.000924865	0.218298	0.656	0.906	0.513	0.607	0.356	0.942	-3.88	0.659	-2.87	-4.54	-3.53	-1.01	2.36	-1.52	-2.18	1.35
EML5	Q05BV3	0.892341	0.678507	0.574478	0.584008	0.337294	0.668237	0.935	0.939	0.915	0.939	0.91	0.958	-0.179	0.549	-0.746	-0.727	-1.29	0.568	0.0846	-0.094	-0.643	0.652
EML6	Q6ZMW3	0.189625	0.565727	0.0142812	0.435686	0.039985	0.154075	0.908	0.929	0.691	0.935	0.813	0.936	-0.628	-0.265	-1.32	-0.363	-1.05	0.688	0.0757	-0.553	-0.287	0.764
ENO1	P06733	0.000752095	0.0758952	0.143111	0.0200445	0.00496181	7.75781e-05	0.696	0.613	0.861	0.883	0.61	0.277	1.94	0.813	-0.653	1.13	-1.47	2.6	-1.42	0.526	-0.287	1.18
ENSA	O43768	0.000446343	0.226676	0.245964	0.00342873	0.956777	0.00312575	0.653	0.842	0.885	0.828	0.939	0.784	4.11	1.04	0.998	3.06	-0.045	3.11	-2.57	1.54	0.494	0.539
ENTPD1	P49961	0.556874	0.790064	0.509584	0.398702	0.690269	0.225147	0.927	0.947	0.911	0.934	0.93	0.942	0.639	-0.288	-0.719	0.927	-0.431	1.36	-0.731	-0.0919	0.196	0.627
ENTPD2	Q9Y5L3	0.866578	0.57926	0.355504	0.473068	0.700966	0.280236	0.934	0.93	0.899	0.936	0.931	0.946	0.0746	-0.248	-0.419	0.322	-0.171	0.493	-0.223	-0.148	0.0998	0.271
ENTPD6	O75354	0.134915	0.243135	0.450945	0.708683	0.0699573	0.0362775	0.902	0.851	0.907	0.941	0.846	0.903	2.67	2.04	-1.29	0.632	-3.33	3.96	-1.81	0.854	-1.18	2.14
EOMES	O95936	0.201523	0.57783	0.323618	0.0803631	0.137289	0.749708	0.91	0.93	0.895	0.91	0.877	0.96	-0.678	0.286	-0.515	-0.964	-0.801	-0.163	0.451	-0.227	-0.513	0.288
EP300	Q09472	0.655569	0.122425	0.247191	0.248366	0.657831	0.459991	0.929	0.734	0.885	0.927	0.929	0.953	-0.444	-1.63	-1.19	1.18	0.441	0.743	-0.371	-0.815	0.813	0.372
EP400	Q96L91	0.000119118	0.283282	0.00361434	2.75783e-05	0.000590378	0.0482161	0.514	0.87	0.51	0.409	0.302	0.911	-2.61	0.494	-1.63	-3.1	-2.13	-0.977	1.67	-0.938	-1.43	0.696
EPB41	P11171	0.280968	0.102589	0.641821	0.527615	0.045787	0.136059	0.915	0.693	0.918	0.937	0.822	0.934	1.04	1.63	-0.437	-0.597	-2.07	1.48	-0.479	0.559	-1.08	0.996
EPB41L3	Q9Y2J2	0.234187	0.952545	0.746775	0.213914	0.79196	0.14082	0.912	0.955	0.923	0.925	0.934	0.934	1.24	-0.0597	-0.325	1.3	-0.265	1.56	-1.02	0.213	0.273	0.538
EPB41L4A	Q9HCS5	7.20541e-06	0.419265	0.000213578	1.87785e-05	0.000744517	0.021354	0.181	0.907	0.156	0.355	0.33	0.886	-2.76	-0.28	-1.86	-2.48	-1.58	-0.904	1.54	-1.22	-0.944	0.632
EPB41L4B	Q9H329	0.192625	0.165654	0.331841	0.923829	0.645551	0.714701	0.909	0.793	0.896	0.945	0.928	0.959	-0.99	-1.06	-0.723	0.0696	0.337	-0.267	0.297	-0.693	0.367	0.03
EPB42	P16452	0.365847	0.817709	0.723548	0.493783	0.901322	0.572835	0.92	0.948	0.922	0.937	0.937	0.956	-0.839	-0.21	-0.322	-0.629	-0.113	-0.516	0.496	-0.343	-0.133	-0.0203
EPC2	Q52LR7	0.0269456	0.669874	0.728618	0.0125742	0.444352	0.0498683	0.866	0.938	0.922	0.871	0.918	0.912	-1.65	0.281	-0.228	-1.93	-0.509	-1.42	1.25	-0.399	-0.679	-0.171
EPG5	Q9HCE0	0.793794	0.900298	0.689739	0.699705	0.601301	0.889518	0.932	0.953	0.921	0.941	0.927	0.962	-0.245	0.117	-0.376	-0.363	-0.493	0.13	0.12	-0.126	-0.243	0.25
EPHA2	P29317	0.958258	0.11675	0.918478	0.127299	0.0983713	0.877115	0.936	0.723	0.929	0.918	0.863	0.962	0.049	1.56	-0.0958	-1.51	-1.66	0.145	0.33	0.379	-1.18	0.475
EPHA3	P29320	0.000154583	0.969782	0.0303696	0.000146467	0.0283924	0.00784367	0.545	0.956	0.763	0.616	0.789	0.843	1.74	-0.0116	0.751	1.75	0.762	0.985	-1.12	0.619	0.63	-0.132
EPHA4	P54764	0.000154825	0.194899	0.015096	0.00122265	0.157485	0.0157522	0.545	0.82	0.697	0.78	0.883	0.875	-2.34	-0.56	-1.18	-1.78	-0.616	-1.17	1.32	-1.02	-0.459	0.156
EPHA5	P54756	0.907188	0.0929697	0.800326	0.113086	0.141623	0.891312	0.935	0.668	0.925	0.916	0.879	0.962	-0.0995	-1.54	-0.216	1.44	1.33	0.117	-0.365	-0.464	1.08	-0.248
EPHA8	P29322	0.705164	0.686202	0.100727	0.439182	0.194699	0.0524185	0.93	0.94	0.844	0.935	0.891	0.913	-0.255	0.272	1.18	-0.527	0.909	-1.44	0.555	0.3	0.0273	-0.882
EPM2A	B3EWF7	0.211215	0.505456	0.643126	0.0697892	0.835715	0.0994561	0.91	0.921	0.919	0.908	0.935	0.928	-0.967	0.5	0.346	-1.47	-0.154	-1.31	0.937	-0.0301	-0.53	-0.376
EPN1	Q9Y6I3	0.0239718	0.795581	0.638421	0.0380042	0.831493	0.0552748	0.863	0.947	0.918	0.896	0.935	0.914	-2.48	-0.249	-0.454	-2.23	-0.205	-2.03	1.68	-0.796	-0.547	-0.342
EPPK1	P58107	0.179875	0.486642	0.0176212	0.0553012	0.00509012	0.195914	0.908	0.919	0.713	0.904	0.613	0.94	-0.587	0.294	-1.15	-0.881	-1.45	0.564	0.226	-0.361	-0.655	0.79
EPRS	P07814	0.0045457	0.496745	0.337269	0.0152302	0.768712	0.0257392	0.804	0.92	0.897	0.876	0.933	0.892	1.31	0.255	0.364	1.05	0.109	0.942	-0.825	0.481	0.226	0.117
ERAP1	Q9NZ08	0.707123	0.285301	0.399362	0.160255	0.0718098	0.632462	0.931	0.87	0.903	0.921	0.847	0.957	-0.174	0.508	-0.397	-0.683	-0.905	0.222	0.159	-0.0156	-0.524	0.381
ERBB2	P04626	0.000225552	0.556996	0.00254599	9.71539e-05	0.000959073	0.145937	0.586	0.928	0.454	0.571	0.361	0.935	-2.67	0.293	-1.91	-2.97	-2.21	-0.76	1.6	-1.07	-1.37	0.84
ERBB3	P21860	0.206935	0.694269	0.603606	0.109607	0.368794	0.435604	0.91	0.94	0.917	0.915	0.912	0.952	1.93	-0.58	0.769	2.51	1.35	1.16	-1.4	0.531	1.11	-0.238
ERBB4	Q15303	0.0298183	0.350267	0.00236012	0.153544	0.0123775	0.167561	0.869	0.892	0.442	0.92	0.717	0.937	-1.28	-0.499	-2.04	-0.785	-1.54	0.757	0.328	-0.956	-0.457	1.08
ERBIN	Q96RT1	0.616239	0.0275578	0.292704	0.0669467	0.175277	0.566542	0.928	0.305	0.892	0.907	0.887	0.956	-0.918	-4.56	-1.97	3.64	2.59	1.05	-0.943	-1.86	2.7	0.109
ERCC2	P18074	0.0384955	0.240559	0.0545994	0.285696	0.377395	0.84263	0.875	0.85	0.807	0.929	0.913	0.961	1.49	0.781	1.36	0.706	0.578	0.128	-0.58	0.907	0.126	-0.452
ERCC6	Q03468	3.91843e-05	0.0984583	0.840233	0.000477355	0.0697669	3.03014e-05	0.369	0.683	0.927	0.72	0.846	0.143	-3.08	-0.819	0.0932	-2.26	0.912	-3.17	2.13	-0.952	-0.133	-1.04
ERFE	Q4G0M1	0.338094	0.947774	0.893844	0.369958	0.84241	0.279544	0.918	0.955	0.929	0.933	0.936	0.946	-1.93	-0.129	0.263	-1.8	0.392	-2.2	1.48	-0.45	-0.32	-0.713
ERGIC2	Q96RQ1	0.226169	0.295166	0.843928	0.0372718	0.220355	0.3025	0.912	0.874	0.927	0.896	0.896	0.947	0.769	-0.659	0.121	1.43	0.78	0.648	-0.711	0.0577	0.717	-0.0629
ERI2	A8K979	0.0430008	0.824733	0.333732	0.0290361	0.242005	0.224231	0.878	0.949	0.896	0.891	0.899	0.942	-3.51	0.345	-1.54	-3.85	-1.89	-1.97	2.33	-1.18	-1.52	0.366
ERLIN1	O75477	0.000127192	0.14368	0.037115	1.70203e-05	0.00247324	0.00506057	0.522	0.767	0.779	0.341	0.508	0.817	2.46	-0.656	0.992	3.12	1.65	1.47	-1.76	0.7	1.36	-0.292
ERLIN2	O94905	1.39617e-05	0.7109	0.00328917	2.18679e-05	0.00625492	0.00285269	0.245	0.942	0.495	0.377	0.64	0.777	5.72	0.283	2.83	5.43	2.54	2.89	-3.51	2.21	1.92	-0.62
ERMP1	Q7Z2K6	0.496956	0.283333	0.35833	0.0953483	0.867979	0.125867	0.925	0.87	0.899	0.913	0.936	0.932	0.81	-1.3	-1.11	2.11	0.196	1.92	-1.21	-0.399	0.902	0.706
ERN1	O75460	0.00552759	0.773732	0.0436228	0.00336274	0.0721053	0.000155601	0.812	0.946	0.791	0.828	0.847	0.395	2.25	-0.19	-1.48	2.44	-1.29	3.73	-2.11	0.145	0.335	1.63
ERO1A	Q96HE7	0.29277	0.100438	0.554239	0.0150362	0.0356601	0.629356	0.916	0.688	0.914	0.875	0.805	0.957	-1.41	2.3	-0.779	-3.71	-3.08	-0.634	1.44	0.0269	-2.27	0.806
ERVK-18	O42043	0.000109451	0.324781	0.00308272	2.88157e-05	0.000592699	0.0510438	0.504	0.884	0.485	0.415	0.303	0.912	-2.66	0.455	-1.69	-3.11	-2.14	-0.97	1.69	-0.973	-1.43	0.716
ERVK-6	Q9BXR3	0.413523	0.43844	0.142091	0.964119	0.450858	0.477215	0.922	0.911	0.861	0.946	0.918	0.954	0.998	0.944	1.86	0.054	0.917	-0.864	-0.047	0.951	0.00696	-0.911
ERVK-6.1	Q7LDI9	0.841335	0.906605	0.989313	0.751285	0.917217	0.830908	0.933	0.953	0.932	0.942	0.938	0.961	-0.473	0.277	0.0316	-0.75	-0.246	-0.505	0.432	-0.0411	-0.318	-0.0727
ERVK-9	P63128	9.32087e-06	0.878353	0.0122012	1.11228e-05	0.0160179	0.000481282	0.203	0.952	0.674	0.282	0.742	0.579	3.33	0.0648	1.25	3.26	1.19	2.07	-2.16	1.16	1.1	-0.0926
ESCO2	Q56NI9	0.79509	0.866615	0.693135	0.669915	0.819815	0.516123	0.933	0.951	0.921	0.941	0.935	0.955	0.257	-0.166	-0.392	0.424	-0.226	0.649	-0.333	-0.0752	0.0911	0.317
ESPN	B1AK53	0.626987	0.0890454	0.00997209	0.197841	0.231017	0.0237777	0.929	0.657	0.65	0.924	0.897	0.89	0.576	2.16	3.62	-1.58	1.46	-3.05	1.01	1.59	-0.569	-2.03
ESRP2	Q9H6T0	0.252792	0.00811173	0.328914	0.0010929	0.00147085	0.855593	0.914	0.0975	0.896	0.774	0.424	0.962	-0.75	2.02	-0.634	-2.77	-2.66	-0.116	0.91	0.16	-1.86	0.794
ESYT1	Q9BSJ8	0.0649543	0.402689	0.372092	0.259657	0.952976	0.283101	0.887	0.904	0.9	0.928	0.939	0.946	1.14	0.483	0.517	0.66	0.0335	0.627	-0.608	0.536	0.0527	0.0192
ESYT2	A0FGR8	0.647998	0.574987	0.554208	0.915412	0.260589	0.304109	0.929	0.93	0.914	0.945	0.901	0.947	0.301	0.371	-0.392	-0.0698	-0.763	0.693	-0.231	0.0702	-0.301	0.462
ETFA	P13804	0.977042	0.537554	0.038476	0.519289	0.11269	0.0365662	0.936	0.925	0.782	0.937	0.869	0.903	-0.0277	0.6	2.23	-0.628	1.63	-2.26	0.729	0.701	0.101	-1.53
EVI5L	Q96CN4	0.0624665	0.833746	0.0464575	0.0896338	0.0670389	0.865594	0.887	0.949	0.796	0.912	0.844	0.962	-0.987	-0.102	-1.07	-0.885	-0.967	0.082	0.448	-0.539	-0.438	0.529
EVPL	Q92817	0.000414609	0.129647	0.689996	4.30788e-05	0.0658571	0.00077306	0.646	0.746	0.921	0.47	0.843	0.644	3.54	-1.14	0.284	4.69	1.43	3.26	-2.87	0.672	1.81	0.387
EWSR1	Q01844	0.00015362	0.167933	0.904825	0.00141428	0.138497	0.000129667	0.544	0.795	0.929	0.788	0.878	0.364	3	0.766	-0.0633	2.23	-0.829	3.06	-2.07	0.925	0.159	0.988
EXD2	Q9NVH0	0.246223	0.221181	0.155813	0.943376	0.823353	0.768827	0.913	0.838	0.865	0.945	0.935	0.96	-1.18	-1.25	-1.47	0.0699	-0.22	0.29	0.205	-0.976	0.275	0.495
EXOC1	Q9NV70	0.623765	0.931308	0.321249	0.685028	0.283968	0.151866	0.928	0.954	0.895	0.941	0.904	0.936	0.462	0.0807	-0.952	0.381	-1.03	1.41	-0.564	-0.102	-0.183	0.849
EXOC2	Q96KP1	0.452244	0.127781	0.208566	0.0343466	0.0129831	0.587237	0.923	0.743	0.878	0.894	0.722	0.956	0.907	-1.92	1.56	2.83	3.48	-0.651	-0.772	0.135	2.06	-1.42
EXOC3	O60645	9.44408e-05	0.903115	0.00523185	7.99517e-05	0.00423758	0.024532	0.485	0.953	0.565	0.548	0.588	0.891	-1.92	0.0388	-1.1	-1.95	-1.14	-0.819	1.17	-0.744	-0.782	0.354
EXOC4	Q96A65	0.171554	0.143854	0.896802	0.01183	0.116245	0.210123	0.907	0.767	0.929	0.869	0.87	0.941	-1.89	2.03	-0.171	-3.92	-2.2	-1.72	1.88	-0.00659	-2.04	0.164
EXOC5	O00471	0.0693616	0.640703	0.132483	0.0304195	0.0597935	0.702263	0.889	0.936	0.858	0.892	0.837	0.959	0.652	-0.155	0.526	0.807	0.68	0.126	-0.396	0.256	0.411	-0.27
EXOC6	Q8TAG9	0.046825	0.25444	0.636015	0.00581845	0.120128	0.106268	0.88	0.857	0.918	0.848	0.872	0.929	0.978	-0.523	0.211	1.5	0.734	0.766	-0.811	0.167	0.689	-0.0446
EXOC7	Q9UPT5	0.00181395	0.575465	0.801683	0.000726436	0.754929	0.0011996	0.756	0.93	0.925	0.749	0.933	0.696	-2.29	0.317	0.141	-2.6	-0.176	-2.43	1.83	-0.457	-0.774	-0.598
EXOC8	Q8IYI6	0.000948723	0.958568	0.0124587	0.00103141	0.0136628	0.151282	0.714	0.955	0.676	0.771	0.727	0.936	-1.68	-0.0196	-1.11	-1.66	-1.09	-0.571	0.979	-0.704	-0.684	0.409
EXOG	Q9Y2C4	0.231242	0.583116	0.781643	0.094903	0.78347	0.149684	0.912	0.931	0.925	0.913	0.934	0.935	1.03	-0.458	-0.23	1.49	0.228	1.26	-0.944	0.0851	0.543	0.315
EXPH5	Q8NEV8	0.09486	0.70188	0.245998	0.0488645	0.421847	0.011471	0.895	0.941	0.885	0.901	0.916	0.861	-0.918	0.197	0.614	-1.11	0.418	-1.53	0.891	-0.0269	-0.223	-0.641
EXTL3	O43909	0.000856089	0.879821	0.815446	0.000673675	0.701289	0.00124791	0.706	0.952	0.926	0.744	0.931	0.7	4.82	-0.161	0.249	4.98	0.41	4.57	-3.59	1.23	1.39	0.978
EYS	Q5T1H1	6.02622e-05	0.45194	0.0603554	2.26824e-05	0.0156328	0.00126423	0.427	0.913	0.813	0.382	0.74	0.702	2.18	-0.262	0.706	2.44	0.968	1.47	-1.52	0.655	0.917	-0.051
F11	P03951	0.0493396	0.181605	0.623818	0.00418192	0.375089	0.0205754	0.881	0.809	0.918	0.836	0.913	0.885	2.14	-1.37	-0.485	3.51	0.889	2.62	-2.07	0.0693	1.44	0.554
F8	P00451	0.330415	0.742648	0.27837	0.203217	0.168358	0.904572	0.918	0.944	0.89	0.924	0.886	0.962	-1.15	0.379	-1.29	-1.53	-1.66	0.138	0.634	-0.514	-0.893	0.772
FAAH	O00519	0.0451331	0.752092	0.0506085	0.0782938	0.0875135	0.948029	0.879	0.944	0.802	0.91	0.857	0.963	1.57	0.224	1.53	1.35	1.3	0.0461	-0.742	0.831	0.607	-0.696
FADS1	O60427	0.8823	0.404689	0.706012	0.489232	0.23659	0.60092	0.934	0.904	0.921	0.936	0.898	0.957	-0.0954	-0.546	0.244	0.451	0.79	-0.339	-0.00405	-0.0995	0.447	-0.343
FADS2	O95864	0.000121417	0.257296	0.00100557	2.58468e-05	0.000169174	0.179902	0.516	0.858	0.32	0.4	0.163	0.939	1.83	-0.368	1.39	2.2	1.76	0.441	-1.12	0.713	1.08	-0.677
FAF2	Q96CS3	0.841412	0.57472	0.231669	0.715789	0.504501	0.310843	0.933	0.93	0.882	0.942	0.922	0.947	0.141	0.397	0.87	-0.256	0.474	-0.73	0.211	0.352	-0.0449	-0.518
FAM105A	Q9NUU6	0.00132898	0.116848	0.140801	0.000106417	0.909712	0.000124684	0.737	0.723	0.861	0.581	0.938	0.357	1.74	-0.681	-0.635	2.42	0.0463	2.37	-1.63	0.105	0.786	0.74
FAM117B	Q6P1L5	0.001034	0.00541234	0.00596032	0.335783	0.955851	0.310603	0.72	0.0637	0.583	0.931	0.939	0.947	4.19	3.25	3.2	0.937	-0.0526	0.989	-1.53	2.66	-0.592	-0.54
FAM120AOS	Q5T036	0.181502	0.840143	0.181705	0.131177	0.13133	0.999432	0.908	0.95	0.872	0.918	0.876	0.964	2.63	-0.379	2.62	3	3	0.00134	-1.41	1.22	1.6	-1.41
FAM120C	Q9NX05	0.903705	0.0716284	0.87054	0.0580721	0.0946357	0.776768	0.935	0.596	0.928	0.904	0.861	0.96	-0.0745	1.21	0.1	-1.28	-1.11	-0.175	0.383	0.308	-0.899	0.208
FAM122A	Q96E09	0.436941	0.493632	0.314801	0.923015	0.735587	0.809042	0.923	0.92	0.894	0.945	0.932	0.961	-0.78	-0.685	-1.02	-0.0955	-0.335	0.239	0.159	-0.621	0.0636	0.398
FAM122C	Q6P4D5	0.0104735	0.569873	0.848256	0.00385083	0.70395	0.007472	0.837	0.929	0.927	0.833	0.931	0.84	-2.4	0.451	0.151	-2.85	-0.3	-2.55	1.95	-0.45	-0.901	-0.6
FAM129A	Q9BZQ8	0.542676	0.393867	0.0636323	0.799808	0.261511	0.177302	0.926	0.902	0.817	0.943	0.901	0.938	0.416	0.587	1.37	-0.172	0.784	-0.956	0.178	0.594	0.00626	-0.778
FAM131B	Q86XD5	0.983453	0.131398	0.0421948	0.126996	0.51185	0.0406785	0.936	0.749	0.789	0.917	0.922	0.906	-0.0108	0.836	1.18	-0.847	0.347	-1.19	0.513	0.502	-0.334	-0.681
FAM133A	Q8N9E0	0.0914556	0.566969	0.0117716	0.0334517	0.00428143	0.259597	0.895	0.929	0.67	0.894	0.59	0.945	-1.26	0.4	-2.07	-1.66	-2.47	0.808	0.528	-0.732	-1.13	1.34
FAM133B	Q5BKY9	0.116055	0.558643	0.717474	0.0420445	0.35126	0.207814	0.899	0.928	0.922	0.898	0.911	0.941	-1.04	0.368	-0.226	-1.41	-0.594	-0.817	0.818	-0.226	-0.593	0.000659
FAM13A	O94988	0.74921	0.825962	0.232312	0.591454	0.164981	0.368352	0.932	0.949	0.883	0.939	0.885	0.95	0.279	-0.192	1.08	0.471	1.27	-0.799	0.0124	0.291	0.483	-0.787
FAM149A	A5PLN7	0.027436	0.179518	0.0112167	0.285339	0.130709	0.617302	0.867	0.807	0.664	0.929	0.875	0.957	-2.94	-1.65	-3.54	-1.29	-1.88	0.591	0.912	-2.03	-0.381	1.5
FAM155A	B1AL88	0.0972321	0.353617	0.0467115	0.018445	0.0086865	0.67261	0.896	0.893	0.796	0.881	0.679	0.958	1.29	-0.689	1.6	1.98	2.29	-0.309	-0.742	0.552	1.24	-1.05
FAM160B1	Q5W0V3	0.885158	0.348052	0.373445	0.422597	0.958939	0.451609	0.934	0.891	0.9	0.934	0.939	0.953	-0.0508	-0.337	-0.319	0.287	0.0181	0.269	-0.126	-0.177	0.161	0.142
FAM162A	Q96A26	0.342175	0.563413	0.234903	0.141411	0.520872	0.0468453	0.919	0.928	0.883	0.919	0.923	0.91	-1.08	0.648	1.37	-1.73	0.722	-2.45	1.32	0.234	-0.414	-1.14
FAM168B	A1KXE4	0.453846	0.129095	0.0807481	0.403351	0.780308	0.27309	0.923	0.745	0.831	0.934	0.934	0.945	-0.802	-1.7	-1.99	0.897	-0.295	1.19	-0.322	-1.12	0.575	0.87
FAM171A1	Q5VUB5	0.114063	0.819326	0.934654	0.07748	0.756588	0.130615	0.899	0.948	0.93	0.91	0.933	0.933	-1.76	0.239	-0.0858	-2	-0.325	-1.68	1.36	-0.402	-0.641	-0.316
FAM173A	Q9BQD7	0.129935	0.371589	0.279573	0.492494	0.839936	0.624533	0.902	0.897	0.89	0.937	0.935	0.957	-1.78	-1.01	-1.23	-0.769	-0.224	-0.545	0.773	-1.01	0.00417	0.228
FAM180A	Q6UWF9	0.0176933	0.307123	0.924177	0.110696	0.35097	0.0209625	0.854	0.878	0.93	0.915	0.911	0.885	-1.84	-0.702	-0.0637	-1.14	0.638	-1.78	1.19	-0.652	0.05	-0.588
FAM181B	A6NEQ2	0.720002	0.00785275	0.245169	0.01484	0.0659432	0.407249	0.931	0.0943	0.885	0.875	0.843	0.951	-0.264	-2.35	-0.882	2.09	1.47	0.618	-0.611	-0.875	1.48	0.00711
FAM186A	A6NE01	0.181715	0.734502	0.377918	0.303182	0.232069	0.0396987	0.908	0.943	0.901	0.93	0.897	0.905	-1.81	-0.441	1.17	-1.37	1.61	-2.98	1.54	-0.272	0.169	-1.44
FAM186B	Q8IYM0	0.0209435	0.891228	0.687922	0.02672	0.790217	0.042851	0.859	0.952	0.921	0.889	0.934	0.908	-2.81	-0.145	-0.426	-2.66	-0.282	-2.38	1.96	-0.844	-0.7	-0.418
FAM193A	P78312	0.00197811	0.517029	0.201107	0.000683816	0.0682176	0.0201019	0.761	0.923	0.877	0.745	0.845	0.884	-2.3	0.375	-0.763	-2.67	-1.14	-1.53	1.63	-0.671	-1.05	0.0917
FAM196A	Q6ZSG2	0.8949	0.676371	0.0772966	0.584199	0.155454	0.0615208	0.935	0.939	0.829	0.939	0.882	0.917	-0.209	0.663	3.03	-0.872	2.37	-3.24	1.08	0.871	0.208	-2.16
FAM198B	Q6UWH4	0.169284	0.220577	0.0361347	0.0188759	0.00382914	0.373661	0.906	0.838	0.777	0.881	0.574	0.95	0.66	-0.583	1.08	1.24	1.66	-0.416	-0.372	0.288	0.871	-0.788
FAM208A	Q9UK61	0.00115627	0.971576	0.125729	0.0012252	0.133307	0.0189592	0.728	0.956	0.855	0.78	0.876	0.882	-2.25	-0.0185	-0.843	-2.23	-0.825	-1.41	1.47	-0.778	-0.76	0.0653
FAM208B	Q5VWN6	5.06685e-05	0.00756274	0.493111	1.32614e-06	0.00229189	0.000130163	0.404	0.0906	0.91	0.095	0.496	0.364	2.6	-1.3	0.278	3.9	1.58	2.32	-2.2	0.395	1.69	0.117
FAM210A	Q96ND0	0.729701	0.853329	0.0221693	0.597594	0.0308113	0.0119671	0.931	0.95	0.735	0.939	0.795	0.863	-0.473	0.253	3.58	-0.726	3.33	-4.06	1.31	0.841	0.588	-2.74
FAM227A	F5H4B4	0.000154848	0.125259	0.626535	1.81889e-05	0.0543849	0.000316861	0.545	0.739	0.918	0.351	0.832	0.515	2.54	-0.731	0.22	3.27	0.951	2.32	-2.03	0.507	1.24	0.287
FAM25G	B3EWG6	0.863805	0.287337	0.841964	0.36575	0.213341	0.711412	0.934	0.871	0.927	0.933	0.894	0.959	0.156	0.996	-0.182	-0.84	-1.18	0.338	0.0866	0.243	-0.754	0.424
FAM35A	Q86V20	0.190503	0.866356	0.119174	0.246464	0.0898378	0.010861	0.909	0.951	0.852	0.927	0.858	0.859	-2.41	-0.297	2.93	-2.12	3.22	-5.34	2.47	0.054	0.351	-2.87
FAM43B	Q6ZT52	0.0181608	0.855545	0.616974	0.025122	0.74875	0.0443846	0.855	0.95	0.917	0.888	0.932	0.909	4.24	0.282	0.78	3.96	0.498	3.46	-2.92	1.33	1.04	0.546
FAM57A	Q8TBR7	0.0648793	0.480272	0.0112509	0.210958	0.00323656	0.000394534	0.887	0.918	0.664	0.925	0.549	0.549	-0.969	-0.343	1.44	-0.626	1.79	-2.41	1	0.033	0.377	-1.41
FAM71E2	Q8N5Q1	0.969584	0.968022	0.0321387	0.998437	0.0299304	0.0300348	0.936	0.956	0.768	0.946	0.793	0.897	-0.033	-0.0347	2.09	0.0017	2.13	-2.12	0.539	0.506	0.54	-1.59
FAM81B	Q96LP2	0.405787	0.965112	0.0578528	0.382807	0.053599	0.233019	0.921	0.955	0.811	0.933	0.831	0.943	0.625	-0.0323	1.54	0.658	1.57	-0.914	-0.0922	0.533	0.565	-1.01
FAM83C	Q9BQN1	0.156095	0.427695	0.42141	0.496761	0.990928	0.503745	0.905	0.909	0.905	0.937	0.94	0.954	-1.93	-1.04	-1.05	-0.886	-0.0147	-0.872	0.921	-1	0.0345	0.0491
FAM83H	Q6ZRV2	0.00152848	0.526379	0.0056641	0.00450624	0.0175342	0.446914	0.746	0.924	0.576	0.839	0.75	0.953	2.75	0.422	2.24	2.33	1.82	0.509	-1.4	1.35	0.931	-0.888
FAM90A1	Q86YD7	0.568789	0.46544	0.00483949	0.86879	0.0178258	0.0132843	0.927	0.915	0.553	0.944	0.752	0.868	-0.297	-0.382	-1.8	0.0854	-1.42	1.5	-0.323	-0.62	-0.238	1.18
FAM96B	Q9Y3D0	0.0865044	0.602663	0.592317	0.203516	0.300712	0.0337586	0.894	0.932	0.916	0.924	0.906	0.901	-1.87	-0.529	0.545	-1.34	1.07	-2.41	1.4	-0.463	0.0663	-1.01
FANCF	Q9NPI8	0.909125	0.0362442	0.0121524	0.0443414	0.542672	0.014885	0.935	0.383	0.673	0.899	0.924	0.872	0.0945	1.94	2.45	-1.85	0.509	-2.36	1.03	1.12	-0.821	-1.33
FANCI	Q9NVI1	0.430608	0.551667	0.0613457	0.180758	0.0212269	0.228933	0.922	0.927	0.814	0.923	0.766	0.943	-0.447	0.335	-1.14	-0.783	-1.48	0.697	0.133	-0.314	-0.649	0.83
FANCM	Q8IYD8	0.223079	0.15726	0.00658247	0.017618	0.0906188	0.000790479	0.911	0.784	0.597	0.879	0.859	0.646	0.667	-0.784	-1.74	1.45	-0.96	2.41	-1.13	-0.466	0.319	1.28
FAR1	Q8WVX9	9.6051e-06	0.424766	0.0292939	3.91705e-06	0.00695034	0.00023862	0.206	0.908	0.76	0.181	0.653	0.468	2.84	-0.294	0.895	3.13	1.19	1.94	-1.98	0.86	1.15	-0.0353
FAR2	Q96K12	0.65822	0.0210595	0.10818	0.0463311	0.00109858	0.0504128	0.929	0.249	0.847	0.9	0.378	0.912	-0.24	-1.43	0.927	1.19	2.36	-1.17	0.0535	-0.186	1.25	-1.11
FARP2	O94887	0.376975	0.118844	0.916144	0.4541	0.141282	0.433299	0.92	0.727	0.929	0.935	0.879	0.952	-1.65	-3.04	-0.193	1.39	2.85	-1.46	0.43	-1.22	1.82	-1.03
FARSA	Q9Y285	0.00565643	0.503318	0.913904	0.00178587	0.439378	0.0068326	0.813	0.921	0.929	0.8	0.918	0.835	2.82	-0.561	0.0897	3.38	0.651	2.73	-2.23	0.587	1.15	0.497
FARSB	Q9NSD9	0.534403	0.50484	0.130141	0.962475	0.362017	0.339285	0.926	0.921	0.857	0.946	0.912	0.949	0.685	0.736	1.75	-0.0513	1.02	-1.07	0.109	0.793	0.0572	-0.959
FASN	P49327	0.0216251	0.478344	0.418706	0.00607003	0.917076	0.00506368	0.86	0.917	0.904	0.849	0.938	0.818	0.949	-0.258	-0.295	1.21	-0.0374	1.24	-0.85	0.0987	0.357	0.394
FASTKD1	Q53R41	0.0248895	0.915671	0.499537	0.0300486	0.437166	0.00741022	0.864	0.953	0.91	0.892	0.917	0.84	-1.62	-0.0672	0.433	-1.56	0.501	-2.06	1.31	-0.315	-0.247	-0.748
FASTKD5	Q7L8L6	0.0550272	0.950142	0.269261	0.0613625	0.294883	0.342238	0.884	0.955	0.888	0.905	0.905	0.949	1.52	0.0451	0.821	1.48	0.776	0.7	-0.924	0.597	0.552	-0.224
FAT1	Q14517	0.00277554	0.968501	0.100025	0.00259611	0.0935756	0.0614391	0.78	0.956	0.843	0.817	0.86	0.917	-1.5	0.0155	-0.694	-1.52	-0.709	-0.806	0.955	-0.544	-0.56	0.149
FAT2	Q9NYQ8	0.383432	0.0111062	0.0763896	0.0536997	0.288704	0.31381	0.92	0.133	0.828	0.903	0.905	0.948	0.673	2.28	1.46	-1.61	-0.827	-0.783	0.43	1.1	-1.18	-0.353
FAT3	Q8TDW7	0.693649	0.335131	0.314534	0.557668	0.96402	0.528581	0.93	0.887	0.894	0.938	0.939	0.955	-0.24	-0.6	-0.627	0.36	-0.0274	0.387	-0.127	-0.367	0.233	0.26
FAT4	Q6V0I7	0.638469	0.797334	0.64007	0.829772	0.831542	0.998183	0.929	0.947	0.918	0.944	0.935	0.964	0.759	0.413	0.755	0.346	0.342	0.00366	-0.277	0.482	0.0687	-0.273
FAU	P62861	0.0910664	0.256184	0.00807829	0.522731	0.0644292	0.188352	0.895	0.858	0.624	0.937	0.841	0.939	0.818	0.528	1.44	0.29	0.909	-0.618	-0.123	0.695	0.168	-0.741
FBXL17	Q9UF56	0.0016877	0.191588	0.0131751	0.000202204	0.00126996	0.249534	0.752	0.817	0.682	0.648	0.399	0.944	-1.55	0.513	-1.1	-2.06	-1.61	-0.448	1.01	-0.533	-1.05	0.565
FBXL6	Q8N531	0.988468	0.106391	0.0243443	0.103844	0.40589	0.0237259	0.936	0.702	0.744	0.914	0.915	0.89	-0.0142	1.69	2.52	-1.71	0.83	-2.54	1.07	1.05	-0.643	-1.47
FBXO10	Q9UK96	0.628895	0.10181	0.137675	0.222558	0.855597	0.291614	0.929	0.691	0.859	0.926	0.936	0.946	-0.2	-0.723	-0.648	0.522	0.0751	0.447	-0.192	-0.393	0.33	0.255
FBXO11	Q86XK2	0.0713929	0.906112	0.594893	0.0581867	0.677577	0.0278551	0.89	0.953	0.916	0.904	0.93	0.895	1.52	-0.0913	-0.415	1.61	-0.323	1.93	-1.27	0.253	0.344	0.668
FBXO24	O75426	0.025149	0.527508	0.733535	0.00810027	0.338522	0.0460483	0.864	0.924	0.923	0.858	0.91	0.91	-1.3	0.324	-0.173	-1.62	-0.497	-1.12	1.01	-0.287	-0.61	-0.113
FBXO28	Q9NVF7	4.59095e-05	0.501091	0.00550928	0.000114974	0.0183194	0.00893938	0.391	0.921	0.572	0.59	0.754	0.849	-2.66	-0.277	-1.39	-2.39	-1.11	-1.28	1.58	-1.08	-0.805	0.306
FBXO38	Q6PIJ6	0.123499	0.707578	0.0796046	0.224674	0.149159	0.794522	0.901	0.941	0.83	0.926	0.881	0.961	-1.37	-0.315	-1.59	-1.06	-1.28	0.219	0.553	-0.82	-0.504	0.771
FBXO41	Q8TF61	0.785926	0.653053	0.786456	0.857489	0.856946	0.999447	0.932	0.937	0.925	0.944	0.936	0.964	0.55	0.914	0.549	-0.363	-0.365	0.0014	-0.0471	0.503	-0.41	-0.0456
FCHSD1	Q86WN1	0.00189917	0.720755	0.0147218	0.00347982	0.0278752	0.252768	0.759	0.942	0.694	0.829	0.788	0.944	3.23	0.287	2.28	2.94	2	0.946	-1.78	1.45	1.16	-0.834
FDFT1	P37268	0.000640454	0.308829	0.0127845	0.00356515	0.0807493	0.0981051	0.684	0.879	0.679	0.83	0.853	0.927	-2.29	-0.509	-1.43	-1.78	-0.92	-0.864	1.24	-1.06	-0.549	0.371
FDX1	P10109	0.0552193	0.509259	0.326032	0.169435	0.73517	0.284096	0.884	0.922	0.896	0.922	0.932	0.946	3.66	1.16	1.75	2.51	0.589	1.92	-2.02	1.64	0.484	-0.105
FECH	P22830	0.467891	0.0291431	0.00536642	0.104792	0.349592	0.0196736	0.924	0.317	0.568	0.914	0.911	0.883	0.7	2.35	3.26	-1.65	0.909	-2.56	0.878	1.58	-0.773	-1.68
FER1L4	A9Z1Z3	0.0936535	0.633105	0.122512	0.0407261	0.0540035	0.872517	0.895	0.935	0.854	0.898	0.832	0.962	-1.4	0.373	-1.27	-1.77	-1.65	-0.125	0.824	-0.575	-0.948	0.699
FER1L5	A0AVI2	0.0116039	0.788834	0.500825	0.0186969	0.681144	0.03893	0.84	0.947	0.91	0.881	0.93	0.905	-4.24	-0.38	-0.966	-3.86	-0.585	-3.27	2.84	-1.4	-1.02	-0.431
FEZF2	Q8TBJ5	0.798017	0.489045	0.88202	0.349506	0.404334	0.914142	0.933	0.919	0.928	0.932	0.915	0.962	-0.385	1.05	-0.223	-1.44	-1.27	-0.162	0.496	0.111	-0.94	0.334
FGD2	Q7Z6J4	0.000226489	0.841629	0.00724424	0.000169453	0.0051094	0.0524419	0.587	0.95	0.61	0.631	0.614	0.913	2.05	-0.0759	1.24	2.12	1.31	0.811	-1.25	0.802	0.877	-0.434
FGD6	Q6ZV73	0.136712	0.443427	0.00039165	0.035955	0.000125569	0.00513849	0.903	0.912	0.217	0.895	0.139	0.818	0.837	-0.413	2.67	1.25	3.08	-1.83	-0.0631	0.773	1.19	-1.9
FGF14	Q92915	0.00114201	0.409402	0.0133148	0.000308543	0.00307758	0.171262	0.727	0.905	0.683	0.686	0.542	0.938	-2.08	0.403	-1.4	-2.49	-1.8	-0.688	1.32	-0.77	-1.17	0.627
FHDC1	Q9C0D6	0.485351	0.310473	0.341881	0.73851	0.0652354	0.115263	0.924	0.88	0.897	0.942	0.842	0.93	0.575	0.848	-0.792	-0.273	-1.64	1.37	-0.417	0.158	-0.69	0.949
FHL1	Q13642	0.00196683	0.279983	0.0362067	0.0135063	0.233163	0.117487	0.761	0.868	0.777	0.873	0.898	0.931	2.16	0.6	1.27	1.56	0.666	0.898	-1.16	1.01	0.408	-0.258
FHL3	Q13643	9.80312e-05	0.14783	0.141005	1.39046e-05	0.976756	1.34337e-05	0.49	0.772	0.861	0.313	0.939	0.0756	3.1	-0.791	-0.806	3.89	-0.0151	3.91	-2.72	0.376	1.17	1.18
FHOD1	Q9Y613	0.290339	0.174586	0.594218	0.738061	0.0715947	0.126123	0.916	0.802	0.916	0.942	0.847	0.932	-2.09	-2.74	1.03	0.645	3.77	-3.12	1.14	-0.949	1.79	-1.98
FHOD3	Q2V2M9	0.037795	0.496853	0.538328	0.0111362	0.208797	0.110586	0.875	0.92	0.913	0.868	0.894	0.93	-1.69	0.499	-0.451	-2.19	-0.951	-1.24	1.28	-0.41	-0.909	0.0411
FIG4	Q92562	0.204705	0.33356	0.0194812	0.741108	0.00342654	0.00195794	0.91	0.887	0.723	0.942	0.558	0.745	-0.807	-0.605	1.65	-0.202	2.25	-2.46	0.866	0.059	0.664	-1.59
FILIP1	Q7Z7B0	0.520082	0.94086	0.145711	0.567957	0.164182	0.384675	0.925	0.954	0.862	0.938	0.885	0.951	-0.568	-0.0648	-1.34	-0.503	-1.28	0.774	0.0742	-0.494	-0.429	0.848
FILIP1L	Q4L180	0.0131276	0.137247	0.160945	0.000903404	0.0104698	0.168582	0.845	0.758	0.867	0.763	0.7	0.938	-1.5	0.806	-0.756	-2.3	-1.56	-0.741	1.13	-0.361	-1.17	0.394
FKBP11	Q9NYL4	4.75332e-05	0.433631	0.26666	0.000140267	0.726373	0.000232714	0.395	0.91	0.888	0.611	0.932	0.464	3.19	0.389	0.56	2.8	0.172	2.63	-2.15	1.03	0.646	0.474
FKBP4	Q02790	0.148829	0.535765	0.538205	0.0515921	0.996962	0.0519372	0.904	0.925	0.913	0.902	0.94	0.913	1.16	-0.475	-0.473	1.63	0.00289	1.63	-1.11	0.0525	0.528	0.525
FKBP8	Q14318	0.163413	0.995425	0.0942706	0.164916	0.0951889	0.73915	0.906	0.957	0.84	0.921	0.861	0.96	0.661	0.00259	0.811	0.658	0.809	-0.151	-0.292	0.369	0.366	-0.443
FKBP9	O95302	0.00251061	0.837714	0.955499	0.00178133	0.794558	0.00275906	0.774	0.949	0.931	0.8	0.934	0.774	5.68	-0.301	0.0818	5.98	0.383	5.6	-4.31	1.36	1.67	1.28
FKRP	Q9H9S5	0.1589	0.215819	0.482045	0.0171476	0.568289	0.0475979	0.905	0.835	0.909	0.879	0.925	0.91	-1.17	1.01	0.56	-2.18	-0.453	-1.73	1.27	0.102	-0.912	-0.459
FLG	P20930	0.00540175	0.400948	0.0957923	0.0245007	0.360419	0.123965	0.811	0.904	0.841	0.887	0.912	0.932	-1.83	-0.458	-0.959	-1.38	-0.5	-0.876	1.02	-0.813	-0.355	0.146
FLG2	Q5D862	0.07002	0.405633	0.0827257	0.274544	0.315724	0.922658	0.889	0.905	0.833	0.929	0.908	0.963	1.6	0.685	1.52	0.912	0.833	0.0786	-0.647	0.95	0.265	-0.568
FLI1	Q01543	0.133112	0.5076	0.255118	0.0422744	0.614941	0.0171981	0.902	0.922	0.886	0.899	0.927	0.878	1.44	-0.608	-1.07	2.05	-0.459	2.51	-1.5	-0.0577	0.55	1.01
FLII	Q13045	0.0622866	0.628069	0.474762	0.0263795	0.242084	0.206373	0.887	0.935	0.909	0.889	0.899	0.941	-2.42	0.578	-0.858	-3	-1.44	-1.56	1.74	-0.675	-1.25	0.183
FLNA	P21333	0.000568117	0.955167	0.609193	0.00052064	0.57124	0.00129072	0.674	0.955	0.917	0.727	0.925	0.704	5.46	-0.0641	0.587	5.53	0.651	4.87	-3.97	1.5	1.56	0.909
FLRT1	Q9NZU1	0.856711	0.672591	0.826925	0.80767	0.837276	0.96953	0.934	0.939	0.926	0.943	0.935	0.963	-0.107	-0.252	-0.13	0.144	0.122	0.0226	-0.015	-0.122	0.129	0.00763
FMN2	Q9NZ56	0.000944835	0.00857458	0.0219026	0.210222	0.599839	0.0890234	0.713	0.103	0.734	0.925	0.926	0.925	-1.87	-1.33	-1.1	-0.547	0.222	-0.769	0.797	-1.08	0.25	0.0284
FMNL1	O95466	0.0844647	0.718141	0.16425	0.154139	0.285495	0.689044	0.893	0.942	0.868	0.92	0.904	0.959	-2.36	-0.459	-1.85	-1.9	-1.39	-0.51	1.19	-1.17	-0.71	0.685
FMO2	Q99518	0.0797646	0.210353	0.318656	0.556583	0.779062	0.390897	0.892	0.831	0.895	0.938	0.933	0.951	-2.82	-1.93	-1.52	-0.88	0.417	-1.3	1.25	-1.57	0.368	-0.0492
FNDC1	Q4ZHG4	0.958799	0.0828403	0.882168	0.0758249	0.106461	0.841664	0.936	0.637	0.928	0.909	0.866	0.961	-0.0319	1.16	0.0916	-1.19	-1.07	-0.124	0.336	0.304	-0.854	0.213
FNDC11	Q9BVV2	0.000537445	0.345133	0.41597	0.000128842	0.0952121	0.00203918	0.669	0.89	0.904	0.602	0.861	0.749	-2.5	0.5	-0.428	-2.99	-0.928	-2.07	1.89	-0.606	-1.11	-0.178
FNIP1	Q8TF40	0.347694	0.637704	0.835946	0.628428	0.790408	0.457719	0.919	0.936	0.927	0.94	0.934	0.953	1.75	0.865	0.379	0.889	-0.486	1.38	-1	0.749	-0.116	0.371
FNTB	P49356	0.0348701	0.561093	0.869067	0.0965999	0.458825	0.0260141	0.873	0.928	0.928	0.913	0.919	0.893	-2.03	-0.501	0.141	-1.52	0.642	-2.17	1.43	-0.596	-0.0955	-0.737
FOCAD	Q5VW36	0.123162	0.0936697	0.903355	0.870079	0.0761459	0.100583	0.901	0.67	0.929	0.944	0.85	0.928	-0.504	-0.554	0.0373	0.0503	0.592	-0.541	0.249	-0.255	0.299	-0.293
FOXA1	P55317	0.10076	0.831524	0.00651921	0.143321	0.00948029	0.140822	0.897	0.949	0.595	0.919	0.689	0.934	1.67	0.202	3.15	1.47	2.95	-1.48	-0.415	1.26	1.05	-1.89
FOXA2	Q9Y261	0.0182698	0.121924	0.0366277	0.00108475	0.00206415	0.69678	0.855	0.733	0.778	0.774	0.48	0.959	1.94	-1.17	1.66	3.11	2.83	0.278	-1.33	0.609	1.78	-1.05
FOXD2	O60548	0.0029653	0.180416	0.0064065	0.0348762	0.0761545	0.656852	0.783	0.808	0.593	0.895	0.85	0.958	-1.95	-0.724	-1.72	-1.22	-0.993	-0.231	0.851	-1.1	-0.373	0.62
FOXF2	Q12947	0.00100671	0.400898	0.0694227	0.000268265	0.276117	5.56653e-05	0.718	0.904	0.822	0.674	0.903	0.225	1.99	-0.385	-0.89	2.38	-0.505	2.88	-1.81	0.179	0.564	1.07
FOXJ2	Q9P0K8	0.847977	0.483006	0.088023	0.37648	0.0253744	0.121455	0.934	0.918	0.836	0.933	0.781	0.931	0.188	-0.695	1.8	0.883	2.49	-1.61	0.135	0.323	1.02	-1.48
FOXK1	P85037	0.478885	0.947769	0.991088	0.440733	0.938883	0.485592	0.924	0.955	0.932	0.935	0.938	0.954	-1.05	0.0961	-0.0164	-1.15	-0.112	-1.04	0.808	-0.243	-0.339	-0.227
FOXK2	Q01167	3.87284e-05	0.855394	0.00893086	3.06982e-05	0.00648249	0.00439095	0.368	0.95	0.636	0.424	0.645	0.808	2.74	-0.0747	1.28	2.81	1.36	1.45	-1.75	0.987	1.06	-0.298
FPGS	Q05932	0.00479468	0.926394	0.0825052	0.00562934	0.0965249	0.127949	0.806	0.954	0.832	0.847	0.862	0.932	-3.5	-0.0926	-1.88	-3.41	-1.79	-1.62	2.13	-1.37	-1.28	0.513
FRAS1	Q86XX4	0.136823	0.888538	0.0101116	0.17148	0.0129643	0.156422	0.903	0.952	0.652	0.922	0.722	0.936	1.79	0.159	3.48	1.63	3.32	-1.69	-0.431	1.36	1.2	-2.12
FREM1	Q5H8C1	0.521995	0.197133	0.0490985	0.0676353	0.00455628	0.147256	0.926	0.822	0.799	0.907	0.598	0.935	0.437	-0.909	1.47	1.35	2.38	-1.03	-0.188	0.25	1.16	-1.22
FREM2	Q5SZK8	0.726688	0.7053	0.193504	0.471151	0.104552	0.325735	0.931	0.941	0.875	0.936	0.866	0.948	0.324	-0.351	1.26	0.676	1.61	-0.932	-0.017	0.307	0.659	-0.949
FREM3	P0C091	0.00132749	0.34694	0.00165747	0.00679491	0.00861399	0.892653	0.737	0.891	0.385	0.853	0.678	0.962	2.18	0.493	2.11	1.69	1.62	0.0691	-0.984	1.2	0.703	-0.914
FRMD4A	Q9P2Q2	0.0695592	0.0718505	0.750131	0.00225748	0.0411394	0.119472	0.889	0.597	0.923	0.811	0.815	0.931	0.606	-0.6	0.0979	1.21	0.698	0.508	-0.58	0.0259	0.626	-0.072
FRMD5	Q7Z6J6	0.116058	0.27252	0.163852	0.589668	0.740784	0.832626	0.899	0.865	0.868	0.939	0.932	0.961	-0.723	-0.489	-0.632	-0.235	-0.143	-0.0914	0.262	-0.461	0.0277	0.171
FRMD6-AS1	P0C7T7	0.00085453	0.82962	0.041545	0.00120905	0.0606071	0.042697	0.706	0.949	0.787	0.78	0.838	0.908	3.45	0.164	1.73	3.29	1.57	1.72	-2.11	1.34	1.17	-0.395
FRMPD2	Q68DX3	0.207658	0.0449824	0.391965	0.370412	0.194572	0.66139	0.91	0.452	0.902	0.933	0.891	0.958	1.33	2.25	0.881	-0.923	-1.37	0.445	-0.212	1.11	-1.14	0.233
FRMPD3	Q5JV73	0.00599283	0.0323215	0.119628	0.352055	0.455525	0.109781	0.816	0.346	0.853	0.932	0.919	0.93	-1.87	-1.34	-0.921	-0.529	0.421	-0.95	0.837	-1.03	0.308	-0.112
FRRS1L	Q9P0K9	0.176215	0.3233	0.373634	0.0313835	0.916582	0.0377868	0.907	0.884	0.901	0.892	0.938	0.904	-1.15	0.82	0.735	-1.97	-0.0849	-1.88	1.25	0.102	-0.718	-0.634
FRY	Q5TBA9	0.00374208	0.498167	0.0516407	0.0124096	0.164038	0.157239	0.795	0.92	0.803	0.87	0.885	0.936	1.2	0.227	0.711	0.977	0.484	0.493	-0.668	0.535	0.309	-0.176
FRYL	O94915	0.0948316	0.0579497	0.815221	0.00248584	0.0867471	0.0634924	0.895	0.532	0.926	0.815	0.857	0.918	1.26	-1.46	-0.164	2.71	1.29	1.42	-1.35	-0.0911	1.37	0.0727
FSCN2	O14926	0.780364	0.143559	0.947458	0.222931	0.15966	0.831138	0.932	0.766	0.93	0.926	0.884	0.961	0.779	4.31	0.184	-3.53	-4.13	0.595	0.539	1.32	-2.99	1.13
FTCD	O95954	0.98229	0.589993	0.233603	0.57511	0.493901	0.225881	0.936	0.931	0.883	0.939	0.921	0.942	-0.0339	0.828	1.88	-0.862	1.06	-1.92	0.704	0.67	-0.159	-1.21
FUBP1	Q96AE4	0.0852944	0.559244	0.868627	0.22199	0.456863	0.0641635	0.893	0.928	0.928	0.926	0.919	0.918	-1.08	-0.342	0.0962	-0.737	0.438	-1.18	0.748	-0.331	0.0109	-0.428
FUBP3	Q96I24	0.517154	0.0220306	0.295581	0.00690671	0.00333282	0.675213	0.925	0.258	0.892	0.853	0.554	0.958	-0.572	2.3	-0.94	-2.87	-3.24	0.368	0.768	0.196	-2.1	1.14
FUS	P35637	0.708535	0.938579	0.00498109	0.766149	0.00435926	0.00261942	0.931	0.954	0.558	0.942	0.592	0.77	-0.107	-0.022	0.99	-0.085	1.01	-1.1	0.322	0.215	0.237	-0.775
FXR1	P51114	0.0712087	0.277556	0.207875	0.0098483	0.847393	0.00701581	0.889	0.867	0.878	0.864	0.936	0.837	1.19	-0.679	-0.796	1.87	-0.117	1.99	-1.26	-0.071	0.608	0.725
FYB1	O15117	0.00073333	0.979962	0.00297325	0.000763066	0.00310307	0.402353	0.694	0.956	0.479	0.752	0.543	0.951	-4.16	-0.0226	-3.4	-4.14	-3.37	-0.768	2.27	-1.9	-1.87	1.5
FYTTD1	Q96QD9	0.569879	0.642468	0.592776	0.915522	0.942677	0.972726	0.927	0.936	0.916	0.945	0.939	0.963	0.606	0.494	0.57	0.112	0.0761	0.0362	-0.189	0.418	-0.0764	-0.152
FZD1	Q9UP38	0.441197	0.150642	7.628e-05	0.46904	0.000701449	0.000229695	0.923	0.776	0.0851	0.936	0.323	0.462	-0.482	-0.935	-3.81	0.453	-2.87	3.32	-0.823	-1.31	-0.371	2.5
FZD10	Q9ULW2	0.532082	0.179308	0.340233	0.0626028	0.668369	0.129793	0.926	0.806	0.897	0.906	0.929	0.933	0.427	-0.952	-0.661	1.38	0.291	1.09	-0.724	-0.296	0.656	0.364
G6PC3	Q9BUM1	0.0041599	0.37253	0.000187302	0.000914428	5.33067e-05	0.0727422	0.8	0.897	0.145	0.764	0.0767	0.921	1.39	-0.354	2.15	1.74	2.5	-0.759	-0.594	0.797	1.15	-1.35
GABBR2	O75899	0.0296724	0.371695	0.169061	0.00590534	0.0358339	0.320838	0.869	0.897	0.869	0.848	0.806	0.948	2.12	-0.784	1.24	2.9	2.03	0.875	-1.47	0.644	1.43	-0.598
GABRG3	Q99928	0.727423	0.00924913	0.271926	0.0171991	0.00133687	0.158848	0.931	0.111	0.889	0.879	0.408	0.936	0.341	3.04	-1.1	-2.7	-4.15	1.45	0.228	0.569	-2.47	1.67
GAD2	Q05329	0.00279718	0.563349	0.7865	0.00765958	0.756057	0.00445103	0.78	0.928	0.925	0.857	0.933	0.809	-2.01	-0.308	-0.144	-1.71	0.165	-1.87	1.4	-0.616	-0.308	-0.473
GAK	O14976	0.0307809	0.631072	0.242259	0.0130316	0.11242	0.235416	0.87	0.935	0.884	0.872	0.869	0.943	0.916	-0.181	0.455	1.1	0.636	0.462	-0.619	0.297	0.479	-0.157
GALC	P54803	0.00508131	0.271414	0.00108839	0.000769102	0.000191315	0.368773	0.809	0.865	0.33	0.753	0.173	0.95	-1.15	0.377	-1.45	-1.53	-1.83	0.305	0.592	-0.556	-0.933	0.897
GALK1	P51570	0.0141958	0.376815	0.424873	0.0698409	0.927906	0.0597003	0.847	0.898	0.905	0.908	0.938	0.916	1.06	0.334	0.3	0.731	-0.0335	0.764	-0.64	0.425	0.0909	0.124
GALNT10	Q86SR1	0.365668	0.636927	0.341023	0.181614	0.619478	0.0796265	0.92	0.936	0.897	0.923	0.927	0.923	-0.7	0.36	0.738	-1.06	0.379	-1.44	0.799	0.0995	-0.26	-0.639
GALNT15	Q8N3T1	0.0397805	0.930093	0.135635	0.0340588	0.117386	0.479625	0.876	0.954	0.859	0.894	0.871	0.954	3.47	-0.133	2.39	3.61	2.52	1.08	-2.04	1.43	1.57	-0.958
GALNT2	Q10471	0.0106017	0.65421	0.0118167	0.0236058	0.0263246	0.95117	0.837	0.937	0.67	0.886	0.784	0.963	2.19	0.324	2.15	1.87	1.82	0.0441	-1.02	1.16	0.84	-0.981
GALNT3	Q14435	0.187643	0.705084	0.000177302	0.101102	0.000309712	2.78389e-05	0.908	0.941	0.141	0.914	0.222	0.133	0.702	-0.194	-2.84	0.895	-2.64	3.54	-1.28	-0.582	-0.388	2.25
GALNT5	Q7Z7M9	0.870112	0.771055	0.835476	0.898197	0.619596	0.711195	0.934	0.946	0.927	0.945	0.927	0.959	-0.0764	-0.136	0.0971	0.0598	0.233	-0.173	0.0475	-0.0289	0.107	-0.126
GALR2	O43603	0.0725129	0.719003	0.113879	0.133146	0.203544	0.790385	0.89	0.942	0.85	0.918	0.893	0.96	-1.99	-0.368	-1.72	-1.62	-1.35	-0.272	0.972	-1.02	-0.652	0.7
GANAB	Q14697	0.00266069	0.689189	0.652659	0.00136343	0.959482	0.00125485	0.778	0.94	0.919	0.786	0.939	0.701	2.48	-0.26	-0.293	2.74	-0.0329	2.78	-2	0.483	0.743	0.776
GAPDH	P04406	0.000491353	0.371001	0.289275	0.000127896	0.0664019	0.00288164	0.662	0.897	0.891	0.602	0.843	0.778	2.4	-0.449	0.536	2.85	0.985	1.86	-1.78	0.622	1.07	0.0856
GAPVD1	Q14C86	0.0830107	0.828112	0.450774	0.0570287	0.5867	0.0216475	0.893	0.949	0.907	0.904	0.926	0.886	2.37	-0.275	-0.968	2.65	-0.693	3.34	-2.09	0.282	0.557	1.25
GAREM2	Q75VX8	0.433971	0.938013	0.703201	0.39181	0.647132	0.68143	0.923	0.954	0.921	0.933	0.929	0.958	-0.805	0.0788	-0.388	-0.884	-0.466	-0.418	0.527	-0.278	-0.357	0.109
GARS	P41250	0.69187	0.825307	0.667875	0.859697	0.518784	0.415019	0.93	0.949	0.92	0.944	0.922	0.952	-0.263	-0.146	0.285	-0.117	0.431	-0.548	0.232	-0.0311	0.115	-0.316
GART	P22102	0.0872062	0.34225	0.000414997	0.0157736	0.000101049	0.00880081	0.894	0.889	0.223	0.877	0.121	0.849	-0.786	0.414	-2.13	-1.2	-2.54	1.34	0.161	-0.625	-1.04	1.5
GAS1	P54826	0.42835	0.437998	0.802107	0.986259	0.311635	0.304082	0.922	0.911	0.925	0.946	0.907	0.947	0.529	0.518	-0.165	0.0113	-0.683	0.694	-0.309	0.221	-0.297	0.386
GAS2L2	Q8NHY3	0.0148952	0.119751	0.24947	0.248912	0.644003	0.119453	0.849	0.729	0.885	0.927	0.928	0.931	3.42	1.99	1.43	1.43	-0.558	1.99	-1.71	1.71	-0.278	0.279
GAS2L3	Q86XJ1	0.000427877	0.0928467	0.17113	3.42098e-05	0.00740634	0.00446282	0.649	0.668	0.87	0.439	0.661	0.809	1.78	-0.649	0.515	2.43	1.16	1.27	-1.37	0.412	1.06	-0.103
GATA6	Q92908	0.903305	0.554165	0.789772	0.636509	0.396308	0.698646	0.935	0.927	0.925	0.94	0.915	0.959	0.19	0.934	-0.418	-0.744	-1.35	0.608	-0.0136	0.176	-0.757	0.594
GBE1	Q04446	0.00110407	0.279765	0.0355361	0.000199704	0.229655	3.64739e-05	0.724	0.868	0.776	0.647	0.897	0.166	2.46	-0.627	-1.33	3.08	-0.701	3.79	-2.33	0.126	0.752	1.45
GBF1	Q92538	0.178017	0.362132	0.0707185	0.0366964	0.0136509	0.581112	0.907	0.895	0.823	0.896	0.727	0.956	1.13	-0.748	1.58	1.88	2.33	-0.447	-0.642	0.491	1.24	-1.09
GBP2	P32456	0.53163	0.173022	0.11855	0.0601194	0.816002	0.0399475	0.926	0.801	0.852	0.905	0.935	0.906	-0.219	0.496	0.577	-0.715	0.0809	-0.796	0.433	0.213	-0.283	-0.364
GBX1	Q14549	0.610282	0.19517	0.860695	0.409426	0.147665	0.496113	0.928	0.82	0.928	0.934	0.88	0.954	-0.475	-1.25	0.163	0.778	1.42	-0.638	0.0839	-0.391	0.861	-0.554
GCC2	Q8IWJ2	2.82718e-05	0.228821	0.000728648	0.000150078	0.0058437	0.0394293	0.325	0.843	0.282	0.618	0.632	0.905	-2.03	-0.366	-1.36	-1.67	-0.991	-0.675	1.09	-0.939	-0.573	0.418
GCN1	Q92616	9.29688e-05	0.944731	0.00461333	0.0001023	0.00520245	0.0273523	0.483	0.955	0.546	0.577	0.616	0.894	2.07	0.0239	1.21	2.05	1.19	0.864	-1.25	0.827	0.803	-0.384
GDE1	Q9NZC3	0.00264854	0.393	0.0996297	0.000640574	0.0217448	0.0587923	0.777	0.902	0.843	0.741	0.768	0.916	1.29	-0.293	0.595	1.59	0.888	0.698	-0.894	0.399	0.692	-0.196
GDF10	P55107	0.0269604	0.767386	0.142295	0.0455738	0.0868356	0.00181137	0.866	0.945	0.861	0.9	0.857	0.738	1.48	0.174	-0.91	1.3	-1.08	2.39	-1.29	0.185	0.0111	1.1
GDF11	O95390	0.847312	0.730855	0.074224	0.593423	0.132624	0.0531214	0.934	0.943	0.826	0.939	0.876	0.913	-0.0809	0.145	0.813	-0.226	0.669	-0.894	0.3	0.219	0.0746	-0.594
GDF5	P43026	0.00377956	0.748846	0.0122797	0.00219201	0.00696949	0.505387	0.795	0.944	0.674	0.809	0.654	0.954	-2.15	0.19	-1.75	-2.34	-1.94	-0.4	1.22	-0.929	-1.12	0.825
GDF7	Q7Z4P5	0.808722	0.265082	0.0261231	0.373564	0.003454	0.0169643	0.933	0.862	0.75	0.933	0.559	0.877	-0.124	-0.59	1.3	0.466	1.89	-1.42	0.271	0.146	0.737	-1.15
GEMIN4	P57678	0.102338	0.266907	0.119815	0.549198	0.0162071	0.00557972	0.897	0.863	0.853	0.938	0.743	0.823	-0.952	-0.623	0.901	-0.329	1.52	-1.85	0.783	-0.169	0.455	-1.07
GEMIN5	Q8TEQ6	0.946579	0.642015	0.803427	0.595664	0.827533	0.752367	0.936	0.936	0.925	0.939	0.935	0.96	-0.0816	0.569	0.304	-0.651	-0.266	-0.385	0.279	0.198	-0.371	-0.106
GFAP	P14136	0.710932	0.343194	0.227091	0.553445	0.0452093	0.125883	0.931	0.89	0.882	0.938	0.821	0.932	0.747	1.95	-2.52	-1.2	-4.47	3.27	-0.703	0.0442	-1.9	2.56
GGCT	O75223	0.273769	0.426913	0.729394	0.748797	0.64702	0.441457	0.915	0.909	0.922	0.942	0.929	0.953	-0.755	-0.54	-0.232	-0.215	0.308	-0.523	0.373	-0.382	0.158	-0.15
GGN	Q86UU5	0.661196	0.43885	0.772832	0.23669	0.621541	0.471438	0.929	0.911	0.924	0.927	0.927	0.953	0.229	-0.409	-0.15	0.638	0.258	0.379	-0.311	-0.0825	0.326	0.0679
GGT1	P19440	0.00822183	0.119606	0.00945684	0.147728	0.167796	0.936748	0.828	0.728	0.644	0.92	0.885	0.963	1.81	0.942	1.77	0.869	0.823	0.0451	-0.681	1.13	0.188	-0.636
GHDC	Q8N2G8	8.32139e-05	0.443453	0.0294418	0.000250911	0.113529	0.00373631	0.469	0.912	0.76	0.668	0.869	0.797	-2.07	-0.263	-0.835	-1.8	-0.572	-1.23	1.28	-0.791	-0.528	0.0437
GHITM	Q9H3K2	0.0320957	0.27684	0.15114	0.00443521	0.695586	0.00227095	0.871	0.867	0.864	0.838	0.93	0.758	1.98	-0.92	-1.24	2.9	-0.322	3.23	-2.03	-0.0445	0.875	1.2
GIGYF1	O75420	0.0190141	0.673584	0.0382073	0.040324	0.0799238	0.695723	0.856	0.939	0.781	0.898	0.853	0.959	-1.64	-0.256	-1.4	-1.39	-1.15	-0.238	0.816	-0.825	-0.569	0.579
GIGYF2	Q6Y7W6	0.0788636	0.0542249	0.0191968	0.828959	0.561045	0.42955	0.892	0.512	0.721	0.944	0.925	0.952	-0.651	-0.725	-0.925	0.074	-0.2	0.274	0.0756	-0.575	0.15	0.35
GIT1	Q9Y2X7	0.000586778	0.201315	0.031461	0.00531597	0.286878	0.036987	0.677	0.825	0.766	0.845	0.904	0.903	-2.69	-0.752	-1.37	-1.94	-0.619	-1.32	1.49	-1.2	-0.451	0.168
GJD3	Q8N144	0.181808	0.124816	0.88916	0.815843	0.156623	0.225575	0.908	0.738	0.929	0.943	0.883	0.942	-1.92	-2.24	-0.192	0.321	2.05	-1.73	0.832	-1.09	1.15	-0.897
GJD4	Q96KN9	0.0104309	0.743036	0.0128748	0.00585343	0.00720465	0.905509	0.837	0.944	0.68	0.848	0.658	0.962	2.71	-0.292	2.61	3	2.9	0.106	-1.46	1.26	1.55	-1.35
GK	P32189	0.000105999	0.612391	0.671866	0.000219201	0.359803	5.9468e-05	0.5	0.933	0.92	0.656	0.912	0.235	3.75	0.323	-0.27	3.43	-0.593	4.02	-2.8	0.952	0.629	1.22
GLB1L	Q6UWU2	0.257415	0.893048	0.325323	0.210087	0.391209	0.0489522	0.914	0.952	0.896	0.925	0.914	0.911	1.49	-0.171	-1.28	1.66	-1.11	2.77	-1.48	0.00879	0.18	1.29
GLB1L3	Q8NCI6	0.00692517	0.578868	0.0729035	0.0186424	0.184004	0.201217	0.821	0.93	0.825	0.881	0.889	0.941	-2.48	-0.423	-1.48	-2.06	-1.05	-1.01	1.39	-1.1	-0.672	0.38
GLDC	P23378	0.569104	0.923756	0.527924	0.507726	0.469292	0.949359	0.927	0.954	0.912	0.937	0.92	0.963	0.512	-0.0854	0.568	0.597	0.654	-0.0566	-0.263	0.249	0.334	-0.32
GLDN	Q6ZMI3	0.95103	0.668635	0.0355276	0.625216	0.0165342	0.0396053	0.936	0.938	0.776	0.94	0.745	0.905	0.0493	-0.345	1.89	0.394	2.24	-1.84	0.35	0.4	0.745	-1.49
GLG1	Q92896	0.0215265	0.526565	0.0208385	0.0665523	0.0644827	0.985451	0.86	0.924	0.729	0.907	0.841	0.963	3.2	0.775	3.22	2.43	2.45	-0.0221	-1.4	1.8	1.02	-1.42
GLI2	P10070	0.340237	0.0421143	0.265978	0.215615	0.00552012	0.0538315	0.919	0.431	0.888	0.925	0.624	0.914	0.361	0.838	-0.425	-0.477	-1.26	0.786	-0.168	0.194	-0.645	0.619
GLI3	P10071	4.82997e-05	0.918852	0.0218814	5.52248e-05	0.0262343	0.00248128	0.398	0.953	0.734	0.502	0.783	0.766	-2.32	-0.0363	-0.938	-2.28	-0.901	-1.38	1.5	-0.823	-0.787	0.114
GLMN	Q92990	0.16872	0.854823	0.972061	0.224364	0.827518	0.159545	0.906	0.95	0.931	0.926	0.935	0.937	-1.71	-0.217	0.0414	-1.49	0.258	-1.75	1.24	-0.471	-0.254	-0.512
GLO1	Q04760	0.000528759	0.0766967	0.0382897	0.013287	0.691891	0.026976	0.668	0.616	0.781	0.872	0.93	0.894	3.5	1.39	1.68	2.11	0.288	1.82	-1.86	1.64	0.252	-0.0363
GLRX3	O76003	0.107843	0.442386	0.708349	0.0277805	0.687163	0.0567103	0.898	0.912	0.922	0.89	0.93	0.915	-0.635	0.288	0.139	-0.924	-0.149	-0.774	0.583	-0.0521	-0.34	-0.191
GLRX5	Q86SX6	0.167271	0.0613421	0.00894411	0.00474169	0.000308953	0.113868	0.906	0.55	0.637	0.841	0.221	0.93	0.636	-0.899	1.38	1.54	2.28	-0.74	-0.358	0.278	1.18	-1.1
GLS	O94925	0.0476531	0.625311	0.354442	0.110858	0.650706	0.229366	0.88	0.935	0.899	0.915	0.929	0.943	-2.02	-0.452	-0.871	-1.57	-0.419	-1.15	1.18	-0.835	-0.383	0.0355
GLUD1	P00367	0.747769	0.243294	0.732834	0.384942	0.395343	0.984091	0.931	0.851	0.923	0.933	0.915	0.963	0.506	1.9	0.537	-1.39	-1.36	-0.0313	0.229	0.735	-1.16	0.197
GLUL	P15104	0.0823226	0.847832	0.0169101	0.0590972	0.0238068	0.00069715	0.893	0.95	0.709	0.905	0.776	0.63	1.28	-0.131	-1.89	1.41	-1.76	3.17	-1.46	-0.186	-0.0549	1.71
GLYCTK	Q8IVS8	0.00928808	0.505593	0.00909607	0.00288879	0.00283134	0.990557	0.833	0.921	0.639	0.821	0.529	0.964	2.1	-0.453	2.1	2.55	2.56	-0.00797	-1.16	0.937	1.39	-1.17
GMCL2	Q8NEA9	0.529204	0.733153	0.0310835	0.339541	0.0567892	0.0100424	0.926	0.943	0.765	0.932	0.834	0.855	-0.23	0.124	0.88	-0.353	0.756	-1.11	0.423	0.193	0.0699	-0.686
GMDS	O60547	0.0498293	0.127201	0.767921	0.585936	0.0773275	0.0295466	0.881	0.742	0.924	0.939	0.851	0.897	2.32	1.73	-0.317	0.587	-2.05	2.64	-1.39	0.934	-0.799	1.25
GMEB2	Q9UKD1	0.00982458	0.625675	0.853318	0.0041678	0.760362	0.00709268	0.835	0.935	0.927	0.836	0.933	0.837	3.58	-0.571	-0.215	4.16	0.355	3.8	-2.89	0.7	1.27	0.915
GMFG	O60234	0.025596	0.243385	0.0539933	0.199925	0.370223	0.67419	0.865	0.851	0.806	0.924	0.913	0.958	2.7	1.28	2.25	1.42	0.969	0.447	-1.14	1.56	0.276	-0.692
GMPS	P49915	0.507789	0.238337	0.0379936	0.0805209	0.28518	0.0115528	0.925	0.849	0.781	0.91	0.904	0.861	0.385	-0.702	-1.33	1.09	-0.632	1.72	-0.797	-0.413	0.289	0.921
GNA15	P30679	0.342558	0.807117	0.113494	0.240549	0.169023	0.0208668	0.919	0.948	0.85	0.927	0.886	0.885	0.367	-0.0925	-0.639	0.46	-0.546	1.01	-0.458	-0.091	0.00155	0.548
GNAI1	P63096	0.159239	0.709192	0.658152	0.282507	0.943876	0.312569	0.905	0.941	0.919	0.929	0.939	0.947	-1.01	-0.256	-0.304	-0.757	-0.0482	-0.709	0.62	-0.393	-0.137	-0.0892
GNAI2	P04899	0.000235316	0.612402	0.180011	0.000113387	0.0774883	0.00214328	0.591	0.933	0.872	0.588	0.851	0.753	4.66	-0.442	1.22	5.1	1.66	3.44	-3.3	1.36	1.8	0.14
GNAI3	P08754	0.432839	0.810521	0.492242	0.312405	0.650868	0.15655	0.922	0.948	0.91	0.93	0.929	0.936	0.396	-0.119	-0.345	0.515	-0.226	0.742	-0.413	-0.0172	0.102	0.328
GNAS	P63092	0.00569262	0.19714	0.069999	0.0614297	0.534598	0.175157	0.813	0.822	0.823	0.905	0.923	0.938	-3.17	-1.26	-1.84	-1.91	-0.586	-1.33	1.6	-1.57	-0.311	0.275
GNAS.1	Q5JWF2	0.0211285	0.205657	0.0401916	0.00212348	0.00392595	0.718189	0.859	0.828	0.785	0.808	0.578	0.959	-2.23	1.11	-1.92	-3.33	-3.03	-0.304	1.47	-0.76	-1.87	1.16
GNAZ	P19086	0.0642282	0.884253	0.0810492	0.0825346	0.103742	0.892635	0.887	0.952	0.831	0.911	0.865	0.962	2.78	0.2	2.6	2.58	2.4	0.186	-1.39	1.4	1.2	-1.2
GNB1	P62873	0.0153798	0.998564	0.948317	0.0154291	0.946884	0.0137054	0.85	0.957	0.93	0.876	0.939	0.869	4.48	0.00285	-0.103	4.48	-0.106	4.59	-3.39	1.1	1.09	1.2
GNB1L	Q9BYB4	0.290332	0.352331	0.0929491	0.0624643	0.0175073	0.477667	0.916	0.892	0.839	0.906	0.75	0.954	-0.803	0.702	-1.33	-1.51	-2.04	0.531	0.444	-0.359	-1.06	0.975
GNB2	P62879	0.00109904	0.0460929	0.320428	0.0506949	0.00756804	0.000228344	0.724	0.46	0.895	0.902	0.663	0.461	-2.24	-1.13	0.522	-1.11	1.65	-2.76	1.53	-0.712	0.421	-1.23
GNB4	Q9HAV0	0.053232	0.128812	0.254538	0.606335	0.0165508	0.0066142	0.883	0.744	0.886	0.939	0.745	0.833	-1.53	-1.16	0.847	-0.373	2.01	-2.38	1.07	-0.461	0.698	-1.31
GNG5	P63218	0.00070018	0.628724	0.23494	0.000331076	0.108049	0.00542485	0.691	0.935	0.883	0.692	0.867	0.822	1.81	-0.189	0.479	2	0.669	1.33	-1.29	0.525	0.715	0.046
GNL3	Q9BVP2	0.0924151	0.560269	0.159418	0.237869	0.381204	0.741944	0.895	0.928	0.866	0.927	0.913	0.96	1.42	0.462	1.16	0.962	0.702	0.26	-0.661	0.762	0.3	-0.402
GNPAT	O15228	0.0381856	0.359352	0.0315676	0.00725286	0.00601006	0.914487	0.875	0.894	0.766	0.855	0.635	0.962	-0.937	0.378	-0.98	-1.32	-1.36	0.0434	0.552	-0.385	-0.763	0.596
GNPDA2	Q8TDQ7	0.0666561	0.599275	0.353578	0.0262535	0.676507	0.0124539	0.888	0.932	0.899	0.889	0.93	0.865	-1.88	0.497	0.891	-2.38	0.394	-2.77	1.76	-0.123	-0.62	-1.01
GOLGA1	Q92805	0.717396	0.424967	0.341538	0.655994	0.0966431	0.20005	0.931	0.908	0.897	0.94	0.862	0.94	0.475	1.06	-1.27	-0.585	-2.33	1.75	-0.409	0.0656	-0.994	1.34
GOLGA2	Q08379	0.00127765	0.429122	0.0936263	0.000361328	0.329262	8.58078e-05	0.734	0.909	0.84	0.699	0.909	0.293	2.32	-0.435	-0.976	2.75	-0.541	3.29	-2.09	0.226	0.661	1.2
GOLGA3	Q08378	0.934987	0.529835	0.366632	0.583152	0.14103	0.327529	0.935	0.924	0.9	0.939	0.879	0.948	0.0529	0.411	-0.597	-0.358	-1.01	0.65	-0.0862	-0.0333	-0.445	0.564
GOLGA4	Q13439	0.924509	0.402507	0.0058664	0.354179	0.00138448	0.00692351	0.935	0.904	0.581	0.932	0.414	0.836	0.0606	-0.545	2.16	0.606	2.7	-2.1	0.358	0.419	0.964	-1.74
GOLGA6B	A6NDN3	0.196442	0.352168	0.00198428	0.692497	0.0102319	0.0207195	0.909	0.892	0.414	0.941	0.697	0.885	-0.798	-0.563	-2.37	-0.235	-1.81	1.58	-0.136	-0.934	-0.371	1.44
GOLGA6L2	Q8N9W4	0.561569	0.59951	0.275732	0.954783	0.120476	0.109638	0.927	0.932	0.889	0.946	0.872	0.929	0.325	0.293	-0.623	0.0314	-0.916	0.947	-0.326	-0.00128	-0.294	0.622
GOLGB1	Q14789	0.000324642	0.488977	0.0179055	0.000117617	0.00520499	0.0326691	0.623	0.919	0.715	0.593	0.616	0.9	-2.42	0.329	-1.29	-2.75	-1.62	-1.13	1.57	-0.844	-1.17	0.444
GOLT1B	Q9Y3E0	0.10703	0.404396	0.145507	0.390619	0.0339495	0.00719285	0.898	0.904	0.862	0.933	0.802	0.838	-0.658	-0.324	0.587	-0.334	0.912	-1.25	0.56	-0.0989	0.225	-0.686
GON4L	Q3T8J9	0.861648	0.52448	0.686779	0.421327	0.307502	0.817958	0.934	0.924	0.921	0.934	0.907	0.961	-0.419	1.55	-0.973	-1.96	-2.52	0.554	0.457	0.0383	-1.51	1.01
GOT1	P17174	4.90843e-05	0.586301	0.311615	0.00010272	0.62602	0.000206066	0.4	0.931	0.894	0.577	0.928	0.443	1.94	0.164	0.311	1.78	0.147	1.63	-1.34	0.605	0.441	0.294
GPAA1	O43292	0.805611	0.715629	0.638169	0.544298	0.409888	0.821094	0.933	0.942	0.918	0.938	0.916	0.961	0.11	-0.164	0.212	0.274	0.375	-0.101	-0.0707	0.0396	0.203	-0.172
GPAT4	Q86UL3	0.340492	0.301892	0.0780169	0.0627297	0.404147	0.0139546	0.919	0.877	0.829	0.906	0.915	0.87	-0.331	0.36	0.647	-0.69	0.288	-0.978	0.5	0.169	-0.19	-0.478
GPD1L	Q8N335	0.220458	0.092095	0.117919	0.00978096	0.882887	0.0126991	0.911	0.666	0.852	0.864	0.937	0.866	0.766	-1.09	-1	1.86	0.0886	1.77	-1.1	-0.331	0.759	0.67
GPD2	P43304	0.0881729	0.643743	0.698249	0.0392841	0.401468	0.167587	0.894	0.936	0.921	0.897	0.915	0.937	-0.939	0.238	-0.199	-1.18	-0.436	-0.74	0.714	-0.225	-0.463	-0.0263
GPHN	Q9NQX3	0.000505227	0.0877469	0.698674	0.0109668	0.0447261	0.000280334	0.664	0.653	0.921	0.867	0.82	0.495	2.83	1.07	-0.227	1.76	-1.3	3.06	-1.91	0.92	-0.153	1.15
GPN1	Q9HCN4	0.0303497	0.803235	0.029929	0.0194655	0.019195	0.993731	0.869	0.948	0.762	0.882	0.758	0.964	2.28	-0.233	2.29	2.52	2.52	-0.00732	-1.2	1.08	1.32	-1.2
GPR108	Q9NPR9	0.15119	0.659116	0.126221	0.0719956	0.0594313	0.911872	0.904	0.938	0.855	0.908	0.837	0.962	-0.686	0.201	-0.736	-0.887	-0.937	0.0502	0.381	-0.305	-0.506	0.431
GPR158	Q5T848	0.102226	0.412399	0.00810981	0.368996	0.0356354	0.169662	0.897	0.906	0.624	0.933	0.805	0.938	0.9	0.429	1.64	0.471	1.21	-0.741	-0.158	0.742	0.314	-0.898
GPR179	Q6PRD1	0.00340433	0.325177	0.00113425	0.019986	0.00622403	0.51415	0.79	0.884	0.334	0.882	0.64	0.955	1.29	0.353	1.52	0.939	1.17	-0.231	-0.5	0.792	0.439	-0.731
GPR180	Q86V85	0.205251	0.654031	0.11944	0.0989233	0.243675	0.0118537	0.91	0.937	0.852	0.914	0.899	0.863	1.85	-0.632	-2.32	2.48	-1.69	4.18	-2.13	-0.276	0.355	2.05
GPR22	Q99680	0.00185081	0.972966	0.16221	0.00195826	0.171207	0.0238747	0.757	0.956	0.867	0.804	0.886	0.89	4.45	0.0372	1.61	4.41	1.58	2.84	-2.93	1.53	1.49	-0.0883
GPR37	O15354	0.898596	0.275784	0.17006	0.228105	0.752212	0.138507	0.935	0.867	0.869	0.926	0.933	0.934	0.113	-0.999	-1.28	1.11	-0.282	1.39	-0.655	-0.542	0.458	0.739
GPR98	Q8WXG9	0.342606	0.176913	0.81549	0.0339323	0.253225	0.244528	0.919	0.804	0.926	0.894	0.9	0.944	-0.572	0.834	0.138	-1.41	-0.696	-0.71	0.672	0.0998	-0.734	-0.0379
GPRASP1	Q5JY77	0.402488	0.919108	0.438047	0.350859	0.497837	0.123016	0.921	0.953	0.906	0.932	0.921	0.932	-0.99	0.118	0.915	-1.11	0.797	-1.91	1	0.0107	-0.107	-0.904
GPRASP2	Q96D09	0.47333	0.313721	0.514609	0.100598	0.708571	0.185389	0.924	0.881	0.911	0.914	0.931	0.939	0.459	-0.653	-0.416	1.11	0.237	0.875	-0.612	-0.153	0.501	0.264
GPRIN1	Q7Z2K8	0.0591973	0.803721	0.964007	0.0382348	0.838681	0.0547162	0.885	0.948	0.931	0.897	0.935	0.914	-1.73	0.208	0.0376	-1.93	-0.17	-1.76	1.36	-0.37	-0.578	-0.408
GPRIN3	Q6ZVF9	0.443126	0.101146	0.326381	0.339011	0.458754	0.820394	0.923	0.689	0.896	0.932	0.919	0.961	1.74	3.93	2.25	-2.19	-1.68	-0.508	0.239	1.98	-1.95	-0.269
GPSM1	Q86YR5	0.113909	0.0887062	0.0246745	0.881891	0.470924	0.388288	0.899	0.656	0.745	0.944	0.92	0.951	1.62	1.76	2.47	-0.143	0.702	-0.845	-0.158	1.46	-0.301	-1
GPX1	P07203	0.27535	0.28502	0.0854608	0.0450834	0.456087	0.0117756	0.915	0.87	0.834	0.9	0.919	0.862	0.59	-0.578	-0.974	1.17	-0.397	1.56	-0.831	-0.24	0.337	0.734
GPX4	P36969	0.00130368	0.16911	0.0643388	0.0156065	0.566309	0.0435964	0.736	0.797	0.817	0.876	0.925	0.908	3.87	1.31	1.84	2.56	0.525	2.04	-2.12	1.75	0.444	-0.0807
GRAMD1C	Q8IYS0	0.0464999	0.771489	0.0525403	0.0277801	0.031438	0.944505	0.88	0.946	0.804	0.89	0.797	0.963	-1.41	0.185	-1.36	-1.59	-1.55	-0.0443	0.76	-0.645	-0.83	0.716
GRAMD4	Q6IC98	0.646151	0.325236	0.655712	0.587361	0.578319	0.989243	0.929	0.884	0.919	0.939	0.925	0.964	0.411	0.897	0.399	-0.487	-0.499	0.012	0.0159	0.427	-0.471	0.0279
GRASP	Q7Z6J2	0.000662192	0.173937	0.142334	0.0071604	0.900601	0.0089205	0.686	0.801	0.861	0.854	0.937	0.849	4.67	1.42	1.55	3.25	0.125	3.13	-2.76	1.91	0.489	0.365
GRB2	P62993	0.000159744	0.300482	0.000590891	3.77765e-05	0.000122245	0.390396	0.548	0.876	0.258	0.452	0.137	0.951	-1.67	0.315	-1.41	-1.98	-1.72	-0.259	0.977	-0.69	-1.01	0.718
GREB1	Q4ZG55	0.0010157	0.170819	0.00257481	0.0117407	0.0319869	0.576148	0.719	0.798	0.456	0.869	0.798	0.956	-2.55	-0.831	-2.23	-1.72	-1.4	-0.326	1.15	-1.4	-0.573	0.825
GREB1L	Q9C091	0.389727	0.026115	0.0160239	0.119549	0.784254	0.0752144	0.921	0.294	0.703	0.917	0.934	0.922	1.02	2.94	3.26	-1.93	0.319	-2.24	0.788	1.81	-1.14	-1.46
GRHL2	Q6ISB3	0.000215657	0.707846	0.0134731	0.00012582	0.0069347	0.0265677	0.582	0.941	0.685	0.6	0.653	0.893	-1.65	0.114	-0.882	-1.76	-0.997	-0.767	1.04	-0.604	-0.719	0.278
GRIK4	Q16099	0.0145922	0.438804	0.258395	0.0587279	0.703816	0.112667	0.848	0.911	0.887	0.905	0.931	0.93	-2.97	-0.816	-1.21	-2.15	-0.396	-1.76	1.72	-1.25	-0.433	-0.0372
GRIN2A	Q12879	0.0172807	0.687136	0.569841	0.0354769	0.866244	0.0477652	0.853	0.94	0.915	0.895	0.936	0.911	-2.71	-0.396	-0.561	-2.31	-0.165	-2.14	1.79	-0.915	-0.52	-0.355
GRIN3A	Q8TCU5	7.16659e-06	0.522987	0.00362367	3.55178e-06	0.00123133	0.000997175	0.18	0.924	0.51	0.173	0.394	0.675	3.91	-0.312	1.77	4.22	2.08	2.14	-2.57	1.34	1.65	-0.426
GRIN3B	O60391	0.347251	0.213179	0.367733	0.0426611	0.0459198	0.96666	0.919	0.833	0.9	0.899	0.822	0.963	1.98	-2.66	1.89	4.64	4.55	0.0859	-1.68	0.301	2.96	-1.59
GRK1	Q15835	0.474082	0.498058	0.568032	0.968302	0.912599	0.881199	0.924	0.92	0.915	0.946	0.938	0.962	-0.731	-0.691	-0.58	-0.0401	0.111	-0.151	0.23	-0.501	0.19	0.0797
GRK2	P25098	0.128222	0.442375	0.255757	0.0334365	0.694134	0.0165634	0.901	0.912	0.886	0.894	0.93	0.877	-0.946	0.457	0.688	-1.4	0.231	-1.63	0.996	0.0498	-0.407	-0.639
GRM4	Q14833	0.115608	0.0162409	0.0432679	0.275943	0.584077	0.570898	0.899	0.196	0.79	0.929	0.926	0.956	1.43	2.39	1.92	-0.959	-0.471	-0.488	0.00367	1.44	-0.956	-0.485
GRM5	P41594	0.0138108	0.681414	0.00214444	0.0287688	0.00432414	0.296308	0.846	0.939	0.426	0.891	0.591	0.947	3.24	0.462	4.44	2.78	3.98	-1.2	-1.2	2.04	1.57	-2.41
GRM6	O15303	0.138858	0.169786	0.902867	0.011252	0.205576	0.113559	0.903	0.797	0.929	0.868	0.893	0.93	-1.62	1.49	0.126	-3.1	-1.36	-1.74	1.62	-0.000731	-1.49	-0.127
GSS	P48637	0.000187026	0.270302	0.00511969	0.00106598	0.0382635	0.0589831	0.566	0.864	0.562	0.773	0.81	0.916	-2.45	-0.504	-1.53	-1.95	-1.03	-0.918	1.33	-1.12	-0.617	0.41
GSTK1	Q9Y2Q3	0.10483	0.00623631	0.249574	0.129993	0.0513637	0.588692	0.897	0.0747	0.885	0.918	0.829	0.956	-1.25	-2.4	-0.855	1.15	1.54	-0.391	0.121	-1.13	1.27	-0.27
GSTO1	P78417	0.0853407	0.0142244	0.0724389	0.000618616	0.366709	0.00278234	0.893	0.172	0.825	0.739	0.912	0.775	-0.92	1.42	0.968	-2.35	-0.457	-1.89	1.29	0.368	-1.06	-0.6
GSTP1	P09211	0.0449354	0.866547	0.00340946	0.0603168	0.00455264	0.163625	0.879	0.951	0.501	0.905	0.598	0.937	-0.826	-0.0623	-1.37	-0.763	-1.31	0.543	0.262	-0.564	-0.502	0.804
GTF2F1	P35269	0.188957	0.0259953	0.221584	0.260214	0.00280434	0.0214854	0.908	0.293	0.881	0.928	0.528	0.886	0.712	1.32	-0.659	-0.603	-1.97	1.37	-0.37	0.342	-0.973	1
GTF2H1	P32780	0.0146321	0.842536	0.652784	0.0102826	0.519418	0.0327169	0.848	0.95	0.919	0.865	0.922	0.9	-3	0.209	-0.475	-3.21	-0.683	-2.53	2.18	-0.817	-1.03	-0.342
GTF2I	P78347	0.843156	0.559249	0.917121	0.438243	0.493396	0.925154	0.934	0.928	0.929	0.935	0.921	0.963	-0.143	0.427	-0.0754	-0.57	-0.502	-0.0681	0.195	0.0519	-0.375	0.127
GTF3C2	Q8WUA4	0.04146	0.916977	0.0579874	0.0344777	0.069487	0.00112927	0.877	0.953	0.811	0.894	0.846	0.689	1.4	-0.0644	-1.29	1.47	-1.22	2.69	-1.39	0.0134	0.0778	1.3
GTPBP2	Q9BX10	0.000146373	0.113849	0.102604	0.00198414	0.950407	0.00220172	0.538	0.717	0.845	0.805	0.939	0.756	-2.78	-0.824	-0.854	-1.96	-0.0304	-1.93	1.67	-1.12	-0.292	-0.261
GTPBP4	Q9BZE4	0.136631	0.924146	0.301497	0.15939	0.34477	0.609613	0.903	0.954	0.893	0.921	0.91	0.957	-2.05	-0.124	-1.38	-1.93	-1.26	-0.67	1.16	-0.89	-0.766	0.493
GTSE1	Q9NYZ3	0.899349	0.0324245	0.0724353	0.0405654	0.648336	0.0899385	0.935	0.347	0.825	0.898	0.929	0.925	-0.103	-1.96	-1.59	1.86	0.373	1.48	-0.81	-0.913	1.05	0.675
GUCY2D	Q02846	0.00186061	0.854534	0.0851727	0.00253044	0.116001	0.04783	0.758	0.95	0.834	0.816	0.87	0.911	4.04	0.183	1.85	3.86	1.67	2.19	-2.52	1.52	1.34	-0.335
GVINP1	Q7Z2Y8	0.469617	0.245508	0.20447	0.0747568	0.904302	0.0607173	0.924	0.852	0.877	0.909	0.937	0.917	-0.543	0.891	0.98	-1.43	0.0891	-1.52	0.875	0.332	-0.559	-0.648
GYS1	P13807	0.00333806	0.920683	0.389409	0.00395948	0.443702	0.0154968	0.789	0.953	0.902	0.834	0.918	0.874	-1.93	-0.052	-0.458	-1.88	-0.406	-1.48	1.32	-0.611	-0.559	-0.153
GZMM	P51124	0.00543501	0.229087	0.8501	0.0494287	0.170792	0.00391845	0.811	0.843	0.927	0.901	0.886	0.801	3.03	1.1	-0.167	1.92	-1.27	3.19	-2.04	0.991	-0.113	1.16
H1F0	P07305	0.0603404	0.315135	0.100213	0.316328	0.470101	0.767691	0.886	0.881	0.843	0.931	0.92	0.96	3.26	1.63	2.79	1.63	1.16	0.469	-1.34	1.92	0.289	-0.87
H1FOO	Q8IZA3	0.00153373	0.67342	0.00217813	0.000773546	0.00108461	0.833018	0.746	0.939	0.429	0.753	0.377	0.961	3.21	-0.326	3.05	3.54	3.37	0.163	-1.73	1.48	1.81	-1.57
H1FX	Q92522	0.0255379	0.502795	0.00893902	0.0837943	0.0298023	0.557996	0.865	0.921	0.637	0.911	0.793	0.956	-1.92	-0.512	-2.37	-1.41	-1.86	0.447	0.723	-1.2	-0.69	1.17
H2AFV	Q71UI9	0.00381404	0.0066842	0.0111397	0.747014	0.772364	0.543443	0.796	0.0802	0.663	0.942	0.933	0.955	3.34	3.04	2.77	0.298	-0.267	0.565	-1.05	2.29	-0.752	-0.485
H2AFX	P16104	0.254373	0.875244	0.737573	0.20039	0.858112	0.150969	0.914	0.951	0.923	0.924	0.936	0.936	1.04	-0.138	-0.296	1.18	-0.158	1.33	-0.886	0.151	0.289	0.447
H2AFY	O75367	0.000706541	0.55661	0.897527	0.00184734	0.644285	0.000866812	0.692	0.928	0.929	0.801	0.928	0.658	2.59	0.33	0.0717	2.26	-0.258	2.51	-1.84	0.747	0.417	0.675
H2AFZ	P0C0S5	0.0056594	0.00862772	0.0122011	0.810136	0.844808	0.663956	0.813	0.104	0.674	0.943	0.936	0.958	3.18	2.96	2.77	0.225	-0.183	0.409	-0.954	2.23	-0.729	-0.545
H2BFS	P57053	0.249666	0.206674	0.0560564	0.0274114	0.439109	0.00680922	0.913	0.829	0.808	0.89	0.918	0.835	-1.45	1.61	2.56	-3.06	0.959	-4.02	2.13	0.679	-0.927	-1.89
HACD2	Q6Y1H2	0.124703	0.261709	0.271472	0.0165233	0.0399895	0.621165	0.901	0.86	0.889	0.878	0.813	0.957	0.837	-0.594	0.582	1.43	1.18	0.255	-0.631	0.206	0.8	-0.376
HADH	Q16836	0.23026	0.976506	0.893944	0.220181	0.917252	0.187493	0.912	0.956	0.929	0.926	0.938	0.939	-1.01	0.0239	0.108	-1.03	0.0843	-1.12	0.79	-0.219	-0.243	-0.327
HADHA	P40939	1.67035e-05	0.139076	0.758176	0.000127984	0.0830388	1.15902e-05	0.263	0.76	0.924	0.602	0.855	0.0669	1.96	0.416	-0.0821	1.54	-0.498	2.04	-1.38	0.573	0.157	0.655
HADHB	P55084	0.00148822	0.114026	0.817635	0.000114774	0.16614	0.00102188	0.744	0.718	0.926	0.59	0.885	0.678	3.2	-1.29	-0.177	4.49	1.11	3.38	-2.77	0.434	1.72	0.611
HAL	P42357	0.118072	0.00611758	0.253535	0.113448	0.000846668	0.0149972	0.9	0.0732	0.886	0.916	0.345	0.873	1.07	2.15	-0.758	-1.08	-2.91	1.83	-0.453	0.616	-1.54	1.37
HAO1	Q9UJM8	0.195398	0.0391641	0.0198276	0.00361748	0.7027	0.00189341	0.909	0.407	0.725	0.831	0.931	0.742	0.876	-1.49	-1.74	2.37	-0.248	2.62	-1.47	-0.59	0.903	1.15
HAS1	Q92839	0.00328961	0.907222	0.385244	0.00269817	0.328282	0.015482	0.788	0.953	0.902	0.819	0.909	0.874	-1.42	0.0447	-0.339	-1.47	-0.384	-1.08	0.993	-0.429	-0.474	-0.09
HASPIN	Q8TF76	0.616435	0.133798	0.0242208	0.291812	0.335016	0.0589967	0.928	0.752	0.743	0.929	0.909	0.916	0.435	1.37	2.22	-0.937	0.852	-1.79	0.573	1.01	-0.364	-1.22
HAT1	O14929	0.408171	0.183686	0.482005	0.585508	0.50195	0.896876	0.922	0.81	0.909	0.939	0.921	0.962	-0.424	-0.7	-0.358	0.277	0.342	-0.0653	0.0531	-0.371	0.33	-0.0122
HAX1	O00165	0.864085	0.931556	0.398195	0.931956	0.354546	0.314708	0.934	0.954	0.903	0.945	0.911	0.948	-0.158	-0.0792	0.794	-0.0788	0.873	-0.952	0.297	0.139	0.218	-0.654
HBA1	P69905	0.0100164	0.00806212	0.00113113	0.902105	0.262222	0.217952	0.835	0.0969	0.334	0.945	0.902	0.942	0.943	0.981	1.34	-0.0378	0.355	-0.393	-0.128	0.815	-0.166	-0.521
HBB	P68871	0.0248472	0.362153	0.401022	0.124863	0.939635	0.110119	0.864	0.895	0.903	0.917	0.938	0.93	-4.56	-1.66	-1.52	-2.9	0.135	-3.04	2.63	-1.94	-0.278	-0.413
HCFC1	P51610	0.000959072	0.226785	0.58135	0.00798706	0.48982	0.00239288	0.715	0.842	0.915	0.858	0.921	0.763	-2.69	-0.758	-0.336	-1.93	0.422	-2.36	1.74	-0.946	-0.188	-0.61
HCLS1	P14317	0.0367918	0.953709	0.963973	0.0331954	0.917806	0.0398509	0.874	0.955	0.931	0.894	0.938	0.906	0.987	-0.0245	0.019	1.01	0.0435	0.968	-0.741	0.245	0.27	0.226
HCN1	O60741	0.468216	0.987706	0.506964	0.459191	0.497477	0.948887	0.924	0.956	0.911	0.936	0.921	0.963	-1.37	0.0286	-1.25	-1.4	-1.28	-0.119	0.72	-0.646	-0.675	0.601
HCN3	Q9P1Z3	0.00149831	0.723725	0.100174	0.000843637	0.0544612	0.032047	0.744	0.942	0.843	0.759	0.832	0.899	-3.67	0.311	-1.55	-3.98	-1.86	-2.12	2.44	-1.23	-1.54	0.321
HCN4	Q9Y3Q4	0.00474854	0.158522	0.0607125	0.0651224	0.571	0.169082	0.806	0.785	0.814	0.906	0.925	0.938	-2.78	-1.18	-1.63	-1.6	-0.454	-1.15	1.38	-1.4	-0.219	0.235
HDAC10	Q969S8	1.10831e-05	0.492102	0.00149117	5.07088e-06	0.000492246	0.00456964	0.221	0.919	0.371	0.203	0.28	0.811	-2.42	0.218	-1.31	-2.64	-1.53	-1.11	1.54	-0.879	-1.1	0.435
HDAC4	P56524	0.000231577	0.19715	0.0667239	3.65661e-05	0.517033	1.62442e-05	0.589	0.822	0.82	0.448	0.922	0.0874	1.47	-0.368	-0.548	1.84	-0.179	2.02	-1.33	0.139	0.508	0.687
HDAC5	Q9UQL6	0.0039069	0.440669	0.0339707	0.0154298	0.130763	0.236705	0.797	0.911	0.772	0.876	0.875	0.943	-2.18	-0.473	-1.44	-1.71	-0.968	-0.741	1.16	-1.02	-0.551	0.417
HDAC9	Q9UKV0	0.0136421	0.509885	0.0123003	0.0042378	0.00383314	0.953503	0.846	0.922	0.675	0.837	0.574	0.963	-1.54	0.353	-1.57	-1.89	-1.92	0.0309	0.848	-0.687	-1.04	0.879
HDGF	P51858	0.0139752	0.0429726	0.544662	0.000332389	0.122752	0.00476992	0.847	0.437	0.913	0.692	0.873	0.814	1.24	-0.965	-0.262	2.2	0.703	1.5	-1.23	0.00222	0.967	0.264
HDHD5	Q9BXW7	0.0825035	0.0835739	0.537011	0.00309968	0.0280577	0.227043	0.893	0.64	0.913	0.824	0.788	0.943	1	-1	0.334	2.01	1.33	0.671	-0.92	0.0844	1.08	-0.249
HDLBP	Q00341	0.143534	0.233067	0.464146	0.0167706	0.0693105	0.429094	0.903	0.846	0.908	0.878	0.845	0.952	-0.945	0.756	-0.454	-1.7	-1.21	-0.491	0.784	-0.161	-0.917	0.293
HEATR1	Q9H583	0.325076	0.680542	0.150465	0.555238	0.0753989	0.0265086	0.918	0.939	0.864	0.938	0.85	0.893	-0.326	-0.133	0.489	-0.192	0.623	-0.815	0.333	0.0076	0.141	-0.482
HEATR3	Q7Z4Q2	0.00526214	0.307305	0.00309692	0.0336286	0.0194408	0.758586	0.81	0.879	0.485	0.894	0.759	0.96	2.45	0.747	2.67	1.7	1.92	-0.22	-0.984	1.47	0.72	-1.2
HEATR4	Q86WZ0	0.874587	0.0409157	0.136195	0.0540034	0.00256811	0.104858	0.934	0.421	0.859	0.903	0.514	0.929	-0.0519	-0.75	0.519	0.698	1.27	-0.571	-0.0188	-0.0708	0.679	-0.59
HEATR5A	Q86XA9	0.0125996	0.904357	0.022222	0.0156005	0.0275235	0.750436	0.843	0.953	0.735	0.876	0.787	0.96	-1.56	-0.0638	-1.39	-1.5	-1.33	-0.169	0.807	-0.754	-0.69	0.638
HEATR5B	Q9P2D3	0.0243808	0.759422	0.00453917	0.014116	0.00268458	0.351397	0.863	0.945	0.544	0.874	0.521	0.949	-0.996	0.119	-1.36	-1.11	-1.48	0.369	0.435	-0.56	-0.679	0.804
HEATR6	Q6AI08	0.000560626	0.191593	0.00387548	7.7142e-05	0.000421293	0.254161	0.673	0.817	0.52	0.544	0.26	0.944	-2.09	0.596	-1.58	-2.69	-2.18	-0.515	1.33	-0.77	-1.37	0.81
HECTD1	Q9ULT8	1.89833e-05	0.89187	0.000634144	1.61103e-05	0.000513145	0.0260128	0.278	0.952	0.265	0.334	0.285	0.893	-2.28	0.0427	-1.48	-2.32	-1.53	-0.797	1.35	-0.93	-0.972	0.553
HECTD2	Q5U5R9	0.000342599	0.937122	0.00452027	0.000386029	0.00518242	0.133527	0.629	0.954	0.543	0.704	0.616	0.933	4.92	0.0758	3.39	4.84	3.31	1.53	-2.82	2.1	2.02	-1.29
HECTD3	Q5T447	0.756062	0.382012	0.145374	0.24524	0.522437	0.0865736	0.932	0.9	0.862	0.927	0.923	0.925	0.583	-1.67	-2.88	2.25	-1.21	3.46	-1.57	-0.99	0.677	1.89
HECW2	Q9P2P5	0.00014432	0.886387	0.00314297	0.00017705	0.00401473	0.0704741	0.537	0.952	0.488	0.635	0.581	0.92	-3.27	-0.082	-2.14	-3.19	-2.06	-1.13	1.9	-1.38	-1.29	0.769
HELZ	P42694	0.890045	0.896761	0.450204	0.788977	0.528757	0.375346	0.934	0.952	0.907	0.943	0.923	0.95	0.195	-0.183	-1.08	0.377	-0.896	1.27	-0.461	-0.267	-0.0839	0.812
HELZ2	Q9BYK8	0.134445	0.084444	0.714256	0.781398	0.155411	0.239625	0.902	0.643	0.922	0.943	0.882	0.943	2.05	2.41	0.476	-0.36	-1.94	1.58	-0.818	1.24	-1.18	0.76
HEPHL1	Q6MZM0	0.000847516	0.134886	0.0990601	0.0124609	0.852672	0.0173413	0.705	0.754	0.843	0.871	0.936	0.878	3.01	1.05	1.18	1.96	0.124	1.84	-1.7	1.31	0.258	0.134
HEXIM1	O94992	0.00398154	0.770338	0.844035	0.00241938	0.626566	0.00559874	0.798	0.946	0.927	0.814	0.928	0.824	4.52	-0.367	0.247	4.88	0.614	4.27	-3.42	1.1	1.47	0.852
HGH1	Q9BTY7	0.0246114	0.12613	0.636173	0.356505	0.0561218	0.0105621	0.864	0.74	0.918	0.932	0.834	0.857	4.07	2.58	-0.755	1.5	-3.33	4.83	-2.6	1.47	-1.1	2.23
HIBADH	P31937	0.00956763	0.0420712	0.00595183	0.412309	0.283563	0.787307	0.834	0.43	0.583	0.934	0.904	0.96	-3.67	-2.68	-3.99	-0.989	-1.31	0.32	1.09	-2.59	0.0967	1.41
HIKESHI	Q53FT3	0.000962914	0.165897	0.129184	0.0114367	0.877298	0.0150469	0.715	0.793	0.856	0.868	0.937	0.873	2.35	0.767	0.849	1.58	0.0814	1.5	-1.36	0.991	0.224	0.142
HIPK1	Q86Z02	0.00695785	0.454423	0.0858047	0.00189815	0.022663	0.174092	0.822	0.914	0.835	0.803	0.772	0.938	-2.72	0.629	-1.54	-3.35	-2.17	-1.18	1.81	-0.906	-1.54	0.63
HIRA	P54198	0.119393	0.19953	0.351227	0.0114711	0.0401319	0.486385	0.9	0.823	0.898	0.868	0.813	0.954	1.86	-1.5	1.07	3.37	2.57	0.792	-1.51	0.358	1.86	-0.713
HIST1H1B	P16401	0.0482023	0.0090153	0.0298094	0.35517	0.505685	0.786129	0.881	0.108	0.761	0.932	0.922	0.96	1.44	2.06	1.62	-0.621	-0.443	-0.179	-0.159	1.28	-0.781	-0.338
HIST1H1C	P16403	0.00368488	0.251586	0.00200638	0.0297476	0.0156979	0.720392	0.794	0.855	0.415	0.891	0.74	0.959	2.17	0.705	2.38	1.46	1.68	-0.214	-0.855	1.31	0.609	-1.07
HIST1H1D	P16402	0.333585	0.848541	0.146471	0.431518	0.106898	0.0265936	0.918	0.95	0.862	0.935	0.867	0.893	-0.346	-0.0669	0.536	-0.28	0.603	-0.883	0.377	0.0307	0.0976	-0.506
HIST1H1E	P10412	1.81533e-05	0.630376	0.0010936	3.30795e-05	0.00243269	0.0132477	0.272	0.935	0.33	0.434	0.506	0.867	3.99	0.265	2.39	3.72	2.13	1.59	-2.33	1.66	1.4	-0.732
HIST1H2BB	P33778	0.075062	0.134451	0.00424064	0.72949	0.0693308	0.124648	0.891	0.753	0.534	0.942	0.845	0.932	2.82	2.31	5.2	0.506	2.89	-2.38	-0.236	2.58	0.27	-2.62
HIST1H2BD	P58876	3.62316e-05	0.625197	0.00609041	1.96198e-05	0.00261603	0.00585813	0.359	0.935	0.586	0.361	0.517	0.826	3.48	-0.254	1.73	3.74	1.99	1.75	-2.24	1.24	1.49	-0.494
HIST1H2BJ	P06899	0.075062	0.134451	0.00424064	0.72949	0.0693308	0.124648	0.891	0.753	0.534	0.942	0.845	0.932	2.82	2.31	5.2	0.506	2.89	-2.38	-0.236	2.58	0.27	-2.62
HIST1H2BM	Q99879	0.00147532	0.00814583	0.0838293	1.62616e-05	0.204664	8.85265e-05	0.744	0.0979	0.833	0.335	0.893	0.299	-3.18	2.42	1.42	-5.6	-1	-4.6	3.34	0.164	-2.26	-1.25
HIST1H2BO	P23527	0.075062	0.134451	0.00424064	0.72949	0.0693308	0.124648	0.891	0.753	0.534	0.942	0.845	0.932	2.82	2.31	5.2	0.506	2.89	-2.38	-0.236	2.58	0.27	-2.62
HIST1H3A	P68431	0.893596	0.0806015	0.264241	0.101147	0.466296	0.320512	0.935	0.63	0.888	0.914	0.919	0.948	0.1	1.41	0.861	-1.31	-0.552	-0.761	0.494	0.594	-0.819	-0.268
HIST1H4A	P62805	0.385073	0.0486035	0.00381202	0.212599	0.169056	0.0180563	0.921	0.477	0.518	0.925	0.886	0.88	0.533	1.31	2.18	-0.781	0.869	-1.65	0.475	1.01	-0.307	-1.18
HIST2H2AA3	Q6FI13	0.090808	0.110889	0.08645	0.905518	0.882663	0.976914	0.895	0.711	0.835	0.945	0.937	0.963	-2.33	-2.17	-2.36	-0.152	-0.189	0.037	0.61	-1.72	0.458	0.647
HIST2H2AB	Q8IUE6	0.223735	0.0369942	0.0316677	0.296397	0.930122	0.260824	0.911	0.389	0.766	0.93	0.938	0.945	1.16	2.15	2.23	-0.988	0.0807	-1.07	0.223	1.39	-0.764	-0.845
HIST2H2AC	Q16777	0.090808	0.110889	0.08645	0.905518	0.882663	0.976914	0.895	0.711	0.835	0.945	0.937	0.963	-2.33	-2.17	-2.36	-0.152	-0.189	0.037	0.61	-1.72	0.458	0.647
HIST2H2BE	Q16778	0.075062	0.134451	0.00424064	0.72949	0.0693308	0.124648	0.891	0.753	0.534	0.942	0.845	0.932	2.82	2.31	5.2	0.506	2.89	-2.38	-0.236	2.58	0.27	-2.62
HIST2H3A	Q71DI3	0.893596	0.0806015	0.264241	0.101147	0.466296	0.320512	0.935	0.63	0.888	0.914	0.919	0.948	0.1	1.41	0.861	-1.31	-0.552	-0.761	0.494	0.594	-0.819	-0.268
HIST3H3	Q16695	0.893596	0.0806015	0.264241	0.101147	0.466296	0.320512	0.935	0.63	0.888	0.914	0.919	0.948	0.1	1.41	0.861	-1.31	-0.552	-0.761	0.494	0.594	-0.819	-0.268
HIVEP1	P15822	0.0011227	0.413197	0.0320041	0.00453292	0.134216	0.0742377	0.726	0.906	0.767	0.839	0.876	0.921	-3.18	-0.607	-1.76	-2.57	-1.16	-1.41	1.79	-1.39	-0.78	0.377
HIVEP3	Q5T1R4	0.462564	0.0753296	0.951611	0.0202903	0.0835807	0.427952	0.924	0.611	0.931	0.883	0.855	0.952	0.585	-1.52	-0.0477	2.1	1.47	0.633	-0.83	-0.245	1.27	-0.197
HK1	P19367	0.570183	0.71502	0.639491	0.358176	0.410459	0.91924	0.927	0.942	0.918	0.932	0.916	0.963	0.407	-0.26	0.335	0.667	0.595	0.0721	-0.287	0.12	0.381	-0.215
HKDC1	Q2TB90	0.0105927	0.447319	0.0148114	0.041681	0.0580576	0.850301	0.837	0.912	0.695	0.898	0.836	0.961	-1.65	-0.419	-1.55	-1.23	-1.13	-0.103	0.747	-0.905	-0.486	0.644
HLA-A	P13746	0.041104	0.374975	0.00794349	0.00824516	0.00168735	0.364341	0.877	0.898	0.622	0.859	0.447	0.95	0.795	-0.316	1.12	1.11	1.43	-0.323	-0.395	0.399	0.715	-0.719
HLA-A.1	P04439	0.041104	0.374975	0.00794349	0.00824516	0.00168735	0.364341	0.877	0.898	0.622	0.859	0.447	0.95	0.795	-0.316	1.12	1.11	1.43	-0.323	-0.395	0.399	0.715	-0.719
HLA-B.1	P30460	0.00283494	0.44795	0.00911952	0.0108073	0.0358132	0.505153	0.781	0.913	0.639	0.867	0.806	0.954	-1.87	-0.38	-1.54	-1.49	-1.16	-0.332	0.925	-0.949	-0.569	0.593
HLA-B.2	P30480	0.00283494	0.44795	0.00911952	0.0108073	0.0358132	0.505153	0.781	0.913	0.639	0.867	0.806	0.954	-1.87	-0.38	-1.54	-1.49	-1.16	-0.332	0.925	-0.949	-0.569	0.593
HLA-B.3	P01889	0.000155895	0.604145	0.00209958	7.54601e-05	0.000893467	0.115837	0.546	0.933	0.423	0.541	0.352	0.931	-3.45	0.318	-2.43	-3.77	-2.75	-1.02	2.06	-1.39	-1.71	1.04
HLA-C	Q07000	6.25335e-05	0.726097	0.000208613	3.94525e-05	0.000126157	0.396345	0.432	0.943	0.154	0.458	0.139	0.951	2.56	-0.143	2.21	2.7	2.35	0.35	-1.4	1.16	1.3	-1.05
HM13	Q8TCT9	0.706755	0.0888608	0.316096	0.0462006	0.0145429	0.519491	0.931	0.656	0.894	0.9	0.733	0.955	0.147	-0.715	0.401	0.862	1.12	-0.254	-0.189	-0.0417	0.673	-0.442
HMCN1	Q96RW7	0.740667	0.95768	0.928114	0.701328	0.886107	0.809325	0.931	0.955	0.93	0.941	0.937	0.961	-0.639	0.102	-0.174	-0.741	-0.276	-0.465	0.462	-0.178	-0.28	-0.0039
HMCN2	Q8NDA2	0.00269929	0.370166	0.0195277	0.0132691	0.096995	0.272399	0.778	0.897	0.723	0.872	0.862	0.945	1.59	0.38	1.12	1.21	0.74	0.47	-0.818	0.773	0.393	-0.348
HMGA1	P17096	0.0314352	0.0489558	0.125002	0.802291	0.586276	0.431481	0.87	0.479	0.855	0.943	0.926	0.952	2.15	1.93	1.45	0.222	-0.486	0.709	-0.771	1.38	-0.549	-0.0626
HMGB1	P09429	0.00809357	0.421596	0.577614	0.00198856	0.798522	0.00305999	0.827	0.908	0.915	0.805	0.934	0.783	-1.69	0.433	0.298	-2.13	-0.136	-1.99	1.45	-0.241	-0.674	-0.538
HMGB2	P26583	0.00155642	0.0606151	0.542957	7.16547e-05	0.0204717	0.00439136	0.747	0.546	0.913	0.535	0.763	0.808	-1.74	0.859	-0.257	-2.6	-1.12	-1.48	1.45	-0.284	-1.14	-0.0271
HMGB3	O15347	0.145879	0.459902	0.0856512	0.0405858	0.0230041	0.74971	0.904	0.915	0.835	0.898	0.773	0.96	1.31	-0.639	1.58	1.95	2.22	-0.273	-0.746	0.563	1.2	-1.02
HMGCL	P35914	0.442359	0.603991	0.00098452	0.79705	0.00232477	0.00360002	0.923	0.933	0.318	0.943	0.499	0.795	-0.224	-0.15	-1.27	-0.0739	-1.12	1.05	-0.188	-0.412	-0.262	0.862
HMGCS2	P54868	0.777772	0.395051	0.109055	0.265583	0.405869	0.0673876	0.932	0.902	0.848	0.928	0.915	0.919	0.328	-1	-1.99	1.33	-0.981	2.31	-0.993	-0.665	0.339	1.32
HMGN2	P05204	0.0339916	0.288553	0.306636	0.213979	0.966239	0.200461	0.872	0.872	0.893	0.925	0.939	0.94	3.07	1.41	1.35	1.67	-0.0545	1.72	-1.61	1.46	0.051	0.106
HMOX2	P30519	0.0755902	0.189162	0.469026	0.581147	0.52728	0.248256	0.891	0.815	0.908	0.939	0.923	0.944	1.25	0.886	0.474	0.359	-0.412	0.771	-0.594	0.651	-0.235	0.177
HMX1	Q9NP08	0.41558	0.320374	0.0998362	0.848617	0.0167187	0.0234951	0.922	0.883	0.843	0.944	0.746	0.889	-0.892	-1.1	1.9	0.206	3	-2.79	0.87	-0.0221	1.08	-1.92
HMX3	A6NHT5	0.0698312	0.619173	0.463068	0.028998	0.230471	0.235249	0.889	0.934	0.908	0.891	0.897	0.943	-1.16	0.294	-0.438	-1.46	-0.732	-0.724	0.835	-0.326	-0.621	0.111
HNRNPA0	Q13151	0.00203728	0.329616	0.001049	0.0114483	0.00562549	0.687372	0.763	0.886	0.325	0.868	0.627	0.959	1.43	0.358	1.58	1.07	1.22	-0.145	-0.59	0.841	0.484	-0.735
HNRNPA1	P09651	0.657958	0.133236	0.0945308	0.266713	0.00575149	0.0437566	0.929	0.751	0.84	0.928	0.629	0.908	0.306	1.09	-1.24	-0.788	-2.33	1.54	-0.265	0.0411	-1.05	1.28
HNRNPA2B1	P22626	0.083431	0.0597719	0.830912	0.846808	0.086384	0.119551	0.893	0.542	0.926	0.944	0.857	0.931	1.41	1.56	0.161	-0.146	-1.4	1.25	-0.629	0.783	-0.775	0.621
HNRNPA3	P51991	0.79969	0.262414	0.236487	0.177914	0.0340405	0.341762	0.933	0.861	0.883	0.923	0.802	0.949	-0.227	1.03	-1.1	-1.26	-2.13	0.869	0.155	-0.0723	-1.11	1.02
HNRNPAB	Q99729	2.89475e-06	0.436269	7.09651e-05	6.7749e-06	0.000215137	0.0191871	0.114	0.911	0.081	0.227	0.182	0.882	-3.09	-0.273	-2.15	-2.81	-1.88	-0.935	1.71	-1.38	-1.1	0.773
HNRNPC	P07910	0.738575	0.0582988	0.943826	0.0323388	0.0658912	0.68659	0.931	0.534	0.93	0.893	0.843	0.959	-0.213	1.32	0.0448	-1.53	-1.28	-0.258	0.501	0.288	-1.03	0.244
HNRNPD	Q14103	0.791698	0.271464	0.758688	0.393311	0.169464	0.570135	0.932	0.865	0.924	0.934	0.886	0.956	0.202	0.866	-0.235	-0.664	-1.1	0.437	0.00621	0.208	-0.658	0.443
HNRNPDL	O14979	0.774531	0.464116	0.527989	0.65076	0.187032	0.365226	0.932	0.915	0.912	0.94	0.89	0.95	-0.251	-0.648	0.556	0.397	1.2	-0.807	0.165	-0.0855	0.562	-0.642
HNRNPF	P52597	0.0001213	0.836078	0.143526	9.10088e-05	0.199453	1.63302e-05	0.516	0.949	0.861	0.564	0.892	0.0878	2.39	-0.0849	-0.633	2.47	-0.548	3.02	-1.97	0.418	0.503	1.05
HNRNPH1	P31943	0.460029	0.854111	0.00272622	0.36096	0.00373098	0.000796639	0.923	0.95	0.465	0.932	0.57	0.647	0.345	-0.0848	-1.76	0.43	-1.68	2.11	-0.72	-0.375	-0.29	1.39
HNRNPH2	P55795	0.0547599	0.0292889	0.101865	0.0007822	0.00140138	0.718664	0.884	0.318	0.844	0.754	0.416	0.959	-1.16	1.35	-0.96	-2.51	-2.31	-0.198	0.967	-0.191	-1.54	0.769
HNRNPH3	P31942	0.681077	0.508902	0.909892	0.798936	0.582015	0.765042	0.93	0.922	0.929	0.943	0.926	0.96	-0.569	-0.92	-0.156	0.352	0.764	-0.413	0.157	-0.411	0.509	-0.255
HNRNPK	P61978	0.29233	0.110691	0.13441	0.0166403	0.9065	0.0205132	0.916	0.711	0.858	0.878	0.938	0.885	0.367	-0.577	-0.537	0.944	0.0398	0.904	-0.554	-0.187	0.39	0.35
HNRNPL	P14866	0.0881212	0.597086	0.333236	0.0348481	0.148778	0.404934	0.894	0.932	0.896	0.895	0.881	0.951	2.53	-0.732	1.36	3.26	2.09	1.17	-1.74	0.79	1.52	-0.573
HNRNPM	P52272	0.113705	0.479118	0.449537	0.0328707	0.959749	0.0300536	0.899	0.918	0.907	0.893	0.939	0.897	-1.06	0.449	0.481	-1.51	0.0316	-1.54	1.03	-0.0318	-0.481	-0.513
HNRNPU	Q00839	0.0834934	0.410921	0.00671685	0.313755	0.0295981	0.172963	0.893	0.906	0.599	0.93	0.792	0.938	0.554	0.248	0.977	0.306	0.729	-0.423	-0.109	0.445	0.197	-0.532
HNRNPUL1	Q9BUJ2	0.000872291	0.202127	0.683483	0.00821299	0.367324	0.0016979	0.708	0.825	0.92	0.859	0.912	0.732	-4.34	-1.28	-0.394	-3.06	0.885	-3.95	2.84	-1.5	-0.225	-1.11
HOOK3	Q86VS8	0.0100357	0.808744	0.472248	0.015429	0.629064	0.0366145	0.835	0.948	0.909	0.876	0.928	0.903	-1.69	-0.133	-0.4	-1.55	-0.267	-1.29	1.13	-0.555	-0.422	-0.155
HPCAL1	P37235	0.983171	0.489908	0.0703217	0.502802	0.0205067	0.0678056	0.936	0.919	0.823	0.937	0.764	0.919	-0.0135	-0.447	1.26	0.433	1.71	-1.27	0.213	0.2	0.647	-1.06
HPDL	Q96IR7	0.366819	0.169205	0.69227	0.0352558	0.0878524	0.602781	0.92	0.797	0.921	0.895	0.857	0.957	-0.736	1.15	-0.317	-1.89	-1.47	-0.419	0.761	0.0248	-1.13	0.342
HPRT1	P00492	0.0857838	0.477834	0.684312	0.270938	0.274238	0.0421994	0.893	0.917	0.92	0.928	0.903	0.907	0.656	0.254	-0.144	0.402	-0.399	0.8	-0.464	0.191	-0.0628	0.336
HPS6	Q86YV9	0.212588	0.48728	0.000185404	0.556104	0.000531331	0.0013692	0.911	0.919	0.144	0.938	0.289	0.71	0.724	0.393	3.09	0.332	2.7	-2.37	0.327	1.05	0.659	-2.04
HRNR	Q86YZ3	0.351627	0.765697	0.536483	0.517854	0.366071	0.136485	0.919	0.945	0.913	0.937	0.912	0.934	-1.48	-0.464	0.969	-1.01	1.43	-2.45	1.24	-0.243	0.22	-1.21
HS1BP3	Q53T59	0.0183582	0.197301	0.00106041	0.185176	0.0104633	0.11859	0.855	0.822	0.327	0.923	0.7	0.931	0.989	0.487	1.59	0.502	1.1	-0.602	-0.222	0.767	0.28	-0.824
HS3ST6	Q96QI5	0.937867	0.861067	0.179178	0.800495	0.234796	0.158282	0.935	0.951	0.872	0.943	0.898	0.936	0.0222	-0.0499	-0.4	0.072	-0.351	0.423	-0.129	-0.107	-0.0572	0.293
HS6ST3	Q8IZP7	0.197453	0.190595	0.438479	0.0189873	0.56461	0.0531379	0.909	0.816	0.906	0.881	0.925	0.913	-0.891	0.906	0.521	-1.8	-0.385	-1.41	1.02	0.134	-0.772	-0.387
HSD11B1L	Q7Z5J1	0.525485	0.368032	0.683926	0.781829	0.612309	0.816309	0.926	0.896	0.92	0.943	0.927	0.961	-0.722	-1.03	-0.46	0.312	0.574	-0.262	0.168	-0.554	0.48	-0.094
HSD17B10	Q99714	0.236261	0.21214	0.330752	0.943569	0.76311	0.817325	0.912	0.832	0.896	0.945	0.933	0.961	0.856	0.906	0.695	-0.0494	-0.211	0.161	-0.242	0.614	-0.291	-0.0807
HSD17B4	P51659	0.000118834	0.645411	0.0223335	0.000230613	0.0506733	0.00766153	0.514	0.936	0.736	0.66	0.828	0.841	-2.67	-0.211	-1.2	-2.46	-0.985	-1.47	1.65	-1.02	-0.808	0.178
HSD17B7	P56937	0.00117512	0.317775	0.0184585	0.00665347	0.110651	0.131002	0.729	0.882	0.718	0.852	0.868	0.933	-2.72	-0.644	-1.71	-2.08	-1.07	-1.01	1.45	-1.27	-0.625	0.444
HSD17B8	Q92506	0.0301135	0.70978	0.548505	0.0581588	0.81675	0.0867604	0.869	0.941	0.913	0.904	0.935	0.925	-3.26	-0.496	-0.805	-2.76	-0.308	-2.46	2.12	-1.14	-0.644	-0.336
HSDL1	Q3SXM5	0.00125725	0.369068	0.0146707	0.00592459	0.0740348	0.17251	0.733	0.896	0.694	0.848	0.849	0.938	-3.01	-0.643	-2	-2.37	-1.36	-1	1.59	-1.41	-0.771	0.59
HSDL2	Q6YN16	4.91499e-05	0.512068	0.485564	2.12222e-05	0.965517	2.01292e-05	0.4	0.922	0.909	0.372	0.939	0.102	4.54	-0.463	-0.493	5	-0.0302	5.03	-3.64	0.895	1.36	1.39
HSP90AA1	P07900	0.274951	0.507487	0.30133	0.650622	0.696224	0.949514	0.915	0.922	0.893	0.94	0.93	0.963	1.42	0.848	1.34	0.576	0.496	0.0801	-0.52	0.904	0.056	-0.44
HSP90AB1	P08238	7.32734e-05	0.211947	0.255951	1.41546e-05	0.0290723	0.000394717	0.453	0.832	0.886	0.316	0.791	0.549	1.81	-0.379	0.343	2.19	0.722	1.47	-1.37	0.443	0.822	0.1
HSP90B1	P14625	0.039316	0.580197	0.809539	0.103155	0.752587	0.0600511	0.876	0.93	0.926	0.914	0.933	0.916	-1.54	-0.374	-0.162	-1.17	0.212	-1.38	1.02	-0.52	-0.146	-0.358
HSPA12A	O43301	7.67607e-05	0.487125	0.000399742	0.000206223	0.00121019	0.265997	0.459	0.919	0.219	0.65	0.391	0.945	3.41	0.39	2.78	3.02	2.39	0.636	-1.77	1.65	1.26	-1.13
HSPA1A	P0DMV8	0.288936	0.816118	0.00327176	0.399185	0.00488376	0.0222253	0.916	0.948	0.494	0.934	0.608	0.887	-0.599	-0.128	-2.04	-0.471	-1.91	1.44	-0.0925	-0.691	-0.563	1.35
HSPA1B	P0DMV9	0.288936	0.816118	0.00327176	0.399185	0.00488376	0.0222253	0.916	0.948	0.494	0.934	0.608	0.887	-0.599	-0.128	-2.04	-0.471	-1.91	1.44	-0.0925	-0.691	-0.563	1.35
HSPA1L	P34931	0.000293386	0.868315	0.109441	0.000229548	0.0826848	0.00465372	0.613	0.951	0.848	0.66	0.854	0.812	4.12	-0.131	1.35	4.25	1.48	2.77	-2.78	1.33	1.46	-0.0149
HSPA4	P34932	0.00228126	0.915098	0.0409069	0.00273084	0.0493529	0.121355	0.769	0.953	0.786	0.819	0.826	0.931	-3.16	-0.0858	-1.83	-3.07	-1.75	-1.33	1.89	-1.27	-1.18	0.564
HSPA4L	O95757	0.20485	0.119192	0.187837	0.0118007	0.0106909	0.955546	0.91	0.728	0.874	0.869	0.702	0.963	0.682	-0.857	0.711	1.54	1.57	-0.0288	-0.548	0.134	0.991	-0.577
HSPA5	P11021	0.755352	0.498117	0.216321	0.710096	0.0702304	0.131737	0.932	0.92	0.88	0.941	0.846	0.933	0.124	0.273	-0.512	-0.149	-0.785	0.637	-0.153	-0.0287	-0.302	0.484
HSPA6	P17066	0.381853	0.76801	0.984232	0.55467	0.783058	0.392103	0.92	0.945	0.932	0.938	0.934	0.951	0.722	0.239	0.016	0.483	-0.223	0.706	-0.478	0.244	0.00496	0.228
HSPA8	P11142	0.000777816	0.190887	0.168513	0.00771952	0.936978	0.00887269	0.699	0.817	0.869	0.857	0.938	0.849	1.44	0.428	0.453	1.01	0.0248	0.984	-0.858	0.58	0.151	0.127
HSPA9	P38646	0.102778	0.997315	0.947169	0.102198	0.949847	0.0919052	0.897	0.957	0.93	0.914	0.939	0.926	0.739	-0.00142	-0.028	0.741	-0.0266	0.767	-0.562	0.177	0.179	0.206
HSPB1	P04792	0.000120679	0.0468552	0.171659	7.57054e-06	0.00373922	0.00104743	0.515	0.465	0.87	0.236	0.571	0.681	1.67	-0.63	0.41	2.3	1.04	1.26	-1.31	0.362	0.992	-0.0479
HSPB8	Q9UJY1	0.00107574	0.833663	0.0145969	0.000768345	0.0100534	0.148586	0.723	0.949	0.693	0.753	0.696	0.935	1.37	-0.0657	0.894	1.44	0.96	0.476	-0.821	0.55	0.615	-0.344
HSPD1	P10809	0.0317033	0.713625	0.664612	0.0606149	0.946288	0.068127	0.87	0.942	0.92	0.905	0.939	0.919	1.12	0.171	0.202	0.953	0.0312	0.922	-0.75	0.374	0.203	0.172
HSPE1	P61604	1.31527e-06	0.764099	0.000130222	9.86548e-07	8.57865e-05	0.00225817	0.0664	0.945	0.118	0.0787	0.108	0.758	-6.13	0.19	-3.64	-6.32	-3.83	-2.48	3.73	-2.4	-2.58	1.25
HSPG2	P98160	0.107729	0.352852	0.866995	0.0205052	0.441058	0.0811287	0.898	0.892	0.928	0.883	0.918	0.923	0.879	-0.485	-0.0856	1.36	0.4	0.964	-0.802	0.0769	0.562	0.163
HSPH1	Q92598	0.166742	0.154275	0.809074	0.0123747	0.225358	0.112366	0.906	0.78	0.926	0.87	0.896	0.93	0.519	-0.536	-0.0865	1.06	0.45	0.606	-0.545	-0.026	0.51	0.0605
HTT	P42858	0.0467065	0.665146	0.147221	0.0216022	0.0710063	0.504348	0.88	0.938	0.863	0.884	0.847	0.954	-0.721	0.142	-0.5	-0.863	-0.642	-0.221	0.451	-0.27	-0.412	0.23
HUS1B	Q8NHY5	0.718462	0.346217	0.73265	0.550934	0.209652	0.486604	0.931	0.891	0.923	0.938	0.894	0.954	0.316	0.841	-0.299	-0.525	-1.14	0.615	-0.101	0.214	-0.627	0.514
HUWE1	Q7Z6Z7	0.625342	0.250127	0.732343	0.11491	0.146565	0.882229	0.928	0.855	0.923	0.916	0.88	0.962	0.705	-1.71	0.492	2.41	2.2	0.213	-0.832	-0.127	1.58	-0.62
HVCN1	Q96D96	0.900064	0.685131	0.139109	0.596785	0.0701314	0.170278	0.935	0.94	0.86	0.939	0.846	0.938	0.0924	-0.3	1.15	0.392	1.45	-1.06	0.144	0.236	0.536	-0.915
HYDIN	Q4G0P3	0.466362	0.293361	0.814344	0.0910955	0.406022	0.341465	0.924	0.874	0.926	0.912	0.915	0.949	0.571	-0.836	-0.182	1.41	0.654	0.753	-0.683	-0.112	0.724	0.0702
IARS	P41252	9.75703e-05	0.963493	0.00541427	0.000103946	0.00586352	0.0247048	0.489	0.955	0.57	0.579	0.632	0.891	-2.6	-0.0199	-1.49	-2.58	-1.47	-1.11	1.57	-1.03	-1.01	0.46
IBTK	Q9P2D0	0.000217257	0.826985	0.251256	0.000300174	0.344198	0.0013661	0.582	0.949	0.886	0.684	0.91	0.71	4.88	0.197	1.07	4.68	0.87	3.81	-3.34	1.54	1.34	0.468
ICAM1	P05362	0.21039	0.022147	0.0920415	0.204515	0.423777	0.612938	0.91	0.259	0.839	0.925	0.917	0.957	1.94	3.91	2.7	-1.97	-1.21	-0.759	0.196	2.14	-1.77	-0.562
ICE1	Q9Y2F5	0.827366	0.881318	0.336265	0.945028	0.411695	0.450177	0.933	0.952	0.897	0.945	0.916	0.953	-0.298	-0.204	-1.35	-0.0942	-1.14	1.05	-0.164	-0.462	-0.258	0.883
IDH3A	P50213	0.111031	0.786466	0.840077	0.172745	0.637812	0.078892	0.899	0.947	0.927	0.922	0.928	0.923	-1.24	-0.198	0.147	-1.04	0.345	-1.39	0.919	-0.323	-0.125	-0.47
IDH3B	O43837	3.81537e-05	0.78072	0.754209	2.67997e-05	0.972125	2.56572e-05	0.366	0.946	0.923	0.405	0.939	0.124	5.28	-0.22	-0.248	5.5	-0.0276	5.53	-4.08	1.2	1.42	1.45
IDUA	P35475	0.0128517	0.355826	0.030567	0.0681836	0.154167	0.628348	0.844	0.893	0.763	0.907	0.882	0.957	-2.59	-0.834	-2.16	-1.76	-1.33	-0.43	1.19	-1.4	-0.563	0.764
IER3IP1	Q9Y5U9	0.000788957	0.0491523	0.00290851	0.0329955	0.129514	0.434702	0.7	0.48	0.476	0.894	0.875	0.952	-6.14	-2.92	-5.07	-3.22	-2.16	-1.06	2.61	-3.53	-0.615	1.54
IFI16	Q16666	0.976734	0.813003	0.686659	0.835621	0.525161	0.665614	0.936	0.948	0.921	0.944	0.923	0.958	-0.033	-0.268	0.459	0.235	0.727	-0.492	0.0724	0.0394	0.308	-0.419
IFT80	Q9P2H3	0.377335	0.241004	0.425022	0.754185	0.68768	0.928501	0.92	0.85	0.905	0.942	0.93	0.963	0.604	0.814	0.544	-0.21	-0.271	0.0602	-0.113	0.49	-0.324	-0.0532
IFT88	Q13099	0.000888025	0.536143	0.0470604	0.000336811	0.015525	0.0393183	0.709	0.925	0.796	0.693	0.739	0.905	2.74	-0.38	1.34	3.12	1.72	1.4	-1.81	0.924	1.3	-0.414
IGDCC3	Q8IVU1	0.658511	0.99233	0.390735	0.665382	0.395777	0.668395	0.929	0.956	0.902	0.941	0.915	0.958	-0.232	-0.00502	-0.457	-0.227	-0.452	0.225	0.0586	-0.174	-0.169	0.283
IGF1R	P08069	0.716994	0.536648	0.297135	0.795042	0.655785	0.484261	0.931	0.925	0.892	0.943	0.929	0.954	-0.504	-0.865	-1.49	0.361	-0.621	0.982	-0.21	-0.714	0.151	0.772
IGF2BP1	Q9NZI8	0.805178	0.513213	0.268644	0.680221	0.0937276	0.184494	0.933	0.922	0.888	0.941	0.86	0.939	0.331	0.885	-1.53	-0.554	-2.41	1.86	-0.409	-0.0781	-0.963	1.45
IGF2R	P11717	1.90922e-05	0.778103	0.00441073	1.36107e-05	0.00272116	0.00332495	0.278	0.946	0.54	0.31	0.523	0.789	4.36	-0.17	2.13	4.53	2.3	2.23	-2.78	1.58	1.75	-0.55
IGHA1	P01876	0.0932427	0.468907	0.72014	0.297366	0.708994	0.16845	0.895	0.916	0.922	0.93	0.931	0.938	-1.82	-0.739	-0.362	-1.08	0.377	-1.46	1.09	-0.73	0.00935	-0.368
IGHA2	P01877	0.24946	0.961454	0.77949	0.232	0.742929	0.372107	0.913	0.955	0.924	0.926	0.932	0.95	-1.11	0.045	-0.261	-1.16	-0.307	-0.849	0.779	-0.332	-0.377	-0.0702
IGHG1	P01857	0.469614	0.992837	0.900854	0.474934	0.893759	0.39974	0.924	0.957	0.929	0.936	0.937	0.951	0.92	0.0113	-0.157	0.909	-0.168	1.08	-0.727	0.194	0.182	0.35
IGHM	P01871	0.168794	0.355206	0.0838508	0.619464	0.366035	0.673544	0.906	0.893	0.833	0.94	0.912	0.958	1.86	1.22	2.41	0.645	1.19	-0.546	-0.491	1.37	0.154	-1.04
IGHMBP2	P38935	3.77536e-05	0.63737	0.00806299	2.08431e-05	0.00353831	0.00469056	0.364	0.936	0.624	0.37	0.563	0.813	-2.13	0.151	-1.02	-2.28	-1.17	-1.12	1.38	-0.75	-0.901	0.267
IGHV3-73	A0A0B4J1V6	5.94004e-06	0.939044	0.00043843	6.46488e-06	0.000493118	0.00669794	0.166	0.954	0.228	0.223	0.28	0.834	-4.56	-0.0422	-2.74	-4.52	-2.69	-1.82	2.72	-1.83	-1.79	0.902
IGSF10	Q6WRI0	0.155237	0.383155	0.22742	0.0339268	0.716977	0.0177637	0.905	0.9	0.882	0.894	0.931	0.879	-0.556	0.33	0.465	-0.886	0.135	-1.02	0.616	0.0599	-0.27	-0.406
IGSF9B	Q9UPX0	1.81352e-05	0.221205	0.380949	4.26319e-06	0.0501567	5.61798e-05	0.272	0.838	0.901	0.188	0.827	0.226	2.97	-0.518	0.364	3.49	0.883	2.61	-2.27	0.705	1.22	0.34
IKBKB	O14920	0.169869	0.946481	0.22087	0.188837	0.199197	0.0189783	0.907	0.955	0.88	0.923	0.892	0.882	1.34	0.0626	-1.19	1.28	-1.25	2.53	-1.29	0.0549	-0.00766	1.24
IKBKG	Q9Y6K9	2.51983e-06	0.367399	0.0778343	6.73775e-06	0.333158	2.14736e-05	0.104	0.896	0.829	0.227	0.909	0.107	6.32	0.641	1.33	5.68	0.691	4.98	-4.24	2.07	1.43	0.74
IL11RA	Q14626	0.615924	0.864426	0.803976	0.739106	0.938058	0.798085	0.928	0.951	0.925	0.942	0.938	0.961	-1.03	-0.349	-0.507	-0.681	-0.159	-0.523	0.558	-0.471	-0.123	0.0357
IL16	Q14005	0.278254	0.722555	0.046906	0.161203	0.0249592	0.291417	0.915	0.942	0.796	0.921	0.779	0.946	0.684	-0.218	1.35	0.903	1.57	-0.665	-0.231	0.454	0.672	-0.895
IL17RC	Q8NAC3	0.034319	0.32505	0.343683	0.00575173	0.0694563	0.17807	0.872	0.884	0.898	0.847	0.845	0.938	-1.02	0.431	-0.414	-1.45	-0.845	-0.603	0.767	-0.25	-0.681	0.164
IL17RD	Q8NFM7	0.00032543	0.270028	0.000210949	6.48e-05	4.40417e-05	0.770033	0.624	0.864	0.155	0.523	0.0658	0.96	-2.06	0.454	-2.17	-2.51	-2.63	0.117	1.11	-0.944	-1.4	1.23
IL17RE	Q8NFR9	8.81504e-05	0.369469	0.358288	0.0003282	0.0857538	2.58744e-05	0.476	0.897	0.899	0.691	0.856	0.125	5.36	0.81	-0.83	4.55	-1.64	6.19	-4.03	1.34	0.525	2.17
IL1RL2	Q9HB29	0.111973	0.428959	0.59508	0.38131	0.788815	0.260931	0.899	0.909	0.916	0.933	0.934	0.945	-2.95	-1.4	-0.932	-1.55	0.467	-2.02	1.63	-1.32	0.078	-0.389
ILF2	Q12905	4.85068e-05	0.0727182	0.351968	0.000815604	0.329352	0.000179288	0.398	0.601	0.898	0.757	0.909	0.419	3	0.9	0.439	2.1	-0.461	2.56	-1.92	1.09	0.185	0.646
ILF3	Q12906	0.297133	0.73873	0.365345	0.466872	0.55873	0.882722	0.916	0.944	0.9	0.936	0.924	0.962	0.784	0.245	0.676	0.54	0.432	0.108	-0.358	0.426	0.182	-0.25
ILVBL	A1L0T0	0.334013	0.535681	0.034505	0.12818	0.0113475	0.1848	0.918	0.925	0.773	0.918	0.708	0.939	0.289	-0.183	0.694	0.471	0.876	-0.405	-0.0888	0.2	0.383	-0.494
IMPA2	O14732	0.0604735	0.221726	0.862868	0.00640245	0.169391	0.0814854	0.886	0.839	0.928	0.851	0.886	0.923	-2.13	1.32	-0.179	-3.45	-1.49	-1.95	1.88	-0.249	-1.56	-0.0698
IMPDH1	P20839	0.0011269	0.481006	0.797842	0.00370958	0.649348	0.00171582	0.726	0.918	0.925	0.831	0.929	0.733	3.73	0.611	0.22	3.12	-0.392	3.51	-2.59	1.14	0.529	0.921
IMPDH2	P12268	0.245089	0.954497	0.0328637	0.224877	0.0363611	0.00393728	0.913	0.955	0.769	0.926	0.807	0.801	-0.532	0.0253	1.06	-0.558	1.04	-1.6	0.672	0.139	0.114	-0.925
INPP1	P49441	0.0184042	0.567527	0.0225159	0.0511361	0.0623037	0.909892	0.855	0.929	0.737	0.902	0.84	0.962	4.08	0.861	3.91	3.22	3.05	0.169	-1.87	2.21	1.35	-1.7
INPP5D	Q92835	0.0155983	0.948479	0.875856	0.0174998	0.825347	0.0118159	0.85	0.955	0.928	0.879	0.935	0.862	4.07	0.0931	-0.225	3.98	-0.318	4.29	-3.08	0.984	0.891	1.21
INPP5E	Q9NRR6	0.359499	0.981004	0.181431	0.371354	0.18834	0.645247	0.919	0.956	0.872	0.933	0.89	0.958	0.942	0.024	1.41	0.918	1.38	-0.466	-0.349	0.594	0.57	-0.814
INPP5K	Q9BT40	0.0290416	0.849904	0.124509	0.040625	0.0906794	0.00169587	0.868	0.95	0.855	0.898	0.859	0.732	1.56	0.12	-1.03	1.44	-1.15	2.6	-1.4	0.163	0.0432	1.19
INPPL1	O15357	0.0299158	0.63318	0.640121	0.0695198	0.992107	0.0683418	0.869	0.935	0.918	0.908	0.94	0.919	3.57	0.698	0.684	2.88	-0.0144	2.89	-2.34	1.24	0.541	0.555
INSIG2	Q9Y5U4	0.0154502	0.711357	0.72963	0.0299216	0.478394	0.00836056	0.85	0.942	0.922	0.891	0.92	0.846	3.16	0.415	-0.387	2.74	-0.802	3.55	-2.36	0.797	0.382	1.18
INSR	P06213	0.386791	0.303177	0.0186999	0.860596	0.118336	0.0880844	0.921	0.877	0.719	0.944	0.871	0.925	-0.716	-0.859	-2.21	0.143	-1.35	1.49	-0.23	-0.946	-0.0872	1.26
INTS1	Q8N201	0.955605	0.665825	0.842993	0.626489	0.531352	0.886673	0.936	0.938	0.927	0.94	0.923	0.962	0.0244	-0.19	0.0867	0.214	0.277	-0.0624	-0.044	-0.0197	0.17	-0.106
INTS2	Q9H0H0	0.253977	0.865611	0.366266	0.324495	0.457713	0.797635	0.914	0.951	0.9	0.931	0.919	0.961	1.25	0.179	0.974	1.07	0.795	0.271	-0.646	0.6	0.421	-0.375
INTS3	Q68E01	0.239045	0.680658	0.52892	0.427375	0.824	0.562675	0.913	0.939	0.912	0.935	0.935	0.956	-0.879	-0.298	-0.458	-0.581	-0.161	-0.421	0.47	-0.409	-0.111	0.0495
INTS4	Q96HW7	0.00641484	0.105429	0.00183764	0.00037439	0.000128503	0.470173	0.818	0.699	0.401	0.702	0.141	0.953	-1.12	0.582	-1.36	-1.7	-1.94	0.246	0.642	-0.474	-1.06	0.888
INTS5	Q6P9B9	7.75224e-06	0.349006	4.97408e-05	2.40396e-05	0.000185959	0.147562	0.186	0.891	0.0622	0.39	0.171	0.935	3.98	0.476	3.22	3.51	2.75	0.759	-2.06	1.92	1.44	-1.3
INTS6L	Q5JSJ4	9.24024e-05	0.669716	0.754056	0.000168676	0.463841	6.04277e-05	0.482	0.938	0.923	0.63	0.919	0.237	4.65	0.331	-0.242	4.32	-0.573	4.89	-3.46	1.18	0.854	1.43
INTS7	Q9NVH2	0.0127433	0.694391	0.0437134	0.0063568	0.0866866	0.00031197	0.844	0.94	0.791	0.851	0.857	0.512	1.27	-0.171	-0.973	1.45	-0.802	2.25	-1.24	0.0325	0.204	1.01
INTS8	Q75QN2	0.529524	0.958318	0.527059	0.496925	0.494553	0.996902	0.926	0.955	0.912	0.937	0.921	0.964	-0.99	0.0815	-0.996	-1.07	-1.08	0.00605	0.514	-0.476	-0.557	0.52
INTU	Q9ULD6	0.66554	0.14638	0.595204	0.285726	0.329865	0.919733	0.93	0.77	0.916	0.929	0.909	0.963	0.332	1.17	0.409	-0.841	-0.764	-0.0771	0.146	0.479	-0.694	0.0693
INVS	Q9Y283	0.00130631	0.458361	0.515221	0.000398752	0.924954	0.000460534	0.736	0.914	0.911	0.707	0.938	0.572	-1.89	0.334	0.292	-2.23	-0.0418	-2.18	1.58	-0.317	-0.651	-0.609
IPO11	Q9UI26	0.179675	0.423677	0.387618	0.557327	0.112475	0.040526	0.908	0.908	0.902	0.938	0.869	0.906	-0.379	-0.219	0.238	-0.16	0.457	-0.617	0.289	-0.0903	0.129	-0.328
IPO13	O94829	0.212145	0.767696	0.222032	0.132516	0.34188	0.0245987	0.91	0.945	0.881	0.918	0.91	0.891	2.21	-0.505	-2.16	2.72	-1.66	4.38	-2.33	-0.114	0.391	2.05
IPO4	Q8TEX9	0.00193769	0.581148	0.0622428	0.000784008	0.0233285	0.0685633	0.76	0.93	0.815	0.754	0.774	0.919	1.09	-0.151	0.554	1.24	0.705	0.539	-0.719	0.374	0.525	-0.18
IPO7	O95373	0.000812626	0.171023	0.00697304	9.65133e-05	0.000635941	0.217857	0.702	0.799	0.605	0.57	0.311	0.942	1.91	-0.602	1.37	2.51	1.98	0.537	-1.24	0.671	1.27	-0.703
IPO8	O15397	0.248683	0.0145928	0.339853	0.00184961	0.0026599	0.828731	0.913	0.177	0.897	0.802	0.52	0.961	0.384	-0.919	0.314	1.3	1.23	0.0696	-0.439	-0.0554	0.864	-0.369
IPO9	Q96P70	0.00467225	0.0402621	0.00819105	0.000127187	0.000201419	0.748454	0.805	0.416	0.626	0.601	0.177	0.96	0.956	-0.624	0.869	1.58	1.49	0.0876	-0.656	0.3	0.924	-0.568
IQCB1	Q15051	4.14709e-05	0.661981	0.00886386	7.41178e-05	0.0193289	0.00484878	0.377	0.938	0.636	0.539	0.759	0.815	3.53	0.234	1.67	3.29	1.44	1.86	-2.17	1.36	1.12	-0.314
IQCN	Q9H0B3	0.048306	0.434122	0.048005	0.0117914	0.182548	0.00109126	0.881	0.91	0.798	0.869	0.889	0.685	1.19	-0.432	-1.19	1.62	-0.759	2.38	-1.3	-0.109	0.324	1.08
IQGAP1	P46940	0.0674825	0.645792	0.0155299	0.0299544	0.00686112	0.413847	0.888	0.936	0.7	0.892	0.652	0.952	-0.915	0.212	-1.3	-1.13	-1.51	0.381	0.415	-0.5	-0.712	0.796
IQGAP2	Q13576	4.40583e-05	0.390842	0.0824244	1.48539e-05	0.0176897	0.000646759	0.385	0.902	0.832	0.322	0.751	0.62	4.62	-0.613	1.32	5.23	1.93	3.3	-3.29	1.33	1.94	0.0129
IQGAP3	Q86VI3	0.0115149	0.0520634	0.100422	0.000332453	0.00237389	0.234586	0.84	0.499	0.843	0.692	0.502	0.943	-2.28	1.63	-1.34	-3.91	-2.97	-0.938	1.78	-0.497	-2.13	0.843
IQSEC1	Q6DN90	0.9864	0.471523	0.52416	0.4615	0.931475	0.513458	0.936	0.916	0.912	0.936	0.938	0.955	-0.0107	0.457	0.403	-0.467	-0.0538	-0.413	0.223	0.212	-0.244	-0.191
IQSEC2	Q5JU85	0.000365397	0.0740587	0.219324	0.00898485	0.511575	0.00284419	0.635	0.606	0.88	0.861	0.922	0.777	-1.6	-0.612	-0.402	-0.988	0.209	-1.2	0.946	-0.653	-0.0418	-0.251
IQSEC3	Q9UPP2	0.530284	0.732663	0.108471	0.340033	0.0604098	0.293045	0.926	0.943	0.847	0.932	0.838	0.947	0.903	-0.488	2.44	1.39	2.93	-1.54	-0.188	0.715	1.2	-1.73
IRAK1BP1	Q5VVH5	0.156443	0.310777	0.564542	0.653176	0.647618	0.371927	0.905	0.88	0.914	0.94	0.929	0.95	-1.79	-1.24	-0.695	-0.54	0.55	-1.09	0.854	-0.931	0.314	-0.236
IRF2BP2	Q7Z5L9	0.463023	0.556412	0.269305	0.880345	0.587687	0.693528	0.924	0.928	0.888	0.944	0.926	0.959	1.03	0.825	1.59	0.21	0.76	-0.55	-0.174	0.861	0.036	-0.724
IRF6	O14896	0.00480332	0.190254	0.0783401	0.0539036	0.592685	0.134691	0.806	0.816	0.829	0.903	0.926	0.933	2.15	0.844	1.18	1.31	0.332	0.977	-1.11	1.04	0.199	-0.133
IRS4	O14654	0.000436154	0.785231	0.00196834	0.000666134	0.00311898	0.356814	0.651	0.946	0.412	0.744	0.544	0.949	2.63	0.145	2.13	2.48	1.98	0.499	-1.4	1.22	1.08	-0.903
IRX1	P78414	8.20743e-05	0.684776	0.0329918	0.000144679	0.0674799	0.00329044	0.467	0.94	0.77	0.615	0.844	0.788	-2.64	-0.176	-1.04	-2.46	-0.86	-1.6	1.67	-0.962	-0.786	0.0737
IRX2	Q9BZI1	0.697408	0.0195881	0.723924	0.00979295	0.0104362	0.971303	0.93	0.233	0.922	0.864	0.7	0.963	-0.241	1.66	-0.218	-1.9	-1.88	-0.0222	0.541	0.3	-1.36	0.519
ISOC1	Q96CN7	0.00363023	0.840064	0.581049	0.00514416	0.454779	0.00142722	0.793	0.95	0.915	0.843	0.919	0.714	3.28	0.181	-0.499	3.1	-0.681	3.78	-2.54	0.741	0.559	1.24
ITCH	Q96J02	0.0610955	0.774781	0.454046	0.0998465	0.638313	0.214207	0.886	0.946	0.907	0.914	0.928	0.942	-2.93	-0.41	-1.09	-2.52	-0.676	-1.85	1.83	-1.11	-0.697	-0.0214
ITGA6	P23229	0.137084	0.84807	0.455023	0.186344	0.574482	0.422128	0.903	0.95	0.907	0.923	0.925	0.952	-2.21	-0.27	-1.07	-1.94	-0.796	-1.15	1.33	-0.887	-0.617	0.179
ITGA8	P53708	0.00103775	0.367401	0.0280226	0.00485091	0.137113	0.0776423	0.72	0.896	0.756	0.841	0.877	0.922	-2.32	-0.484	-1.31	-1.83	-0.828	-1.01	1.29	-1.03	-0.545	0.283
ITGAL	P20701	0.0391754	0.840271	0.0148903	0.0273909	0.0104094	0.589125	0.876	0.95	0.696	0.89	0.699	0.956	2.91	-0.255	3.59	3.16	3.85	-0.687	-1.35	1.56	1.82	-2.03
ITGB2	P05107	0.572621	0.516377	0.65155	0.237309	0.281269	0.908621	0.927	0.923	0.919	0.927	0.904	0.962	0.526	-0.606	0.42	1.13	1.03	0.106	-0.441	0.0847	0.691	-0.335
ITGB4	P16144	0.00149433	0.0284615	0.0837388	3.94143e-05	0.00113046	0.0385375	0.744	0.312	0.833	0.458	0.382	0.905	1.57	-0.933	0.701	2.5	1.63	0.868	-1.24	0.335	1.27	-0.367
ITIH2	P19823	0.0328228	0.209496	0.0141576	0.28608	0.137748	0.638399	0.871	0.831	0.69	0.929	0.878	0.958	3.49	1.9	4.18	1.59	2.28	-0.686	-1.1	2.39	0.494	-1.79
ITIH4	Q14624	0.934429	0.204291	0.150122	0.231679	0.845645	0.171262	0.935	0.827	0.864	0.926	0.936	0.938	0.0978	1.57	1.8	-1.47	0.232	-1.71	0.771	0.868	-0.704	-0.935
ITPA	Q9BY32	0.0728629	0.165736	0.0222438	0.00557924	0.0017718	0.505247	0.89	0.793	0.736	0.846	0.455	0.954	0.629	-0.469	0.846	1.1	1.32	-0.217	-0.377	0.251	0.721	-0.595
ITPKA	P23677	0.000696652	0.102811	0.0579599	0.0133807	0.738794	0.0242647	0.69	0.693	0.811	0.872	0.932	0.89	-3.89	-1.46	-1.74	-2.43	-0.28	-2.15	2.12	-1.77	-0.313	-0.0331
ITPKB	P27987	0.000139611	0.791093	0.155906	0.000204335	0.100715	1.96005e-05	0.533	0.947	0.865	0.649	0.864	0.1	3.8	0.176	-0.991	3.63	-1.17	4.79	-3.05	0.747	0.571	1.74
ITPR2	Q14571	0.010362	0.554681	0.0724496	0.0299007	0.193753	0.28522	0.836	0.927	0.825	0.891	0.891	0.946	1.87	0.366	1.2	1.51	0.833	0.675	-1.01	0.86	0.494	-0.339
ITPR3	Q14573	0.0372584	0.510505	0.00382687	0.117404	0.0122578	0.214705	0.874	0.922	0.518	0.916	0.716	0.942	-1.67	-0.477	-2.6	-1.2	-2.12	0.926	0.486	-1.19	-0.711	1.41
ITPRIP	Q8IWB1	0.540992	0.178112	0.0571631	0.063662	0.502018	0.0191756	0.926	0.805	0.81	0.906	0.921	0.882	0.433	-0.989	-1.47	1.42	-0.476	1.9	-0.938	-0.506	0.484	0.96
ITSN1	Q15811	0.00289693	0.195958	0.102868	0.000332644	0.00959461	0.0623604	0.782	0.821	0.845	0.692	0.69	0.917	-1.72	0.613	-0.793	-2.33	-1.41	-0.926	1.24	-0.475	-1.09	0.318
IZUMO1	Q8IYV9	0.254883	0.500437	0.393223	0.0851888	0.850893	0.0616139	0.914	0.921	0.902	0.911	0.936	0.917	-1.1	0.637	0.813	-1.74	0.176	-1.91	1.19	0.0875	-0.55	-0.726
JADE1	Q6IE81	0.608634	0.0984515	0.0134269	0.0403161	0.000671021	0.0335909	0.928	0.683	0.684	0.898	0.318	0.901	0.205	-0.704	1.15	0.909	1.86	-0.949	-0.0409	0.164	0.868	-0.99
JAGN1	Q8N5M9	0.0141771	0.63314	0.00959612	0.033308	0.0225183	0.825953	0.847	0.935	0.645	0.894	0.771	0.961	0.876	0.146	0.943	0.73	0.797	-0.0671	-0.385	0.492	0.345	-0.452
JAKMIP1	Q96N16	0.481333	0.441881	0.231071	0.946126	0.646084	0.599195	0.924	0.912	0.882	0.945	0.928	0.957	-0.482	-0.527	-0.839	0.0457	-0.312	0.358	0.0196	-0.462	0.0653	0.377
JAKMIP3	Q5VZ66	0.0238489	0.988562	0.0252163	0.0232478	0.0245809	0.975016	0.863	0.956	0.747	0.886	0.778	0.963	4.58	-0.0254	4.52	4.6	4.55	0.0554	-2.31	2.27	2.29	-2.25
JARID2	Q92833	0.153459	0.691677	0.00463123	0.282871	0.00929214	0.065774	0.905	0.94	0.547	0.929	0.687	0.918	0.928	0.246	2.17	0.683	1.92	-1.24	-0.0928	0.836	0.59	-1.33
JCAD	Q9P266	0.0883848	0.468402	0.995912	0.0243947	0.471429	0.0876182	0.894	0.916	0.932	0.887	0.92	0.925	-2.53	1.01	0.00706	-3.54	-1.01	-2.54	2.15	-0.378	-1.39	-0.385
JHY	Q6NUN7	0.307856	0.0634663	0.755187	0.337205	0.108179	0.468571	0.917	0.56	0.923	0.931	0.867	0.953	0.486	0.943	0.145	-0.456	-0.798	0.341	-0.0928	0.394	-0.549	0.248
JMJD1C	Q15652	0.369767	0.432496	0.770207	0.10895	0.289465	0.537408	0.92	0.91	0.924	0.915	0.905	0.955	-0.571	0.497	-0.183	-1.07	-0.68	-0.388	0.507	-0.0641	-0.561	0.118
JPH3	Q8WXH2	0.139439	0.56371	0.507475	0.337886	0.227558	0.0444308	0.903	0.928	0.911	0.931	0.897	0.909	-2.27	-0.844	0.971	-1.42	1.82	-3.24	1.73	-0.535	0.309	-1.51
JRKL	Q9Y4A0	1.05926e-05	0.715845	0.00145879	6.99042e-06	0.000808283	0.00437146	0.216	0.942	0.368	0.23	0.34	0.808	-3.06	0.144	-1.66	-3.2	-1.8	-1.4	1.92	-1.14	-1.29	0.515
JUP	P14923	0.010288	0.889499	0.364337	0.0131629	0.299946	0.0020789	0.836	0.952	0.9	0.872	0.906	0.75	1.67	0.0759	-0.506	1.59	-0.582	2.18	-1.36	0.31	0.234	0.816
KALRN	O60229	0.00690479	0.9588	0.118183	0.00755987	0.128704	0.127097	0.821	0.955	0.852	0.856	0.875	0.932	-1.58	-0.0249	-0.802	-1.56	-0.777	-0.78	0.98	-0.602	-0.577	0.199
[truncated: 2,291 more rows]
