# Supplementary material for: DDB1 engagement defines the selectivity of S656 analogs for cyclin K degradation over CDK inhibition
Source: EMBO Rep. 2025 Apr 28;26(11):2836–54. doi: 10.1038/s44319-025-00448-y (PMC12152147; doi:10.1038/s44319-025-00448-y)
Supplement: Supplementary file 9 — Data Set EV5 [file 44319_2025_448_MOESM9_ESM.xlsx]

## Sheet: Description
Data for S656 analogs

## Sheet: Data
Compound	IC50 in AML5	% degradation cyclin K-eGFP	Ratio shCUL4A/shCTRL	IC50 shRNA CDK1	IC50 shRNA CDK2	IC50 shRNA CDK4	IC50 shRNA CDK7	IC50 shRNA CDK9	IC50 shRNA CCNK	% CDK1 inhibition	% CDK9 inhibition	Class
SR4835	18	84	4.77	25.2	22.8	17.8	23.7	17.3	5.7	0	0	1
CR8	56	86	3.91	91.9	80.5	63.5	69.1	55.2	15.5	35	100	1
UOM-005636	85	80	2.3	112	142	140	140	101	21.7	69	57	1
UOM-005608	152	77	2.84	160	180.5	160.5	170	125	45.25	63	54	1
UOM-005428	361	80	2.81	502	544	509	578	369	135	70	67	1
UOM-005429	422	80	2.25	493	457	408	525	367	148	25	67	1
UOM-005431	895	78	2.43	1075	1162	979	1078	876	396	53	78	1
UOM-005605	1035	76	4.63	1135	1142	995.5	1081	968.5	341	1	5	1
UOM-005200	1056	77	2.36	1075	1281	1108	1510	1017	368	87	62	1
HQ461	1072	79	4.25	2006	1752	1303	1802	1319	546	0	0	1
NCT02	1933	66	ND	1534	1429	1442	1459	1433	734	14	0	1
UOM-005479	1953	76	1.94	2241	2425	1919	2269	1693	888	37	100	1
AZD4573	1	ND	ND	1.065	1.06	1.05	1.67	0.727	1.09	90	100	2
SNS032	47	0	1.01	42	45	46	41	10.6	23	77	63	2
UOM-005476	660	1	0.87	350	574	626	646	270	576	87	66	2
UOM-005475	750	0	1.05	314	730	709	658	299	574	100	63	2
UOM-005432	840	5	1.02	293	886	895	807	391	753	100	62	2
UOM-005226	10000	2	1.24	6245.5	10000	10000	10000	10000	10000	46	39	2
UOM-005474	1242	5	1.03	753	927	1075	949	551	1000	ND	59	2
UOM-005477	1246	6	0.9	741	1086.5	1204	940	594.5	1027	ND	81	2
UOM-005478	1347	8	0.95	548	1077	1054	1022	355	1060	ND	82	2
UOM-005614	1731	0	0.67	648	1717.5	2153	1400	743	1370	43	84	2
UOM-005100	1888	16	0.91	805	1576	1489	1529	764	1204	62	75	2
UOM-005190	2382	26	1.19	815	2691	3280	2904	1657	2526	79	24	2
UOM-005249	2454	10	0.98	908	2324	2283	2240	1180	1850	100	100	2
UOM-005197	2790	24	1.15	1347	2688	3403	3361	1813	3576	59	57	2
UOM-005198	2918	33	1.12	1297	2763	3426	3426	2105	3038	51	32	2
UOM-005201	3004	55	0.99	1027	2880	3375	3114	1387	2008	69	54	2
UOM-005202	3397	28	0.7	929	2828	3721	2859	1796	2937	65	50	2
UOM-005225	3785	2	1.07	2360	2919	4090	4063	3000	4556	ND	73	2
UOM-005228	4042	23	0.81	2266	4583	4403	4124	3258	5429	ND	51	2
UOM-005204	4479	12	1.11	3570	8340	5276	8073	4096	6937	ND	15	2
UOM-005300	7068	5	1.07	3382	5423	4453	2898	3011	5413	ND	64	2
UOM-005447	7357	63	0.72	3210	3433	3939	4086	4744	5410	ND	73	2
UOM-005188	10000	6	ND	2968	10000	10000	10000	10000	10000	ND	1	2
UOM-005482	10000	0	ND	3224.5	10000	10000	10000	5923.5	10000	34	20	2
UOM-005566	6557	4	1.07	3917	7032.5	8882	7579	5483.5	6054.5	ND	15	2
UOM-005600	10000	29	ND	10000	10000	10000	10000	10000	10000	ND	10	inactive
UOM-005602	10000	26	ND	10000	10000	10000	10000	10000	10000	ND	0	inactive
UOM-005599	10000	13	ND	10000	10000	10000	10000	10000	10000	ND	0	inactive
UOM-005603	10000	10	ND	10000	10000	10000	10000	10000	10000	ND	0	inactive
UOM-005604	10000	8	ND	10000	10000	10000	10000	10000	10000	ND	0	inactive
UOM-005597	10000	4	ND	10000	10000	10000	10000	10000	10000	ND	0	inactive
UOM-005598	10000	1	ND	10000	10000	10000	10000	10000	10000	ND	0	inactive
UOM-005601	10000	1	ND	10000	10000	10000	10000	10000	10000	ND	0	inactive
UOM-005433	10000	0	ND	10000	10000	10000	10000	10000	10000	0	70	inactive
UOM-005628	10000	0	ND	10000	10000	10000	10000	10000	10000	ND	0	inactive
UOM-005596	10000	0	ND	10000	10000	10000	10000	10000	10000	ND	0	inactive
UOM-005473	210	67	2.59	154	197	227	221	152	78.6	70	90	mixed 1-2
S656	743	75	2.79	478	794	690	774	548	194	70	59	mixed 1-2
UOM-005550	1072	35	0.87	566	912	897	916	554	481	35	64	mixed 1-2
UOM-005206	1183	76	1.77	867	1285	1304	1329	848	458	ND	67	mixed 1-2
UOM-005606	1334	45	1.07	700.5	1435.5	1843	1471	793.5	785	81	65	mixed 1-2
UOM-005607	1854	30	0.9	792.5	3012.5	2188	2054	909.5	866	ND	90	mixed 1-2
UOM-005062	2182	45	1.35	1281	2315	2620	2518	1492	921	63	99	mixed 1-2
UOM-005199	2563	64	0.67	1180	2942	2834	2799	1780	1495	60	100	mixed 1-2
UOM-005203	4295	51	1.13	2684	4391	3593	3829	3640	3019	ND	72	mixed 1-2
UOM-005430	10000	60	0.36	7307	10000	10000	10000	7715	7684	83	82	mixed 1-2
UOM-005205	2920	32	0.65	2992	2943	5083	3297	4300	5106	ND	40	ND
UOM-005283	3864	4	0.91	4182	4642	3898	3018	2840	3701	ND	71	ND
UOM-005227	5631	0	1.12	7682	6497	4785	4785	5394	6235	ND	53	ND
