# Supplementary material for: DDB1 engagement defines the selectivity of S656 analogs for cyclin K degradation over CDK inhibition
Source: EMBO Rep. 2025 Apr 28;26(11):2836–54. doi: 10.1038/s44319-025-00448-y (PMC12152147; doi:10.1038/s44319-025-00448-y)
Supplement: Supplementary file 10 — Source data Fig. 2 [file 44319_2025_448_MOESM10_ESM.zip]

Archive with 29 entries (14 files):
- Figure 2/
- Figure 2/.DS_Store
- __MACOSX/
- __MACOSX/Figure 2/
- __MACOSX/Figure 2/._.DS_Store
- Figure 2/2C/
- Figure 2/2C/Figure 2C.xlsx
- __MACOSX/Figure 2/2C/
- __MACOSX/Figure 2/2C/._Figure 2C.xlsx
- Figure 2/2E/
- Figure 2/2E/Figure 2E.xlsx
- __MACOSX/Figure 2/2E/
- __MACOSX/Figure 2/2E/._Figure 2E.xlsx
- Figure 2/2F/
- Figure 2/2F/Figure 2F.pptx
- __MACOSX/Figure 2/2F/
- __MACOSX/Figure 2/2F/._Figure 2F.pptx
- Figure 2/2G/
- Figure 2/2G/Figure 2G.pptx
- __MACOSX/Figure 2/2G/
- __MACOSX/Figure 2/2G/._Figure 2G.pptx
- Figure 2/2H/
- Figure 2/2H/Figure 2H.pptx
- __MACOSX/Figure 2/2H/
- __MACOSX/Figure 2/2H/._Figure 2H.pptx
- Figure 2/2I/
- Figure 2/2I/Figure 2I.xlsx
- __MACOSX/Figure 2/2I/
- __MACOSX/Figure 2/2I/._Figure 2I.xlsx
