# Supplementary material for: DDB1 engagement defines the selectivity of S656 analogs for cyclin K degradation over CDK inhibition
Source: EMBO Rep. 2025 Apr 28;26(11):2836–54. doi: 10.1038/s44319-025-00448-y (PMC12152147; doi:10.1038/s44319-025-00448-y)
Supplement: Supplementary file 10 — Source data Fig. 2 [file 44319_2025_448_MOESM10_ESM.zip › Figure 2/2C/Figure 2C.xlsx]

## Sheet: Sheet1
SOURCE DATA Figure 2C
Media	Media + MLN4924
949	3313
675	1880
712	1633
