# Supplementary material for: DDB1 engagement defines the selectivity of S656 analogs for cyclin K degradation over CDK inhibition
Source: EMBO Rep. 2025 Apr 28;26(11):2836–54. doi: 10.1038/s44319-025-00448-y (PMC12152147; doi:10.1038/s44319-025-00448-y)
Supplement: Supplementary file 10 — Source data Fig. 2 [file 44319_2025_448_MOESM10_ESM.zip › Figure 2/2E/Figure 2E.xlsx]

## Sheet: Sheet1
SOURCE DATA Figure 2E
DMSO	CR8	HQ461	S656	SR4835	THZ531	SNS032
100	13.59	20.88	23.82	15.99	103	111.87
100	15.4	23.4	23.9	15.3	93.3	100.6
100	15.2	22.9	23.3	15.3	92.2	100.2
100	15.3	21.1	23.2	15.3	93.5	98.8
100	14.9	21	22.8	15.4	92.2	97.9
