# Supplementary material for: DDB1 engagement defines the selectivity of S656 analogs for cyclin K degradation over CDK inhibition
Source: EMBO Rep. 2025 Apr 28;26(11):2836–54. doi: 10.1038/s44319-025-00448-y (PMC12152147; doi:10.1038/s44319-025-00448-y)
Supplement: Supplementary file 10 — Source data Fig. 2 [file 44319_2025_448_MOESM10_ESM.zip › Figure 2/2I/Figure 2I.xlsx]

## Sheet: Sheet1
SOURCE DATA Figure 2I
sgAAVS - DOX	sgAAVS + DOX	sgDDB1 #1 - DOX	sgDDB1 #1 + DOX	sgDDB1 #2 - DOX	sgDDB1 #2 + DOX
896	923	1188	2169	936	2436
945	1132	1018	2091	1071	2379
735	960	964	1910	975	1629
