# Supplementary material for: DDB1 engagement defines the selectivity of S656 analogs for cyclin K degradation over CDK inhibition
Source: EMBO Rep. 2025 Apr 28;26(11):2836–54. doi: 10.1038/s44319-025-00448-y (PMC12152147; doi:10.1038/s44319-025-00448-y)
Supplement: Supplementary file 11 — Source data Fig. 3 [file 44319_2025_448_MOESM11_ESM.zip]

Archive with 31 entries (16 files):
- Figure 3/
- Figure 3/.DS_Store
- __MACOSX/
- __MACOSX/Figure 3/
- __MACOSX/Figure 3/._.DS_Store
- Figure 3/3A/
- Figure 3/3A/Figure 3A.pptx
- __MACOSX/Figure 3/3A/
- __MACOSX/Figure 3/3A/._Figure 3A.pptx
- Figure 3/3B/
- Figure 3/3B/Figure 3B.xlsx
- __MACOSX/Figure 3/3B/
- __MACOSX/Figure 3/3B/._Figure 3B.xlsx
- Figure 3/3C/
- Figure 3/3C/Figure 3C.xlsx
- __MACOSX/Figure 3/3C/
- __MACOSX/Figure 3/3C/._Figure 3C.xlsx
- Figure 3/3D/
- Figure 3/3D/Figure 3D.xlsx
- __MACOSX/Figure 3/3D/
- __MACOSX/Figure 3/3D/._Figure 3D.xlsx
- Figure 3/3E/
- Figure 3/3E/Figure 3E.pptx
- __MACOSX/Figure 3/3E/
- __MACOSX/Figure 3/3E/._Figure 3E.pptx
- Figure 3/3E/Figure 3E.xlsx
- __MACOSX/Figure 3/3E/._Figure 3E.xlsx
- Figure 3/3F/
- Figure 3/3F/Figure 3F.pptx
- __MACOSX/Figure 3/3F/
- __MACOSX/Figure 3/3F/._Figure 3F.pptx
