# Supplementary material for: DDB1 engagement defines the selectivity of S656 analogs for cyclin K degradation over CDK inhibition
Source: EMBO Rep. 2025 Apr 28;26(11):2836–54. doi: 10.1038/s44319-025-00448-y (PMC12152147; doi:10.1038/s44319-025-00448-y)
Supplement: Supplementary file 11 — Source data Fig. 3 [file 44319_2025_448_MOESM11_ESM.zip › Figure 3/3B/Figure 3B.xlsx]

## Sheet: Sheet1
SOURCE DATA Figure 3B
BRCA2 mRNA					ATR mRNA					BLM mRNA
DMSO	S656	THZ531			DMSO	S656	THZ531			DMSO	S656	THZ531
1	0.127	0.064			1	0.3	0.256			1	0.216	0.09
1	0.134472	0.253082			1	0.26835	0.775796			1	0.101606	0.292953
1	0.224656	0.227664			1	0.366572	0.283456			1	0.335956	0.274174
