# Supplementary material for: DDB1 engagement defines the selectivity of S656 analogs for cyclin K degradation over CDK inhibition
Source: EMBO Rep. 2025 Apr 28;26(11):2836–54. doi: 10.1038/s44319-025-00448-y (PMC12152147; doi:10.1038/s44319-025-00448-y)
Supplement: Supplementary file 11 — Source data Fig. 3 [file 44319_2025_448_MOESM11_ESM.zip › Figure 3/3C/Figure 3C.xlsx]

## Sheet: Sheet1
SOURCE DATA Figure 3C
		G1				S				G2/M
		n=1	n=2	n=3		n=1	n=2	n=3		n=1	n=2	n=3
DMSO		47.6	52	52.7		22.3	25	20.3		28.9	21.9	25.9
S656 1uM		50.8	63.1	58.6		21.5	12.1	18.1		26.6	23.9	22.5
S656 3uM		69.1	60.5	65.7		12	9.62	8.06		17.7	29.1	24.3
