# Supplementary material for: DDB1 engagement defines the selectivity of S656 analogs for cyclin K degradation over CDK inhibition
Source: EMBO Rep. 2025 Apr 28;26(11):2836–54. doi: 10.1038/s44319-025-00448-y (PMC12152147; doi:10.1038/s44319-025-00448-y)
Supplement: Supplementary file 11 — Source data Fig. 3 [file 44319_2025_448_MOESM11_ESM.zip › Figure 3/3D/Figure 3D.xlsx]

## Sheet: Sheet1
SOURCE DATA Figure 3D
		Live(FITC-/PI-)				Early Apoptosis (FITC+/PI-)				Late Apoptosis (FITC+/PI+)				Necrosis (FITC-/PI+)
		n=1	n=2	n=3		n=1	n=2	n=3		n=1	n=2	n=3		n=1	n=2	n=3
DMSO		94.8	89.1	94.8		3.5	6.22	1.49		1.6	4.65	3.64		0.1	0.041	0.11
S656 1uM		87.8	65.8	86.8		5.3	6.01	3.13		6.8	27.8	9.61		0.1	0.36	0.49
S656 3uM		44.5	40.2	57.7		15.8	5.54	7.11		39.5	53.2	33.4		0.2	1.08	1.83
S656 5uM		24.3	31	39		19	4.12	5.53		56.1	61.6	54.4		0.6	3.31	1.13
