# Supplementary material for: DDB1 engagement defines the selectivity of S656 analogs for cyclin K degradation over CDK inhibition
Source: EMBO Rep. 2025 Apr 28;26(11):2836–54. doi: 10.1038/s44319-025-00448-y (PMC12152147; doi:10.1038/s44319-025-00448-y)
Supplement: Supplementary file 11 — Source data Fig. 3 [file 44319_2025_448_MOESM11_ESM.zip › Figure 3/3E/Figure 3E.xlsx]

## Sheet: Sheet1
SOURCE DATA Figure 3E
DMSO	THZ531 1uM	S656 2uM
9	8	19
3	19	43
4	61	35
11	29	32
5	27	16
8	58	64
32	61	18
2	96	83
4	79	19
22	7	88
44	6	15
4	10	25
18	4	14
6	11	19
2	25	53
21	26	10
19	18	1
17	12	62
13	46	34
4	23	48
5	32	28
8	11	6
5	3	15
23	5	28
34	7	10
5	14	11
1	33	58
2	45	7
10	58	3
13	13	6
4	54	9
0	116	14
13	67	28
25	46	72
14	51	23
7	11	16
6	9	24
10	36	43
5	13	48
3	35	19
6	33	9
4	31	3
0	59	4
2	49	11
7	11	12
7	14	28
1	31	21
3	17	22
8	46	35
3		103
4		33
10		9
1		17
2		22
4
12
28
26
23
41
29
17
21
13
6
10
3
9
3
3
20
6
10
4
7
7
33
39
41
