# Supplementary material for: DDB1 engagement defines the selectivity of S656 analogs for cyclin K degradation over CDK inhibition
Source: EMBO Rep. 2025 Apr 28;26(11):2836–54. doi: 10.1038/s44319-025-00448-y (PMC12152147; doi:10.1038/s44319-025-00448-y)
Supplement: Supplementary file 12 — Source data Fig. 4 [file 44319_2025_448_MOESM12_ESM.zip]

Archive with 9 entries (4 files):
- Figure 4/
- Figure 4/.DS_Store
- __MACOSX/
- __MACOSX/Figure 4/
- __MACOSX/Figure 4/._.DS_Store
- Figure 4/4A-C/
- Figure 4/4A-C/Figure 4A-C.xlsx
- __MACOSX/Figure 4/4A-C/
- __MACOSX/Figure 4/4A-C/._Figure 4A-C.xlsx
