# Supplementary material for: DDB1 engagement defines the selectivity of S656 analogs for cyclin K degradation over CDK inhibition
Source: EMBO Rep. 2025 Apr 28;26(11):2836–54. doi: 10.1038/s44319-025-00448-y (PMC12152147; doi:10.1038/s44319-025-00448-y)
Supplement: Supplementary file 12 — Source data Fig. 4 [file 44319_2025_448_MOESM12_ESM.zip › Figure 4/4A-C/Figure 4A-C.xlsx]

## Sheet: Sheet1
SOURCE DATA Figure 4A, B, C
	S656	CR8	THZ531	SR4835	HQ461	SNS-032	NCT-02
08H018	2209	124	292	41.3	2240	618	3111
06H117	983	60.2	42.8	34.3	1197	134	3573
07H003	2193	129	49.5	44.1	2348	94.5	3086
08H021	1013	53.6	27.7	29.8	1026	90.9	3662
10H107	1565	76.8	164	37.1	1397	324	3216
04H055	1036	123	45.2	37.9	2011	85.7	2636
11H217	1244	128	46.2	48.8	1690	74	3129
03H109	761	48.5	48.9	23.9	883	97.3	2702
06H151	683	43	103	28.5	677	135	2468
04H096	846	55	44.4	37.8	1217	118	6778
05H193	999	63.3	73.1	42.9	1257	164	5584
10H014	852	38.9	237	38	529	563	2552
11H232	1132	70.1	296	39.8	1463	299	2920
15H045	680	43.7	273	28.4	931	256	2529
17H065	1546	92.3	1080	59.1	1425	2501	2879
05H149	1384	66.3	411	45.5	1174	547	3740
07H131	2675	154	734	99	2905	512	10000
09H070	2237	140	155	124	2342	123	10000
12H033	2375	107	127	61.4	2453	280	9136
13H053	2194	133	160	55.9	2279	563	3415
08H063	2383	149	67.2	125	2424	146	8406
08H108	826	126	48.5	41.7	2176	70.8	3427
10H174	887	54.8	146	38.2	950	211	2794
08H118	887	50.2	596	33.5	873	291	2697
10H046	972	59.9	319	38.8	1048	306	2688
05H113	897	48.9	70.4	37.3	974	153	2568
07H144	999	51.9	53.8	31.9	983	165	2932
09H016	974	51.5	121	35.3	869	244	2511
11H008	1450	85.8	47.1	45.7	1536	161	2846
11H019	1087	69.4	174	41	1325	214	2865
12H148	1476	74.2	242	44.4	1884	208	2915
04H138	1987	127	70.6	46.2	2264	101	10000
12H055	1394	100	51.7	44.7	1466	183	2856
08H085	1014	63.1	42.1	38.9	1048	309	2702
07H155	2445	144	125	55.9	2465	231	6063
10H127	1443	93.5	48.2	48	1921	71.5	3248
10H161	1172	75.2	46.6	42.2	1218	97.5	2891
11H170	2333	162	798	141	3061	523	10000
08H056	2127	136	170	70.5	2296	79.4	9209
06H088	1265	74.7	50	40.2	1319	217	2937
