# Supplementary material for: DDB1 engagement defines the selectivity of S656 analogs for cyclin K degradation over CDK inhibition
Source: EMBO Rep. 2025 Apr 28;26(11):2836–54. doi: 10.1038/s44319-025-00448-y (PMC12152147; doi:10.1038/s44319-025-00448-y)
Supplement: Supplementary file 13 — Source data Fig. 5 [file 44319_2025_448_MOESM13_ESM.zip]

Archive with 21 entries (10 files):
- Figure 5/
- Figure 5/.DS_Store
- __MACOSX/
- __MACOSX/Figure 5/
- __MACOSX/Figure 5/._.DS_Store
- Figure 5/5D/
- Figure 5/5D/Figure 5D.xlsx
- __MACOSX/Figure 5/5D/
- __MACOSX/Figure 5/5D/._Figure 5D.xlsx
- Figure 5/5E/
- Figure 5/5E/Figure 5E.pptx
- __MACOSX/Figure 5/5E/
- __MACOSX/Figure 5/5E/._Figure 5E.pptx
- Figure 5/5F/
- Figure 5/5F/Figure 5F.xlsx
- __MACOSX/Figure 5/5F/
- __MACOSX/Figure 5/5F/._Figure 5F.xlsx
- Figure 5/5I/
- Figure 5/5I/Figure 5I.xlsx
- __MACOSX/Figure 5/5I/
- __MACOSX/Figure 5/5I/._Figure 5I.xlsx
