# Supplementary material for: DDB1 engagement defines the selectivity of S656 analogs for cyclin K degradation over CDK inhibition
Source: EMBO Rep. 2025 Apr 28;26(11):2836–54. doi: 10.1038/s44319-025-00448-y (PMC12152147; doi:10.1038/s44319-025-00448-y)
Supplement: Supplementary file 13 — Source data Fig. 5 [file 44319_2025_448_MOESM13_ESM.zip › Figure 5/5D/Figure 5D.xlsx]

## Sheet: Sheet1
SOURCE DATA Figure 5D
	S656				THZ531				CR8				HQ461
Log10 (uM)	n=1	n=2	n=3		n=1	n=2	n=3		n=1	n=2	n=3		n=1	n=2	n=3
1.69897	82.67	75.84	109.95						81.16	77.06	130.98		45.8	46.66	37.27
1	64.47	62.45	59.28						58.77	64.89	109.89		18.21	7.78	-6.25
0.30103	29.97	30.05	16.95		95.76	74.16	142.36		44.97	33.89	116.1		8.72	8.17	-12.37
-0.39794	13.13	18.36	-15.93		67.97	71.07	178.56		16.88	18.59	15.49		-0.21	4.56	-14.59
-1.09691	8.67	9.49	-19.98		64.02	71.5	108.97		8.77	12.5	-1.7		-2.5	12.51	-22.42
-1.79588	17.13	13.88	-23.14		50.36	51.42	41.9		7.15	3.18	-11.67		-2.18	-5.31	-27.85
-2.49485					37.5	37.15	28.34
-3.19382					18.63	21.78	6.16
