# Supplementary material for: DDB1 engagement defines the selectivity of S656 analogs for cyclin K degradation over CDK inhibition
Source: EMBO Rep. 2025 Apr 28;26(11):2836–54. doi: 10.1038/s44319-025-00448-y (PMC12152147; doi:10.1038/s44319-025-00448-y)
Supplement: Supplementary file 13 — Source data Fig. 5 [file 44319_2025_448_MOESM13_ESM.zip › Figure 5/5F/Figure 5F.xlsx]

## Sheet: Sheet1
SOURCE DATA Figure 5F
	10000 nM						2500 nM						625 nM						125 nM						37.5 nM						12.5 nM						2.5 nM						0.625 nM						DMSO
Time (min)	n=1	n=2	n=3	n=4			n=1	n=2	n=3	n=4			n=1	n=2	n=3	n=4			n=1	n=2	n=3	n=4			n=1	n=2	n=3	n=4			n=1	n=2	n=3	n=4			n=1	n=2	n=3	n=4			n=1	n=2	n=3	n=4			n=1
2	9322	9009	8651	8809			6865	7438	6919	6668			3140	3374	3340	3373			1964	2230	2039	1850			1485	1728	1416	1523			1458	1399	1630	1493			1310	1413	1288	1384			1391	1490	1427	1421			1490.88
3.2	12337	10504	12074	10862			8953	8906	8697	8053			4462	4319	4518	4582			2261	2401	2387	2063			1606	1588	1554	1595			1592	1467	1637	1484			1334	1448	1381	1506			1473	1424	1332	1490			1506.5
6.4	11701	10658	12223	11325			9249	9306	9071	8405			4741	4907	4949	4961			2492	2483	2370	2319			1723	1687	1624	1754			1475	1458	1710	1584			1233	1424	1479	1341			1444	1443	1389	1387			1478.88
10	11498	10167	12048	10565			9128	9541	9293	8674			4912	4938	5061	5012			2516	2569	2393	2347			1798	1574	1762	1756			1536	1503	1626	1479			1417	1514	1478	1489			1394	1602	1415	1419			1478.5
13.2	11130	10002	11684	10446			8677	9117	8867	8746			4958	4688	5004	5295			2429	2533	2230	2235			1705	1615	1726	1776			1659	1575	1620	1573			1458	1325	1464	1435			1480	1513	1412	1375			1482.62
16.4	10641	9575	11112	10056			8284	8768	8492	8426			4673	4870	4693	4960			2449	2443	2300	2316			1746	1715	1730	1596			1573	1433	1631	1475			1345	1457	1433	1488			1454	1448	1437	1430			1416.62
20	10322	9300	10658	9569			7946	8514	8053	7919			4834	4593	4644	4750			2237	2439	2429	2334			1838	1505	1733	1642			1410	1449	1486	1467			1470	1536	1317	1369			1613	1453	1493	1289			1426.75
23.2	9865	8912	9992	9495			7946	8178	7714	7910			4243	4330	4453	4566			2350	2181	2230	2187			1694	1564	1667	1641			1508	1467	1450	1485			1423	1513	1412	1395			1414	1407	1432	1353			1457.12
26.4	9201	8503	9447	8929			7589	7847	7554	7174			4264	4169	4262	4436			2261	2369	2305	2127			1628	1611	1503	1592			1373	1319	1510	1408			1461	1359	1431	1390			1445	1400	1356	1287			1484.5
30	9000	8305	9139	8504			6930	7426	7345	7102			4157	4080	4105	4438			2226	2029	2250	2088			1623	1563	1574	1621			1367	1490	1514	1434			1427	1370	1415	1438			1277	1308	1421	1325			1419.88
33.2	8369	7755	8803	8235			6629	7445	6888	6808			3934	3931	4129	3900			2076	2124	2162	2231			1663	1494	1507	1581			1447	1432	1471	1455			1331	1389	1414	1357			1371	1358	1384	1360			1462.5
36.4	8092	7340	8373	7700			6437	6695	6376	6490			3757	3832	3736	4092			2161	2184	2065	2122			1601	1416	1683	1633			1377	1359	1483	1370			1375	1476	1406	1435			1381	1330	1263	1345			1401.62
40	7816	7240	8246	7604			6087	6421	5994	6068			3769	3673	3675	3940			1986	1959	2169	1986			1607	1412	1539	1530			1424	1324	1371	1326			1319	1382	1312	1291			1389	1402	1305	1320			1395.75
43.2	7282	6945	7706	7208			5926	6297	5842	5779			3454	3686	3654	3594			1975	1914	1986	1859			1613	1618	1583	1494			1428	1270	1418	1414			1306	1287	1277	1162			1344	1329	1491	1247			1366.88
46.4	7121	6618	7176	7004			5488	5890	5575	5691			3316	3279	3347	3627			1907	1921	1911	1815			1468	1411	1511	1453			1442	1273	1430	1247			1341	1315	1352	1401			1399	1238	1379	1295			1372.62
50	6736	6180	7009	6533			5297	5659	5585	5342			3166	3220	3319	3313			1820	1891	1788	1750			1414	1478	1465	1499			1357	1256	1470	1327			1365	1475	1428	1387			1253	1289	1294	1307			1387
53.2	6491	5997	6763	5982			5119	5422	5178	5105			3148	3113	3019	3192			1873	1818	1766	1813			1443	1391	1559	1391			1351	1348	1338	1224			1301	1227	1339	1269			1309	1306	1279	1204			1359.38
56.4	6310	5632	6414	5879			4798	5369	5124	4870			3060	2932	2970	2962			1676	1701	1757	1693			1490	1405	1361	1356			1398	1236	1381	1353			1346	1261	1313	1312			1340	1353	1334	1369			1334.5
60	6003	5430	6268	5474			4484	4811	4814	4751			2703	2928	2833	2956			1788	1728	1681	1679			1504	1327	1590	1472			1325	1349	1238	1370			1324	1231	1253	1232			1287	1218	1191	1246			1337.5
[truncated: 3 more columns]
