# Supplementary material for: DDB1 engagement defines the selectivity of S656 analogs for cyclin K degradation over CDK inhibition
Source: EMBO Rep. 2025 Apr 28;26(11):2836–54. doi: 10.1038/s44319-025-00448-y (PMC12152147; doi:10.1038/s44319-025-00448-y)
Supplement: Supplementary file 13 — Source data Fig. 5 [file 44319_2025_448_MOESM13_ESM.zip › Figure 5/5I/Figure 5I.xlsx]

## Sheet: Sheet1
SOURCE DATA Figure 5I
Cyclin K					CDK12					CDK1					CDK9
Beads	UOM-005790	UOM-005790 + S656	UOM-005839		Beads	UOM-005790	UOM-005790 + S656	UOM-005839		Beads	UOM-005790	UOM-005790 + S656	UOM-005839		Beads	UOM-005790	UOM-005790 + S656	UOM-005839
-0.0355851	2.77887	-0.912351	-1.66791		-0.365411	0.595255	0.138506	-0.0728768		-1.20671	2.81082	-0.927557	-0.361879		0.075849	2.78516	-1.84244	2.16236
-0.573983	2.98231	-1.03437	-0.912475		-0.394926	0.676533	0.256838	-0.523394		-1.87908	2.81376	0.0768077	0.55866		-1.74412	2.83703	-1.78287	-1.64607
-0.290892	2.89447	-1.87186	-1.35621		-0.178324	0.533645	-0.209632	-0.456214		-3.76623	2.97911	-0.451006	-0.646675		-1.29031	2.88724	-0.735976	-1.70586
