# Supplementary material for: DDB1 engagement defines the selectivity of S656 analogs for cyclin K degradation over CDK inhibition
Source: EMBO Rep. 2025 Apr 28;26(11):2836–54. doi: 10.1038/s44319-025-00448-y (PMC12152147; doi:10.1038/s44319-025-00448-y)
Supplement: Supplementary file 14 — Source data Fig. 6 [file 44319_2025_448_MOESM14_ESM.zip]

Archive with 9 entries (4 files):
- Figure 6/
- Figure 6/.DS_Store
- __MACOSX/
- __MACOSX/Figure 6/
- __MACOSX/Figure 6/._.DS_Store
- Figure 6/6A/
- Figure 6/6A/Figure 6A.xlsx
- __MACOSX/Figure 6/6A/
- __MACOSX/Figure 6/6A/._Figure 6A.xlsx
