# Supplementary material for: DDB1 engagement defines the selectivity of S656 analogs for cyclin K degradation over CDK inhibition
Source: EMBO Rep. 2025 Apr 28;26(11):2836–54. doi: 10.1038/s44319-025-00448-y (PMC12152147; doi:10.1038/s44319-025-00448-y)
Supplement: Supplementary file 14 — Source data Fig. 6 [file 44319_2025_448_MOESM14_ESM.zip › Figure 6/6A/Figure 6A.xlsx]

## Sheet: Sheet1
SOURCE DATA Figure 6A
CR8								HQ461
sh ctrl	sh CDK1	sh CDK2	sh CDK4	sh CDK7	sh CDK9	sh Cyclin K		sh ctrl	sh CDK1	sh CDK2	sh CDK4	sh CDK7	sh CDK9	sh Cyclin K
55.8	69.6	67.6	61.8	61.1	55.2	13.1		1072	1497	1313	1236	1091	1112	429
70.4	111	80.5	75.2	84.1	60.8	15.5		1224	2304	1752	1303	1802	1358	562
56.2	91.9	96.4	63.5	69.1	44.9	20.6		1040	2006	2456	1979	1934	1319	546
SR4835								SNS-032
sh ctrl	sh CDK1	sh CDK2	sh CDK4	sh CDK7	sh CDK9	sh Cyclin K		sh ctrl	sh CDK1	sh CDK2	sh CDK4	sh CDK7	sh CDK9	sh Cyclin K
21.2	25.2	22.8	17.4	20.2	21.4	5.7		37.4	23.3	18.9	21.6	24.5	10.6	13.7
17.9	22.7	21.1	20.7	23.7	17.3	8.31		47.4	46.6	51.1	60.4	47.4	17.5	37
15.9	35.9	33.4	17.8	34.5	16.7	5.07		50	42	45	46	41	7	23
S656
sh ctrl	sh CDK1	sh CDK2	sh CDK4	sh CDK7	sh CDK9	sh Cyclin K
756	499	842	577	791	548	175
713	548	928	744	774	589	288
664	480	685	662	662	628	186
